# Supplementary material for: Insights gained from a comprehensive all-against-all transcription factor binding motif benchmarking study
Source: Genome Biol. 2020 May 11;21:114. doi: 10.1186/s13059-020-01996-3 (PMC7212583; doi:10.1186/s13059-020-01996-3)
Supplement: Supplementary file 6 — Additional file 6. Annotation of TFs and motifs. [file 13059_2020_1996_MOESM6_ESM.xlsx]

## Sheet: TF annotation
tf_gene_name	uniprot_id	uniprot_ac	gene_names	tf_superclass	tf_class	tf_family	tf_subfamily	tf_genus	tf_molecular_species	cisbp_families	cisbp_dbds
ADNP	ADNP_HUMAN	Q9H2P0	ADNP:ADNP1:KIAA0784	Zinc-coordinating DNA-binding domains{2}:Helix-turn-helix domains{3}	C2H2 zinc finger factors{2.3}:Homeo domain factors{3.1}	Factors with multiple dispersed zinc fingers{2.3.4}:HD-ZF factors{3.1.8}	unclassified{2.3.4.0}:ADNP{3.1.8.1}	ADNP (ADNP1){2.3.4.0.77}:ADNP1{3.1.8.1.1}
AFF4	AFF4_HUMAN	Q9UHB7	AFF4:AF5Q31:MCEF:HSPC092
AHR	AHR_HUMAN	P35869	AHR:BHLHE76	Basic domains{1}	Basic helix-loop-helix factors (bHLH){1.2}	PAS domain factors{1.2.5}	Ahr-like factors{1.2.5.1}	AhR{1.2.5.1.1}
AIRE	AIRE_HUMAN	O43918	AIRE:APECED	alpha-Helices exposed by beta-structures{5}	SAND domain factors{5.3}	AIRE{5.3.1}	AIRE{5.3.1.0.1}	AIRE{5.3.1.0.1}	AIRE-1, isoform 1{5.3.1.0.1.1}:AIRE-2, isoform 2{5.3.1.0.1.2}:AIRE-3, isoform 3{5.3.1.0.1.3}:AIRE, isoform 4{5.3.1.0.1.4}
ALX1	ALX1_HUMAN	Q15699	ALX1:CART1	Helix-turn-helix domains{3}	Homeo domain factors{3.1}	Paired-related HD factors{3.1.3}	ALX{3.1.3.1}	ALX-1 (CART-1){3.1.3.1.1}		Homeodomain	Homeobox
ALX3	ALX3_HUMAN	O95076	ALX3	Helix-turn-helix domains{3}	Homeo domain factors{3.1}	Paired-related HD factors{3.1.3}	ALX{3.1.3.1}	ALX-3{3.1.3.1.2}		Homeodomain	Homeobox
ALX4	ALX4_HUMAN	Q9H161	ALX4:KIAA1788	Helix-turn-helix domains{3}	Homeo domain factors{3.1}	Paired-related HD factors{3.1.3}	ALX{3.1.3.1}	ALX-4{3.1.3.1.3}		Homeodomain	Homeobox
ANHX	ANHX_HUMAN	E9PGG2	ANHX							Homeodomain	Homeobox
AR	ANDR_HUMAN	P10275	AR:DHTR:NR3C4	Zinc-coordinating DNA-binding domains{2}	Nuclear receptors with C4 zinc fingers{2.1}	Steroid hormone receptors (NR3){2.1.1}	GR-like receptors (NR3C){2.1.1.1}	Androgen receptor (AR) (NR3C4){2.1.1.1.4}	AR-A, isoform 2{2.1.1.1.4.1}:AR-B, isoform 1{2.1.1.1.4.2}	Nuclear receptor	zf-C4
ARGFX	ARGFX_HUMAN	A6NJG6	ARGFX	Helix-turn-helix domains{3}	Homeo domain factors{3.1}	Paired-related HD factors{3.1.3}	ARGFX{3.1.3.2}	ARGFX{3.1.3.2.1}		Homeodomain	Homeobox
ARID1B	ARI1B_HUMAN	Q8NFD5	ARID1B:BAF250B:DAN15:KIAA1235:OSA2	Helix-turn-helix domains{3}	ARID domain factors{3.7}	ARID-related factors{3.7.1}	ARID1{3.7.1.1}	ARID1B (BAF250, BAF250A, OSA1, SMARCF1){3.7.1.1.2}	ARID1B, isoform 1{3.7.1.1.2.1}:ARID1B, isoform 2{3.7.1.1.2.2}:ARID1B, isoform 3{3.7.1.1.2.3}:ARID1B, isoform 4{3.7.1.1.2.4}
ARID2	ARID2_HUMAN	Q68CP9	ARID2:BAF200:KIAA1557	Helix-turn-helix domains{3}	ARID domain factors{3.7}	ARID-related factors{3.7.1}	ARID2{3.7.1.2}	ARID2 (BAF200){3.7.1.2.1}	ARID2, isoform 1{3.7.1.2.1.1}:ARID2, isoform 2{3.7.1.2.1.2}
ARID3A	ARI3A_HUMAN	Q99856	ARID3A:DRIL1:DRIL3:DRX:E2FBP1	Helix-turn-helix domains{3}	ARID domain factors{3.7}	ARID-related factors{3.7.1}	ARID3{3.7.1.3}	ARID3A (Bright, DRIL1, DRIL3, DRX, E2FBP1){3.7.1.3.1}
ARID3B	ARI3B_HUMAN	Q8IVW6	ARID3B:BDP:DRIL2	Helix-turn-helix domains{3}	ARID domain factors{3.7}	ARID-related factors{3.7.1}	ARID3{3.7.1.3}	ARID3B (BDP, DRIL2){3.7.1.3.2}	ARID3B, isoform 1{3.7.1.3.2.1}:ARID3B, isoform 3{3.7.1.3.2.2}:ARID3B, isoform 4{3.7.1.3.2.3}	ARID/BRIGHT	ARID
ARID5B	ARI5B_HUMAN	Q14865	ARID5B:DESRT:MRF2	Helix-turn-helix domains{3}	ARID domain factors{3.7}	ARID-related factors{3.7.1}	ARID5{3.7.1.5}	ARID5B (DESRT, MRF2){3.7.1.5.2}	ARID5B, isoform 1{3.7.1.5.2.1}:ARID5B, isoform 2{3.7.1.5.2.2}:ARID5B, isoform 3{3.7.1.5.2.3}
ARNT	ARNT_HUMAN	P27540	ARNT:BHLHE2	Basic domains{1}	Basic helix-loop-helix factors (bHLH){1.2}	PAS domain factors{1.2.5}	Arnt-like factors{1.2.5.2}	Arnt (HIF-1beta){1.2.5.2.1}	Arnt long, isoform 1{1.2.5.2.1.1}:Arnt short, isoform 2{1.2.5.2.1.2}:Arnt, isoform 3{1.2.5.2.1.3}	bHLH	HLH
ARNT2	ARNT2_HUMAN	Q9HBZ2	ARNT2:BHLHE1:KIAA0307	Basic domains{1}	Basic helix-loop-helix factors (bHLH){1.2}	PAS domain factors{1.2.5}	Arnt-like factors{1.2.5.2}	Arnt-2{1.2.5.2.2}	Arnt-2, isoform 1{1.2.5.2.2.1}:Arnt-2, isoform 2{1.2.5.2.2.2}	bHLH	HLH
ARNTL	BMAL1_HUMAN	O00327	ARNTL:BHLHE5:BMAL1:MOP3:PASD3	Basic domains{1}	Basic helix-loop-helix factors (bHLH){1.2}	PAS domain factors{1.2.5}	Arnt-like factors{1.2.5.2}	ArntL (BMAL1){1.2.5.2.3}	BMAL1A{1.2.5.2.3.1}:BMAL1B{1.2.5.2.3.2}:BMAL1C{1.2.5.2.3.3}:BMAL1D{1.2.5.2.3.4}:BMAL1E{1.2.5.2.3.5}:BMAL1F{1.2.5.2.3.6}:MOP3{1.2.5.2.3.7}:BMAL1 / ArntL isoform 8{1.2.5.2.3.8}:BMAL1 / ArntL isoform 9{1.2.5.2.3.9}	bHLH	HLH
ARRB1	ARRB1_HUMAN	P49407	ARRB1:ARR1
ARX	ARX_HUMAN	Q96QS3	ARX	Helix-turn-helix domains{3}	Homeo domain factors{3.1}	Paired-related HD factors{3.1.3}	ARX{3.1.3.3}	ARX{3.1.3.3.1}		Homeodomain	Homeobox
ASCL1	ASCL1_HUMAN	P50553	ASCL1:ASH1:BHLHA46:HASH1	Basic domains{1}	Basic helix-loop-helix factors (bHLH){1.2}	MyoD / ASC-related factors{1.2.2}	Achaete-Scute-like factors{1.2.2.2}	ASH-1 (ASCL1){1.2.2.2.1}		bHLH	HLH
ASCL2	ASCL2_HUMAN	Q99929	ASCL2:BHLHA45:HASH2	Basic domains{1}	Basic helix-loop-helix factors (bHLH){1.2}	MyoD / ASC-related factors{1.2.2}	Achaete-Scute-like factors{1.2.2.2}	ASH-2 (ASCL2){1.2.2.2.2}		bHLH	HLH
ASH2L	ASH2L_HUMAN	Q9UBL3	ASH2L:ASH2L1
ASXL1	ASXL1_HUMAN	Q8IXJ9	ASXL1:KIAA0978
ATF1	ATF1_HUMAN	P18846	ATF1	Basic domains{1}	Basic leucine zipper factors (bZIP){1.1}	CREB-related factors{1.1.7}	CREB-like factors{1.1.7.1}	ATF-1{1.1.7.1.2}		bZIP	bZIP_1
ATF2	ATF2_HUMAN	P15336	ATF2:CREB2:CREBP1	Basic domains{1}	Basic leucine zipper factors (bZIP){1.1}	Jun-related factors{1.1.1}	ATF-2-like factors{1.1.1.3}	ATF-2{1.1.1.3.1}	ATF-2, isoform 1{1.1.1.3.1.1}:ATF-2, isoform 2{1.1.1.3.1.2}:ATF-2, isoform 3{1.1.1.3.1.3}:ATF-2, isoform 4{1.1.1.3.1.4}:ATF-2, isoform 5{1.1.1.3.1.5}:ATF-2, isoform 6{1.1.1.3.1.6}:ATF-2, isoform 7{1.1.1.3.1.7}:ATF-2, isoform 8 (ATF2-small){1.1.1.3.1.8}	bZIP	bZIP_1
ATF3	ATF3_HUMAN	P18847	ATF3	Basic domains{1}	Basic leucine zipper factors (bZIP){1.1}	Fos-related factors{1.1.2}	ATF-3-like factors{1.1.2.2}	ATF-3{1.1.2.2.1}	ATF-3, isoform 1{1.1.2.2.1.1}:ATF-3DelZIP, isoform 2{1.1.2.2.1.2}:ATF-3DelZIP2a / ATF-3DelZIP2b, isoform 3{1.1.2.2.1.3}:ATF-3DelZIP2c, isoform 4{1.1.2.2.1.4}:ATF-3, isoform 5{1.1.2.2.1.5}	bZIP	bZIP_1
ATF4	ATF4_HUMAN	P18848	ATF4:CREB2:TXREB	Basic domains{1}	Basic leucine zipper factors (bZIP){1.1}	ATF-4-related factors{1.1.6}	ATF-4{1.1.6.0.1}	ATF-4{1.1.6.0.1}		bZIP	bZIP_1
ATF6	ATF6A_HUMAN	P18850	ATF6	Basic domains{1}	Basic leucine zipper factors (bZIP){1.1}	CREB-related factors{1.1.7}	ATF-6 factors{1.1.7.3}	ATF-6alpha{1.1.7.3.1}		bZIP	bZIP_1
ATF6B	ATF6B_HUMAN	Q99941	ATF6B:CREBL1:G13	Basic domains{1}	Basic leucine zipper factors (bZIP){1.1}	CREB-related factors{1.1.7}	ATF-6 factors{1.1.7.3}	ATF-6beta{1.1.7.3.2}	ATF-6beta, isoform 1{1.1.7.3.2.1}:ATF-6beta, isoform 2{1.1.7.3.2.2}	bZIP	bZIP_1
ATF7	ATF7_HUMAN	P17544	ATF7:ATFA	Basic domains{1}	Basic leucine zipper factors (bZIP){1.1}	Jun-related factors{1.1.1}	ATF-2-like factors{1.1.1.3}	ATF-7{1.1.1.3.2}	ATF-A, isoform 1{1.1.1.3.2.1}:ATF-Adelta, isoform 2{1.1.1.3.2.2}:ATF-A1, isoform 3{1.1.1.3.2.3}:ATF-7A0, isoform 4{1.1.1.3.2.4}:ATF-7 (ATF-4), isoform 5{1.1.1.3.2.5}:ATF-7, isoform 6{1.1.1.3.2.6}	bZIP	C2H2 ZF	bZIP_1	zf-C2H2
ATOH1	ATOH1_HUMAN	Q92858	ATOH1:ATH1:BHLHA14	Basic domains{1}	Basic helix-loop-helix factors (bHLH){1.2}	Tal-related factors{1.2.3}	Neurogenin / Atonal-like factors{1.2.3.4}	ATH-1 (ATOH-1){1.2.3.4.8}		bHLH	HLH
ATOH7	ATOH7_HUMAN	Q8N100	ATOH7:ATH5:BHLHA13	Basic domains{1}	Basic helix-loop-helix factors (bHLH){1.2}	Tal-related factors{1.2.3}	Neurogenin / Atonal-like factors{1.2.3.4}	ATH-5 (ATOH-7){1.2.3.4.9}		bHLH	HLH
Ahctf1	ELYS_MOUSE	Q8CJF7	Ahctf1:Elys
Alx3	ALX3_MOUSE	O70137	Alx3	Helix-turn-helix domains{3}	Homeo domain factors{3.1}	Paired-related HD factors{3.1.3}	ALX{3.1.3.1}	ALX-3{3.1.3.1.2}		Homeodomain	Homeobox
Alx4	ALX4_MOUSE	O35137	Alx4	Helix-turn-helix domains{3}	Homeo domain factors{3.1}	Paired-related HD factors{3.1.3}	ALX{3.1.3.1}	ALX-4{3.1.3.1.3}		Homeodomain	Homeobox
Ar	ANDR_MOUSE	P19091	Ar:Nr3c4	Zinc-coordinating DNA-binding domains{2}	Nuclear receptors with C4 zinc fingers{2.1}	Steroid hormone receptors (NR3){2.1.1}	GR-like receptors (NR3C){2.1.1.1}	Androgen receptor (AR) (NR3C4){2.1.1.1.4}		Nuclear receptor	zf-C4
Arid3a	ARI3A_MOUSE	Q62431	Arid3a:Dri1:Dril1	Helix-turn-helix domains{3}	ARID domain factors{3.7}	ARID-related factors{3.7.1}	ARID3{3.7.1.3}	ARID3A (Bright, DRIL1, DRIL3, DRX, E2FBP1){3.7.1.3.1}
Arid5a	ARI5A_MOUSE	Q3U108	Arid5a	Helix-turn-helix domains{3}	ARID domain factors{3.7}	ARID-related factors{3.7.1}	ARID5{3.7.1.5}	ARID5A (MRF1){3.7.1.5.1}	ARID5A, isoform 1{3.7.1.5.1.1}:ARID5A, isoform 2{3.7.1.5.1.2}:ARID5A, isoform 3{3.7.1.5.1.3}:ARID5A, isoform 4{3.7.1.5.1.4}:ARID5A, isoform 5{3.7.1.5.1.5}
Arx	ARX_MOUSE	O35085	Arx	Helix-turn-helix domains{3}	Homeo domain factors{3.1}	Paired-related HD factors{3.1.3}	ARX{3.1.3.3}	ARX{3.1.3.3.1}		Homeodomain	Homeobox
Ascl2	ASCL2_MOUSE	O35885	Ascl2:Mash2	Basic domains{1}	Basic helix-loop-helix factors (bHLH){1.2}	MyoD / ASC-related factors{1.2.2}	Achaete-Scute-like factors{1.2.2.2}	ASH-2 (ASCL2){1.2.2.2.2}		bHLH	HLH
Atf1	ATF1_MOUSE	P81269	Atf1	Basic domains{1}	Basic leucine zipper factors (bZIP){1.1}	CREB-related factors{1.1.7}	CREB-like factors{1.1.7.1}	ATF-1{1.1.7.1.2}		bZIP	bZIP_1
Atf3	ATF3_MOUSE	Q60765	Atf3	Basic domains{1}	Basic leucine zipper factors (bZIP){1.1}	Fos-related factors{1.1.2}	ATF-3-like factors{1.1.2.2}	ATF-3{1.1.2.2.1}	ATF-3, isoform 1{1.1.2.2.1.1}:ATF-3, isoform 2 (ATF-3b){1.1.2.2.1.2}	bZIP	bZIP_1
BACH2	BACH2_HUMAN	Q9BYV9	BACH2	Basic domains{1}	Basic leucine zipper factors (bZIP){1.1}	Jun-related factors{1.1.1}	NF-E2-like factors{1.1.1.2}	BACH2{1.1.1.2.6}		bZIP	bZIP_1
BAHD1	BAHD1_HUMAN	Q8TBE0	BAHD1:KIAA0945
BARHL1	BARH1_HUMAN	Q9BZE3	BARHL1:FKSG31	Helix-turn-helix domains{3}	Homeo domain factors{3.1}	NK-related factors{3.1.2}	BARHL{3.1.2.1}	BarH-L1{3.1.2.1.1}		Homeodomain	Homeobox
BARHL2	BARH2_HUMAN	Q9NY43	BARHL2	Helix-turn-helix domains{3}	Homeo domain factors{3.1}	NK-related factors{3.1.2}	BARHL{3.1.2.1}	BarH-L2{3.1.2.1.2}		Homeodomain	Homeobox
BARX1	BARX1_HUMAN	Q9HBU1	BARX1	Helix-turn-helix domains{3}	Homeo domain factors{3.1}	NK-related factors{3.1.2}	BARX{3.1.2.2}	BARX-1{3.1.2.2.1}	BARX-1, isoform 1{3.1.2.2.1.1}:BARX-1, isoform 2{3.1.2.2.1.2}	Homeodomain	Homeobox
BARX2	BARX2_HUMAN	Q9UMQ3	BARX2	Helix-turn-helix domains{3}	Homeo domain factors{3.1}	NK-related factors{3.1.2}	BARX{3.1.2.2}	BARX-2{3.1.2.2.2}		Homeodomain	Homeobox
BATF	BATF_HUMAN	Q16520	BATF	Basic domains{1}	Basic leucine zipper factors (bZIP){1.1}	B-ATF-related factors{1.1.4}	B-ATF{1.1.4.0.1}	B-ATF{1.1.4.0.1}		bZIP	bZIP_1
BATF3	BATF3_HUMAN	Q9NR55	BATF3:SNFT	Basic domains{1}	Basic leucine zipper factors (bZIP){1.1}	B-ATF-related factors{1.1.4}	B-ATF-3{1.1.4.0.3}	B-ATF-3{1.1.4.0.3}		bZIP	bZIP_1
BBX	BBX_HUMAN	Q8WY36	BBX:HBP2	Other all-alpha-helical DNA-binding domains{4}	High-mobility group (HMG) domain factors{4.1}	SOX-related factors{4.1.1}	Further Sox-related factors{4.1.1.9}	BBX (HBP-2) [1]{4.1.1.9.3}	BBX, isoform 1{4.1.1.9.3.1}:BBX, isoform 2{4.1.1.9.3.2}:BBX, isoform 3{4.1.1.9.3.3}	Sox	HMG_box
BCL11A	BC11A_HUMAN	Q9H165	BCL11A:CTIP1:EVI9:KIAA1809:ZNF856	Zinc-coordinating DNA-binding domains{2}	C2H2 zinc finger factors{2.3}	Factors with multiple dispersed zinc fingers{2.3.4}	BCL11{2.3.4.15}	BCL11A (CTIP1, EVI9, ZNF856) [1+2+3]{2.3.4.15.1}	BCL11A, isoform 1 (BCL11A-XL){2.3.4.15.1.1}:BCL11A, isoform 2 (BCL11A-L) [1+2]{2.3.4.15.1.2}:BCL11A, isoform 3 (BCL11A-S) [1]{2.3.4.15.1.3}:BCL11A, isoform 4 [1+2]{2.3.4.15.1.4}:BCL11A, isoform 5 [1]{2.3.4.15.1.5}:BCL11A, isoform 6{2.3.4.15.1.6}	C2H2 ZF	zf-C2H2
BCL11B	BC11B_HUMAN	Q9C0K0	BCL11B:CTIP2:RIT1	Zinc-coordinating DNA-binding domains{2}	C2H2 zinc finger factors{2.3}	Factors with multiple dispersed zinc fingers{2.3.4}	BCL11{2.3.4.15}	BCL11B (CTIP2, RIT1) [1+2+3]{2.3.4.15.2}	BCL11B, isoform 1{2.3.4.15.2.1}:BCL11B, isoform 2{2.3.4.15.2.2}	C2H2 ZF	zf-C2H2
BCL3	BCL3_HUMAN	P20749	BCL3:BCL4:D19S37	Immunoglobulin fold{6}	Rel homology region (RHR) factors{6.1}	Ankyrin domain-only factors{6.1.2}	IkappaB-related factors{6.1.2.1}	BCL-3{6.1.2.1.8}
BCL6	BCL6_HUMAN	P41182	BCL6:BCL5:LAZ3:ZBTB27:ZNF51	Zinc-coordinating DNA-binding domains{2}	C2H2 zinc finger factors{2.3}	More than 3 adjacent zinc finger factors{2.3.3}	BCL6 factors{2.3.3.22}	BCL6 (LAZ3, ZBTB27, ZNF51) [6]{2.3.3.22.2}	BCL6, isoform 1{2.3.3.22.2.1}:BCL6, isoform 2{2.3.3.22.2.2}	C2H2 ZF	zf-C2H2
BCL6B	BCL6B_HUMAN	Q8N143	BCL6B:BAZF:ZNF62	Zinc-coordinating DNA-binding domains{2}	C2H2 zinc finger factors{2.3}	More than 3 adjacent zinc finger factors{2.3.3}	BCL6 factors{2.3.3.22}	BCL6B (BAZF, ZNF62) [5]{2.3.3.22.1}		C2H2 ZF	zf-C2H2
BCLAF1	BCLF1_HUMAN	Q9NYF8	BCLAF1:BTF:KIAA0164
BCOR	BCOR_HUMAN	Q6W2J9	BCOR:KIAA1575
BHLHA15	BHA15_HUMAN	Q7RTS1	BHLHA15:BHLHB8:MIST1	Basic domains{1}	Basic helix-loop-helix factors (bHLH){1.2}	Tal-related factors{1.2.3}	Neurogenin / Atonal-like factors{1.2.3.4}	MIST1 (bHLHa15){1.2.3.4.16}		bHLH	HLH
BHLHB2	BHE40_HUMAN	O14503	BHLHE40:BHLHB2:DEC1:SHARP2:STRA13	Basic domains{1}	Basic helix-loop-helix factors (bHLH){1.2}	Hairy-related factors{1.2.4}	Hairy-like factors{1.2.4.1}	DEC1 (STRA-13, bHLHb2){1.2.4.1.12}		bHLH	HLH
BHLHB3	BHE41_HUMAN	Q9C0J9	BHLHE41:BHLHB3:DEC2:SHARP1	Basic domains{1}	Basic helix-loop-helix factors (bHLH){1.2}	Hairy-related factors{1.2.4}	Hairy-like factors{1.2.4.1}	DEC2 (bHLHb3, bHLHe41){1.2.4.1.13}		bHLH	HLH
BHLHE22	BHE22_HUMAN	Q8NFJ8	BHLHE22:BHLHB5:TNRC20	Basic domains{1}	Basic helix-loop-helix factors (bHLH){1.2}	Tal-related factors{1.2.3}	Neurogenin / Atonal-like factors{1.2.3.4}	bHLHe22 (Beta3){1.2.3.4.11}		bHLH	HLH
BHLHE23	BHE23_HUMAN	Q8NDY6	BHLHE23:BHLHB4	Basic domains{1}	Basic helix-loop-helix factors (bHLH){1.2}	Tal-related factors{1.2.3}	Neurogenin / Atonal-like factors{1.2.3.4}	bHLHe23{1.2.3.4.12}		bHLH	HLH
BHLHE40	BHE40_HUMAN	O14503	BHLHE40:BHLHB2:DEC1:SHARP2:STRA13	Basic domains{1}	Basic helix-loop-helix factors (bHLH){1.2}	Hairy-related factors{1.2.4}	Hairy-like factors{1.2.4.1}	DEC1 (STRA-13, bHLHb2){1.2.4.1.12}		bHLH	HLH
BHLHE41	BHE41_HUMAN	Q9C0J9	BHLHE41:BHLHB3:DEC2:SHARP1	Basic domains{1}	Basic helix-loop-helix factors (bHLH){1.2}	Hairy-related factors{1.2.4}	Hairy-like factors{1.2.4.1}	DEC2 (bHLHb3, bHLHe41){1.2.4.1.13}		bHLH	HLH
BMI1	BMI1_HUMAN	P35226	BMI1:PCGF4:RNF51
BMPR1A	BMR1A_HUMAN	P36894	BMPR1A:ACVRLK3:ALK3
BPTF	BPTF_HUMAN	Q12830	BPTF:FAC1:FALZ
BRCA1	BRCA1_HUMAN	P38398	BRCA1:RNF53
BRD1	BRD1_HUMAN	O95696	BRD1:BRL:BRPF2
BRD2	BRD2_HUMAN	P25440	BRD2:KIAA9001:RING3
BRD3	BRD3_HUMAN	Q15059	BRD3:KIAA0043:RING3L
BRD4	BRD4_HUMAN	O60885	BRD4:HUNK1
BSX	BSH_HUMAN	Q3C1V8	BSX:BSX1	Helix-turn-helix domains{3}	Homeo domain factors{3.1}	NK-related factors{3.1.2}	BSX{3.1.2.3}	BSX-1 (BSX){3.1.2.3.1}		Homeodomain	Homeobox
Bapx1	NKX32_MOUSE	P97503	Nkx3-2:Bapx1:Nkx-3.2:Nkx3b	Helix-turn-helix domains{3}	Homeo domain factors{3.1}	NK-related factors{3.1.2}	NK-3{3.1.2.16}	NKX-3.2 (NKX3-2, NKX3B){3.1.2.16.2}
Barhl1	BARH1_MOUSE	P63157	Barhl1:Bhx1:Mbh2	Helix-turn-helix domains{3}	Homeo domain factors{3.1}	NK-related factors{3.1.2}	BARHL{3.1.2.1}	BarH-L1{3.1.2.1.1}		Homeodomain	Homeobox
Barhl2	BARH2_MOUSE	Q8VIB5	Barhl2:Barh1:Mbh1	Helix-turn-helix domains{3}	Homeo domain factors{3.1}	NK-related factors{3.1.2}	BARHL{3.1.2.1}	BarH-L2{3.1.2.1.2}		Homeodomain	Homeobox
Barx1	BARX1_MOUSE	Q9ER42	Barx1	Helix-turn-helix domains{3}	Homeo domain factors{3.1}	NK-related factors{3.1.2}	BARX{3.1.2.2}	BARX-1{3.1.2.2.1}		Homeodomain	Homeobox
Barx2	BARX2_MOUSE	O08686	Barx2	Helix-turn-helix domains{3}	Homeo domain factors{3.1}	NK-related factors{3.1.2}	BARX{3.1.2.2}	BARX-2{3.1.2.2.2}		Homeodomain	Homeobox
Bbx	BBX_MOUSE	Q8VBW5	Bbx:Hbp2	Other all-alpha-helical DNA-binding domains{4}	High-mobility group (HMG) domain factors{4.1}	SOX-related factors{4.1.1}	Further Sox-related factors{4.1.1.9}	BBX (HBP-2) [1]{4.1.1.9.3}	BBX, isoform 1{4.1.1.9.3.1}:BBX, isoform 2{4.1.1.9.3.2}:BBX, isoform 3{4.1.1.9.3.3}:BBX, isoform 4{4.1.1.9.3.4}	Sox	HMG_box
Bcl6b	BCL6B_MOUSE	O88282	Bcl6b:Bazf	Zinc-coordinating DNA-binding domains{2}	C2H2 zinc finger factors{2.3}	More than 3 adjacent zinc finger factors{2.3.3}	BCL6 factors{2.3.3.22}	BCL6B (BAZF, ZNF62) [5]{2.3.3.22.1}		C2H2 ZF	zf-C2H2
Bhlhb2	BHE40_MOUSE	O35185	Bhlhe40:Bhlhb2:Clast5:Dec1:Stra13	Basic domains{1}	Basic helix-loop-helix factors (bHLH){1.2}	Hairy-related factors{1.2.4}	Hairy-like factors{1.2.4.1}	DEC1 (STRA-13, bHLHb2){1.2.4.1.12}
Bsx	BSH_MOUSE	Q810B3	Bsx	Helix-turn-helix domains{3}	Homeo domain factors{3.1}	NK-related factors{3.1.2}	BSX{3.1.2.3}	BSX-1 (BSX){3.1.2.3.1}	BSX-1, isoform 1 (Bsxla){3.1.2.3.1.1}:BSX-1, isoform 2 (Bsxlb){3.1.2.3.1.2}	Homeodomain	Homeobox
CBFA2T2	MTG8R_HUMAN	O43439	CBFA2T2:EHT:MTGR1
CBFB	PEBB_HUMAN	Q13951	CBFB
CBX1	CBX1_HUMAN	P83916	CBX1:CBX
CBX2	CBX2_HUMAN	Q14781	CBX2
CBX3	CBX3_HUMAN	Q13185	CBX3
CCNT2	CCNT2_HUMAN	O60583	CCNT2
CDC5L	CDC5L_HUMAN	Q99459	CDC5L:KIAA0432:PCDC5RP	Helix-turn-helix domains{3}	Tryptophan cluster factors{3.5}	Myb/SANT domain factors{3.5.1}	Myb-like factors{3.5.1.1}	CDC5L{3.5.1.1.4}
CDK6	CDK6_HUMAN	Q00534	CDK6:CDKN6
CDK7	CDK7_HUMAN	P50613	CDK7:CAK:CAK1:CDKN7:MO15:STK1
CDK8	CDK8_HUMAN	P49336	CDK8
CDK9	CDK9_HUMAN	P50750	CDK9:CDC2L4:TAK
CDX1	CDX1_HUMAN	P47902	CDX1	Helix-turn-helix domains{3}	Homeo domain factors{3.1}	HOX-related factors{3.1.1}	CDX (Caudal type homeobox){3.1.1.9}	CDX-1{3.1.1.9.1}	CDX-1, isoform 1{3.1.1.9.1.1}:CDX-1, isoform 2{3.1.1.9.1.2}	Homeodomain	Homeobox
CDX2	CDX2_HUMAN	Q99626	CDX2:CDX3	Helix-turn-helix domains{3}	Homeo domain factors{3.1}	HOX-related factors{3.1.1}	CDX (Caudal type homeobox){3.1.1.9}	CDX-2 (CDX-3){3.1.1.9.2}		Homeodomain	Homeobox
CDX4	CDX4_HUMAN	O14627	CDX4	Helix-turn-helix domains{3}	Homeo domain factors{3.1}	HOX-related factors{3.1.1}	CDX (Caudal type homeobox){3.1.1.9}	CDX-4{3.1.1.9.3}		Homeodomain	Homeobox
CEBPA	CEBPA_HUMAN	P49715	CEBPA:CEBP	Basic domains{1}	Basic leucine zipper factors (bZIP){1.1}	C/EBP-related{1.1.8}	C/EBP{1.1.8.1}	C/EBPalpha{1.1.8.1.1}		bZIP	bZIP_1
CEBPB	CEBPB_HUMAN	P17676	CEBPB:TCF5:PP9092	Basic domains{1}	Basic leucine zipper factors (bZIP){1.1}	C/EBP-related{1.1.8}	C/EBP{1.1.8.1}	C/EBPbeta (NF-IL6-1){1.1.8.1.2}	C/EBPbeta, isoform 1 (C/EBPbeta-FL){1.1.8.1.2.1}:C/EBPbeta, isoform 2 (C/EBPbeta-LAP){1.1.8.1.2.2}:C/EBPbeta, isoform 3 (C/EBPbeta-LIP){1.1.8.1.2.3}	bZIP	bZIP_1
CEBPD	CEBPD_HUMAN	P49716	CEBPD	Basic domains{1}	Basic leucine zipper factors (bZIP){1.1}	C/EBP-related{1.1.8}	C/EBP{1.1.8.1}	C/EBPdelta{1.1.8.1.4}		bZIP	bZIP_1
CEBPE	CEBPE_HUMAN	Q15744	CEBPE	Basic domains{1}	Basic leucine zipper factors (bZIP){1.1}	C/EBP-related{1.1.8}	C/EBP{1.1.8.1}	C/EBPepsilon{1.1.8.1.5}		bZIP	bZIP_1
CEBPG	CEBPG_HUMAN	P53567	CEBPG	Basic domains{1}	Basic leucine zipper factors (bZIP){1.1}	C/EBP-related{1.1.8}	C/EBP{1.1.8.1}	C/EBPgamma{1.1.8.1.3}		bZIP	bZIP_1
CEBPZ	CEBPZ_HUMAN	Q03701	CEBPZ:CBF2
CENPB	CENPB_HUMAN	P07199	CENPB							CENPB	CENP-B_N
CENPBD1	CENP1_HUMAN	B2RD01	CENPBD1							CENPB	CENP-B_N
CHD1	CHD1_HUMAN	O14646	CHD1
CHD2	CHD2_HUMAN	O14647	CHD2
CHD7	CHD7_HUMAN	Q9P2D1	CHD7:KIAA1416
CHD8	CHD8_HUMAN	Q9HCK8	CHD8:HELSNF1:KIAA1564
CLOCK	CLOCK_HUMAN	O15516	CLOCK:BHLHE8:KIAA0334	Basic domains{1}	Basic helix-loop-helix factors (bHLH){1.2}	PAS domain factors{1.2.5}	Arnt-like factors{1.2.5.2}	CLOCK{1.2.5.2.5}		bHLH	HLH
CPEB1	CPEB1_HUMAN	Q9BZB8	CPEB1:CPEB							Unknown	UNKNOWN
CREB1	CREB1_HUMAN	P16220	CREB1	Basic domains{1}	Basic leucine zipper factors (bZIP){1.1}	CREB-related factors{1.1.7}	CREB-like factors{1.1.7.1}	CREB (CREB1){1.1.7.1.1}	CREB-A{1.1.7.1.1.1}:CREB-B{1.1.7.1.1.2}:htCREB, isoform 3{1.1.7.1.1.3}	bZIP	bZIP_1
CREB3	CREB3_HUMAN	O43889	CREB3:LZIP	Basic domains{1}	Basic leucine zipper factors (bZIP){1.1}	CREB-related factors{1.1.7}	CREB-3-like factors{1.1.7.2}	CREB-3 (Luman){1.1.7.2.1}	CREB-3, isoform 1{1.1.7.2.1.1}:LZIP, isoform 2{1.1.7.2.1.2}:sLZIP, isoform 3{1.1.7.2.1.3}	bZIP	bZIP_1
CREB3L1	CR3L1_HUMAN	Q96BA8	CREB3L1:OASIS:PSEC0238	Basic domains{1}	Basic leucine zipper factors (bZIP){1.1}	CREB-related factors{1.1.7}	CREB-3-like factors{1.1.7.2}	CREB-3L1 (OASIS){1.1.7.2.2}	CREB-3L1, isoform 1{1.1.7.2.2.1}:CREB-3L1, isoform 2{1.1.7.2.2.2}	bZIP	bZIP_1
CREB3L2	CR3L2_HUMAN	Q70SY1	CREB3L2:BBF2H7	Basic domains{1}	Basic leucine zipper factors (bZIP){1.1}	CREB-related factors{1.1.7}	CREB-3-like factors{1.1.7.2}	CREB-3L2{1.1.7.2.3}	CREB-3L2, isoform 1{1.1.7.2.3.1}:CREB-3L2, isoform 2{1.1.7.2.3.2}:CREB-3L2, isoform 3{1.1.7.2.3.3}	bZIP	bZIP_1
CREB3L4	CR3L4_HUMAN	Q8TEY5	CREB3L4:AIBZIP:CREB4:JAL	Basic domains{1}	Basic leucine zipper factors (bZIP){1.1}	CREB-related factors{1.1.7}	CREB-3-like factors{1.1.7.2}	CREB-3L4{1.1.7.2.5}	CREB-3L4, isoform 1{1.1.7.2.5.1}:CREB-3L4, isoform 2{1.1.7.2.5.2}	bZIP	bZIP_1
CREB5	CREB5_HUMAN	Q02930	CREB5:CREBPA	Basic domains{1}	Basic leucine zipper factors (bZIP){1.1}	Jun-related factors{1.1.1}	ATF-2-like factors{1.1.1.3}	CREB-5 (CRE-BPa){1.1.1.3.3}	CREB-5alpha, isoform 1{1.1.1.3.3.1}:CREB-5beta, isoform 2{1.1.1.3.3.2}:CREB-5gamma, isoform 3{1.1.1.3.3.3}:CREB-5delta, isoform 4{1.1.1.3.3.4}	bZIP	bZIP_1
CREBBP	CBP_HUMAN	Q92793	CREBBP:CBP
CREM	CREM_HUMAN	Q03060	CREM	Basic domains{1}	Basic leucine zipper factors (bZIP){1.1}	CREB-related factors{1.1.7}	CREB-like factors{1.1.7.1}	CREM{1.1.7.1.3}	CREM, isoform 1 (CREM-BCEFGgammaHIbeta{1.1.7.1.3.1}:CREM-theta1tau2beta, isoform 10 (CREM-theta1EFGHIbeta){1.1.7.1.3.10}:CREM-theta1beta, isoform 11 (CREM-theta1EFHIbeta){1.1.7.1.3.11}:CREM-theta2beta, isoform 12 (CREM-theta2EFHIb){1.1.7.1.3.12}:CREM, isoform 13 (CREM-BEFGgammaHIbeta){1.1.7.1.3.13}:CREM-tau2gamma, isoform 14 (CREM-BEFGHIbeta){1.1.7.1.3.14}:CREM, isoform 15 (CREM-BGHIbeta){1.1.7.1…	bZIP	bZIP_1
CRX	CRX_HUMAN	O43186	CRX:CORD2	Helix-turn-helix domains{3}	Homeo domain factors{3.1}	Paired-related HD factors{3.1.3}	OTX{3.1.3.17}	CRX (CORD-2){3.1.3.17.3}		Homeodomain	Homeobox
CRY1	CRY1_HUMAN	Q16526	CRY1:PHLL1
CSL	CSHL_HUMAN	Q14406	CSHL1:CSHP1:CSL
CSNK2A1	CSK21_HUMAN	P68400	CSNK2A1:CK2A1
CTBP1	CTBP1_HUMAN	Q13363	CTBP1:CTBP
CTBP2	CTBP2_HUMAN	P56545	CTBP2
CTCF	CTCF_HUMAN	P49711	CTCF	Zinc-coordinating DNA-binding domains{2}	C2H2 zinc finger factors{2.3}	More than 3 adjacent zinc finger factors{2.3.3}	CTCF-like factors{2.3.3.50}	CTCF [11]{2.3.3.50.1}	CTCF, isoform 1{2.3.3.50.1.1}:CTCF, isoform 2{2.3.3.50.1.2}	C2H2 ZF	zf-C2H2
CTCFL	CTCFL_HUMAN	Q8NI51	CTCFL:BORIS	Zinc-coordinating DNA-binding domains{2}	C2H2 zinc finger factors{2.3}	More than 3 adjacent zinc finger factors{2.3.3}	CTCF-like factors{2.3.3.50}	CTCFL (CTCF-T, BORIS) [11]{2.3.3.50.2}	CTCFL, isoform 1{2.3.3.50.2.1}:CTCFL, isoform 10{2.3.3.50.2.10}:CTCFL, isoform 11{2.3.3.50.2.11}:CTCFL, isoform 2{2.3.3.50.2.2}:CTCFL, isoform 3{2.3.3.50.2.3}:CTCFL, isoform 4{2.3.3.50.2.4}:CTCFL, isoform 5{2.3.3.50.2.5}:CTCFL, isoform 6{2.3.3.50.2.6}:CTCFL, isoform 7{2.3.3.50.2.7}:CTCFL, isoform 8{2.3.3.50.2.8}:CTCFL, isoform 9{2.3.3.50.2.9}	C2H2 ZF	zf-C2H2
CTNNB1	CTNB1_HUMAN	P35222	CTNNB1:CTNNB:OK/SW-cl.35:PRO2286
CUX2	CUX2_HUMAN	O14529	CUX2:CUTL2:KIAA0293	Helix-turn-helix domains{3}	Homeo domain factors{3.1}	HD-CUT factors{3.1.9}	CUX{3.1.9.2}	Cux-2 (Cut-L2){3.1.9.2.2}		CUT	Homeodomain	CUT	Homeobox
CXXC1	CXXC1_HUMAN	Q9P0U4	CXXC1:CFP1:CGBP:PCCX1:PHF18	Zinc-coordinating DNA-binding domains{2}	CXXC zinc finger factors{2.6}	CpG-binding proteins{2.6.1}	CpG-binding protein (CXXC1, CFP1, CGBP, PCCX1, PHF18){2.6.1.0.1}	CpG-binding protein (CXXC1, CFP1, CGBP, PCCX1, PHF18){2.6.1.0.1}	CXXC1, isoform 1{2.6.1.0.1.1}:CXXC1, isoform 2{2.6.1.0.1.2}
CXXC4	CXXC4_HUMAN	Q9H2H0	CXXC4:IDAX
CXXC5	CXXC5_HUMAN	Q7LFL8	CXXC5:HSPC195:TCCCIA00297							CxxC	zf-CXXC
Cdx1	CDX1_MOUSE	P18111	Cdx1:Cdx-1	Helix-turn-helix domains{3}	Homeo domain factors{3.1}	HOX-related factors{3.1.1}	CDX (Caudal type homeobox){3.1.1.9}	CDX-1{3.1.1.9.1}		Homeodomain	Homeobox
Cdx2	CDX2_MOUSE	P43241	Cdx2:Cdx-2	Helix-turn-helix domains{3}	Homeo domain factors{3.1}	HOX-related factors{3.1.1}	CDX (Caudal type homeobox){3.1.1.9}	CDX-2 (CDX-3){3.1.1.9.2}		Homeodomain	Homeobox
Cebpa	CEBPA_MOUSE	P53566	Cebpa:Cebp	Basic domains{1}	Basic leucine zipper factors (bZIP){1.1}	C/EBP-related{1.1.8}	C/EBP{1.1.8.1}	C/EBPalpha{1.1.8.1.1}		bZIP	bZIP_1
Cebpb	CEBPB_MOUSE	P28033	Cebpb	Basic domains{1}	Basic leucine zipper factors (bZIP){1.1}	C/EBP-related{1.1.8}	C/EBP{1.1.8.1}	C/EBPbeta (NF-IL6-1){1.1.8.1.2}	C/EBPbeta, isoform 1 (C/EBPbeta-FL){1.1.8.1.2.1}:C/EBPbeta, isoform 2 (C/EBPbeta-LAP){1.1.8.1.2.2}:C/EBPbeta, isoform 3 (C/EBPbeta-LIP){1.1.8.1.2.3}	bZIP	bZIP_1
Cramp1l	CRML_MOUSE	Q6PG95	Cramp1:Cramp1l:Hn1l:Kiaa1426:Tce4	Helix-turn-helix domains{3}	Tryptophan cluster factors{3.5}	Myb/SANT domain factors{3.5.1}	MIER-like factors{3.5.1.3}	CRAMP1L (HN1L){3.5.1.3.11}
Crx	CRX_MOUSE	O54751	Crx	Helix-turn-helix domains{3}	Homeo domain factors{3.1}	Paired-related HD factors{3.1.3}	OTX{3.1.3.17}	CRX (CORD-2){3.1.3.17.3}		Homeodomain	Homeobox
DAXX	DAXX_HUMAN	Q9UER7	DAXX:BING2:DAP6
DBP	DBP_HUMAN	Q10586	DBP	Basic domains{1}	Basic leucine zipper factors (bZIP){1.1}	C/EBP-related{1.1.8}	PAR factors{1.1.8.2}	DBP{1.1.8.2.1}		bZIP	bZIP_1
DDX20	DDX20_HUMAN	Q9UHI6	DDX20:DP103:GEMIN3
DDX5	DDX5_HUMAN	P17844	DDX5:G17P1:HELR:HLR1
DEK	DEK_HUMAN	P35659	DEK
DIDO1	DIDO1_HUMAN	Q9BTC0	DIDO1:C20orf158:DATF1:KIAA0333
DLX1	DLX1_HUMAN	P56177	DLX1	Helix-turn-helix domains{3}	Homeo domain factors{3.1}	NK-related factors{3.1.2}	DLX{3.1.2.5}	DLX-1{3.1.2.5.1}	DLX-1, isoform 1{3.1.2.5.1.1}:DLX-1, isoform 2{3.1.2.5.1.2}	Homeodomain	Homeobox
DLX2	DLX2_HUMAN	Q07687	DLX2	Helix-turn-helix domains{3}	Homeo domain factors{3.1}	NK-related factors{3.1.2}	DLX{3.1.2.5}	DLX-2{3.1.2.5.2}		Homeodomain	Homeobox
DLX3	DLX3_HUMAN	O60479	DLX3	Helix-turn-helix domains{3}	Homeo domain factors{3.1}	NK-related factors{3.1.2}	DLX{3.1.2.5}	DLX-3{3.1.2.5.3}		Homeodomain	Homeobox
DLX4	DLX4_HUMAN	Q92988	DLX4:BP1:DLX7:DLX8:DLX9	Helix-turn-helix domains{3}	Homeo domain factors{3.1}	NK-related factors{3.1.2}	DLX{3.1.2.5}	DLX-4{3.1.2.5.4}	DLX-4, isoform 1{3.1.2.5.4.1}:DLX-4, isoform 2{3.1.2.5.4.2}:DLX-4, isoform 3{3.1.2.5.4.3}	Homeodomain	Homeobox
DLX5	DLX5_HUMAN	P56178	DLX5	Helix-turn-helix domains{3}	Homeo domain factors{3.1}	NK-related factors{3.1.2}	DLX{3.1.2.5}	DLX-5{3.1.2.5.5}		Homeodomain	Homeobox
DLX6	DLX6_HUMAN	P56179	DLX6	Helix-turn-helix domains{3}	Homeo domain factors{3.1}	NK-related factors{3.1.2}	DLX{3.1.2.5}	DLX-6{3.1.2.5.6}	DLX-6, isoform 1{3.1.2.5.6.1}:DLX-6, isoform 2{3.1.2.5.6.2}:DLX-6, isoform 3{3.1.2.5.6.3}	Homeodomain	Homeobox
DMBX1	DMBX1_HUMAN	Q8NFW5	DMBX1:MBX:OTX3:PAXB	Helix-turn-helix domains{3}	Homeo domain factors{3.1}	Paired-related HD factors{3.1.3}	DMBX{3.1.3.4}	DMBX (MBX, OTX-3, PAXB){3.1.3.4.1}	DMBX, isoform 1 (MBX-L){3.1.3.4.1.1}:DMBX, isoform 2 (MBX-S){3.1.3.4.1.2}	Homeodomain	Homeobox
DMRT1	DMRT1_HUMAN	Q9Y5R6	DMRT1:DMT1	Zinc-coordinating DNA-binding domains{2}	DM-type intertwined zinc finger factors{2.5}	DMRT{2.5.1}	DMRT1{2.5.1.0.1}	DMRT1{2.5.1.0.1}	DMRT1, isoform 1{2.5.1.0.1.1}:DMRT1, isoform 2{2.5.1.0.1.2}:DMRT1, isoform 3{2.5.1.0.1.3}	DM	DM
DMRT2	DMRT2_HUMAN	Q9Y5R5	DMRT2:DSXL2	Zinc-coordinating DNA-binding domains{2}	DM-type intertwined zinc finger factors{2.5}	DMRT{2.5.1}	DMRT2{2.5.1.0.2}	DMRT2{2.5.1.0.2}	DMRT2, isoform 1{2.5.1.0.2.1}:DMRT2, isoform 2{2.5.1.0.2.2}:DMRT2, isoform 3{2.5.1.0.2.3}	DM	DM
DMRT3	DMRT3_HUMAN	Q9NQL9	DMRT3:DMRTA3	Zinc-coordinating DNA-binding domains{2}	DM-type intertwined zinc finger factors{2.5}	DMRT{2.5.1}	DMRT3{2.5.1.0.3}	DMRT3{2.5.1.0.3}		DM	DM
DMRTA1	DMRTA_HUMAN	Q5VZB9	DMRTA1:DMO	Zinc-coordinating DNA-binding domains{2}	DM-type intertwined zinc finger factors{2.5}	DMRT{2.5.1}	DMRTA1 (DMRT4){2.5.1.0.4}	DMRTA1 (DMRT4){2.5.1.0.4}		DM	DM
DMRTA2	DMTA2_HUMAN	Q96SC8	DMRTA2:DMRT5	Zinc-coordinating DNA-binding domains{2}	DM-type intertwined zinc finger factors{2.5}	DMRT{2.5.1}	DMRTA2 (DMRT5){2.5.1.0.5}	DMRTA2 (DMRT5){2.5.1.0.5}		DM	DM
DMRTC2	DMRTD_HUMAN	Q8IXT2	DMRTC2	Zinc-coordinating DNA-binding domains{2}	DM-type intertwined zinc finger factors{2.5}	DMRT{2.5.1}	DMRTC2{2.5.1.0.7}	DMRTC2{2.5.1.0.7}	DMRTC2, isoform 1{2.5.1.0.7.1}:DMRTC2, isoform 2{2.5.1.0.7.2}	DM	DM
DNAjc21	DJC21_MOUSE	E9Q8D0	Dnajc21
DNMT1	DNMT1_HUMAN	P26358	DNMT1:AIM:CXXC9:DNMT	Zinc-coordinating DNA-binding domains{2}	CXXC zinc finger factors{2.6}	CpG-binding proteins{2.6.1}	DNMT1 (CXXC9, AIM, DNMT){2.6.1.0.6}	DNMT1 (CXXC9, AIM, DNMT){2.6.1.0.6}	DNMT1, isoform 1{2.6.1.0.6.1}:DNMT1, isoform 2 (Dnmt1b){2.6.1.0.6.2}:DNMT1, isoform 3{2.6.1.0.6.3}	CxxC	zf-CXXC
DNMT3B	DNM3B_HUMAN	Q9UBC3	DNMT3B	Zinc-coordinating DNA-binding domains{2}	Other C4 zinc finger-type factors{2.2}	GATA-type zinc fingers{2.2.1}	Single GATA-type zinc-finger{2.2.1.2}	DNMT3B{2.2.1.2.10}	DNMT3B, isoform 1{2.2.1.2.10.1}:DNMT3B, isoform 2{2.2.1.2.10.2}:DNMT3B, isoform 3{2.2.1.2.10.3}:DNMT3B, isoform 4{2.2.1.2.10.4}:DNMT3B, isoform 5{2.2.1.2.10.5}:DNMT3B, isoform 6{2.2.1.2.10.6}:DNMT3B, isoform 7{2.2.1.2.10.7}:DNMT3B, isoform 8{2.2.1.2.10.8}
DPF1	DPF1_HUMAN	Q92782	DPF1:BAF45B:NEUD4							C2H2 ZF	zf-C2H2
DPF2	REQU_HUMAN	Q92785	DPF2:BAF45D:REQ:UBID4
DPRX	DPRX_HUMAN	A6NFQ7	DPRX	Helix-turn-helix domains{3}	Homeo domain factors{3.1}	Paired-related HD factors{3.1.3}	DPRX{3.1.3.5}	DPRX{3.1.3.5.1}		Homeodomain	Homeobox
DRGX	DRGX_HUMAN	A6NNA5	DRGX:PRRXL1	Helix-turn-helix domains{3}	Homeo domain factors{3.1}	Paired-related HD factors{3.1.3}	DRGX{3.1.3.6}	DRGX (PRRXL1, Drg11){3.1.3.6.1}		Homeodomain	Homeobox
DUX4	DUX4_HUMAN	Q9UBX2	DUX4:DUX10	Helix-turn-helix domains{3}	Homeo domain factors{3.1}	Paired-related HD factors{3.1.3}	DUX{3.1.3.7}	DUX4{3.1.3.7.5}
DUXA	DUXA_HUMAN	A6NLW8	DUXA	Helix-turn-helix domains{3}	Homeo domain factors{3.1}	Paired-related HD factors{3.1.3}	DUX{3.1.3.7}	DUXA{3.1.3.7.1}		Homeodomain	Homeobox
Dbp	DBP_MOUSE	Q60925	Dbp	Basic domains{1}	Basic leucine zipper factors (bZIP){1.1}	C/EBP-related{1.1.8}	PAR factors{1.1.8.2}	DBP{1.1.8.2.1}		bZIP	bZIP_1
Dbx1	DBX1_MOUSE	P52950	Dbx1:Dbx	Helix-turn-helix domains{3}	Homeo domain factors{3.1}	NK-related factors{3.1.2}	DBX{3.1.2.4}	DBX-1{3.1.2.4.1}
Dlx1	DLX1_MOUSE	Q64317	Dlx1	Helix-turn-helix domains{3}	Homeo domain factors{3.1}	NK-related factors{3.1.2}	DLX{3.1.2.5}	DLX-1{3.1.2.5.1}		Homeodomain	Homeobox
Dlx2	DLX2_MOUSE	P40764	Dlx2:Tes-1:Tes1	Helix-turn-helix domains{3}	Homeo domain factors{3.1}	NK-related factors{3.1.2}	DLX{3.1.2.5}	DLX-2{3.1.2.5.2}		Homeodomain	Homeobox
Dlx3	DLX3_MOUSE	Q64205	Dlx3	Helix-turn-helix domains{3}	Homeo domain factors{3.1}	NK-related factors{3.1.2}	DLX{3.1.2.5}	DLX-3{3.1.2.5.3}		Homeodomain	Homeobox
Dlx4	DLX4_MOUSE	P70436	Dlx4:Dlx7	Helix-turn-helix domains{3}	Homeo domain factors{3.1}	NK-related factors{3.1.2}	DLX{3.1.2.5}	DLX-4{3.1.2.5.4}		Homeodomain	Homeobox
Dlx5	DLX5_MOUSE	P70396	Dlx5	Helix-turn-helix domains{3}	Homeo domain factors{3.1}	NK-related factors{3.1.2}	DLX{3.1.2.5}	DLX-5{3.1.2.5.5}	DLX-5, isoform 1 (alpha){3.1.2.5.5.1}:DLX-5, isoform 2 (beta){3.1.2.5.5.2}:DLX-5, isoform 3 (gamma){3.1.2.5.5.3}	Homeodomain	Homeobox
Dmbx1	DMBX1_MOUSE	Q91ZK4	Dmbx1:Cdmx:Mbx:Otx3:PaxB	Helix-turn-helix domains{3}	Homeo domain factors{3.1}	Paired-related HD factors{3.1.3}	DMBX{3.1.3.4}	DMBX (MBX, OTX-3, PAXB){3.1.3.4.1}	DMBX, isoform 1{3.1.3.4.1.1}:DMBX, isoform 2{3.1.3.4.1.2}	Homeodomain	Homeobox
Dnmt3a	DNM3A_MOUSE	O88508	Dnmt3a	Zinc-coordinating DNA-binding domains{2}	Other C4 zinc finger-type factors{2.2}	GATA-type zinc fingers{2.2.1}	Single GATA-type zinc-finger{2.2.1.2}	DNMT3A{2.2.1.2.9}	DNMT3A, isoform 1{2.2.1.2.9.1}:DNMT3A, isoform 2{2.2.1.2.9.2}
E2F1	E2F1_HUMAN	Q01094	E2F1:RBBP3	Helix-turn-helix domains{3}	Fork head / winged helix factors{3.3}	E2F-related factors{3.3.2}	E2F{3.3.2.1}	E2F-1{3.3.2.1.1}		E2F	E2F_TDP
E2F2	E2F2_HUMAN	Q14209	E2F2	Helix-turn-helix domains{3}	Fork head / winged helix factors{3.3}	E2F-related factors{3.3.2}	E2F{3.3.2.1}	E2F-2{3.3.2.1.2}		E2F	E2F_TDP
E2F3	E2F3_HUMAN	O00716	E2F3:KIAA0075	Helix-turn-helix domains{3}	Fork head / winged helix factors{3.3}	E2F-related factors{3.3.2}	E2F{3.3.2.1}	E2F-3{3.3.2.1.3}	E2F-3, isoform 1{3.3.2.1.3.1}:E2F-3, isoform 2{3.3.2.1.3.2}	E2F	E2F_TDP
E2F4	E2F4_HUMAN	Q16254	E2F4	Helix-turn-helix domains{3}	Fork head / winged helix factors{3.3}	E2F-related factors{3.3.2}	E2F{3.3.2.1}	E2F-4{3.3.2.1.4}		E2F	E2F_TDP
E2F5	E2F5_HUMAN	Q15329	E2F5	Helix-turn-helix domains{3}	Fork head / winged helix factors{3.3}	E2F-related factors{3.3.2}	E2F{3.3.2.1}	E2F-5{3.3.2.1.5}	E2F-5, isoform 1{3.3.2.1.5.1}:E2F-5, isoform 2{3.3.2.1.5.2}:E2F-5, isoform 3{3.3.2.1.5.3}
E2F6	E2F6_HUMAN	O75461	E2F6	Helix-turn-helix domains{3}	Fork head / winged helix factors{3.3}	E2F-related factors{3.3.2}	E2F{3.3.2.1}	E2F-6{3.3.2.1.6}	E2F-6, isoform 1{3.3.2.1.6.1}:E2F-6, isoform 2{3.3.2.1.6.2}:E2F-6, isoform 3{3.3.2.1.6.3}	E2F	E2F_TDP
E2F7	E2F7_HUMAN	Q96AV8	E2F7	Helix-turn-helix domains{3}	Fork head / winged helix factors{3.3}	E2F-related factors{3.3.2}	E2F{3.3.2.1}	E2F-7{3.3.2.1.7}	E2F-7, isoform 1{3.3.2.1.7.1}:E2F-7, isoform 2{3.3.2.1.7.2}:E2F-7, isoform 3{3.3.2.1.7.3}	E2F	E2F_TDP
E2F8	E2F8_HUMAN	A0AVK6	E2F8	Helix-turn-helix domains{3}	Fork head / winged helix factors{3.3}	E2F-related factors{3.3.2}	E2F{3.3.2.1}	E2F-8{3.3.2.1.8}		E2F	E2F_TDP
E2f4	E2F4_MOUSE	Q8R0K9	E2f4	Helix-turn-helix domains{3}	Fork head / winged helix factors{3.3}	E2F-related factors{3.3.2}	E2F{3.3.2.1}	E2F-4{3.3.2.1.4}		E2F	E2F_TDP
E4F1	E4F1_HUMAN	Q66K89	E4F1:E4F	Zinc-coordinating DNA-binding domains{2}	C2H2 zinc finger factors{2.3}	Factors with multiple dispersed zinc fingers{2.3.4}	unclassified{2.3.4.0}	E4F1 (p120E4F, p50E4F) [3+6]{2.3.4.0.74}
E4f1	E4F1_MOUSE	Q8CCE9	E4f1	Zinc-coordinating DNA-binding domains{2}	C2H2 zinc finger factors{2.3}	Factors with multiple dispersed zinc fingers{2.3.4}	unclassified{2.3.4.0}	E4F1 (p120E4F, p50E4F) [3+6]{2.3.4.0.74}	E4F1, isoform 1{2.3.4.0.74.1}:E4F1, isoform 2{2.3.4.0.74.2}:E4F1, isoform 3{2.3.4.0.74.3}:E4F1, isoform 4 [3+1]{2.3.4.0.74.4}:E4F1, isoform 5 [2+6]{2.3.4.0.74.5}
EBF1	COE1_HUMAN	Q9UH73	EBF1:COE1:EBF	Immunoglobulin fold{6}	Rel homology region (RHR) factors{6.1}	Early B-Cell Factor-related factors{6.1.5}	EBF1 (COE1){6.1.5.0.1}	EBF1 (COE1){6.1.5.0.1}	EBF1, isoform 1{6.1.5.0.1.1}:EBF1, isoform 2{6.1.5.0.1.2}	EBF1	COE1_DBD
EED	EED_HUMAN	O75530	EED
EGLN2	EGLN2_HUMAN	Q96KS0	EGLN2:EIT6
EGR1	EGR1_HUMAN	P18146	EGR1:KROX24:ZNF225	Zinc-coordinating DNA-binding domains{2}	C2H2 zinc finger factors{2.3}	Three-zinc finger Krüppel-related factors{2.3.1}	EGR factors{2.3.1.3}	EGR1 (Krox-24, Zif268){2.3.1.3.1}		C2H2 ZF	zf-C2H2
EGR2	EGR2_HUMAN	P11161	EGR2:KROX20	Zinc-coordinating DNA-binding domains{2}	C2H2 zinc finger factors{2.3}	Three-zinc finger Krüppel-related factors{2.3.1}	EGR factors{2.3.1.3}	EGR2 (Krox-20){2.3.1.3.2}	EGR2, isoform long{2.3.1.3.2.1}:EGR2, isoform short{2.3.1.3.2.2}	C2H2 ZF	zf-C2H2
EGR3	EGR3_HUMAN	Q06889	EGR3:PILOT	Zinc-coordinating DNA-binding domains{2}	C2H2 zinc finger factors{2.3}	Three-zinc finger Krüppel-related factors{2.3.1}	EGR factors{2.3.1.3}	EGR3 (PILOT){2.3.1.3.3}	EGR3, isoform 1{2.3.1.3.3.1}:EGR3, isoform 2{2.3.1.3.3.2}	C2H2 ZF	zf-C2H2
EGR4	EGR4_HUMAN	Q05215	EGR4	Zinc-coordinating DNA-binding domains{2}	C2H2 zinc finger factors{2.3}	Three-zinc finger Krüppel-related factors{2.3.1}	EGR factors{2.3.1.3}	EGR4{2.3.1.3.4}		C2H2 ZF	zf-C2H2
EHF	EHF_HUMAN	Q9NZC4	EHF:ESE3:ESE3B:ESEJ	Helix-turn-helix domains{3}	Tryptophan cluster factors{3.5}	Ets-related factors{3.5.2}	EHF-like factors{3.5.2.4}	EHF (ESE-3){3.5.2.4.1}	ESE-3A, isoform 2{3.5.2.4.1.1}:ESE-3B, isoform 1{3.5.2.4.1.2}:ESE-3, isoform 3{3.5.2.4.1.3}	Ets	Ets
ELF1	ELF1_HUMAN	P32519	ELF1	Helix-turn-helix domains{3}	Tryptophan cluster factors{3.5}	Ets-related factors{3.5.2}	Elf-1-like factors{3.5.2.3}	Elf-1{3.5.2.3.1}	Elf-1, isoform 1{3.5.2.3.1.1}:Elf-1, isoform 2{3.5.2.3.1.2}	Ets	Ets
ELF2	ELF2_HUMAN	Q15723	ELF2:NERF	Helix-turn-helix domains{3}	Tryptophan cluster factors{3.5}	Ets-related factors{3.5.2}	Elf-1-like factors{3.5.2.3}	Elf-2 (NERF){3.5.2.3.2}		Ets	Ets
ELF3	ELF3_HUMAN	P78545	ELF3:ERT:ESX:JEN	Helix-turn-helix domains{3}	Tryptophan cluster factors{3.5}	Ets-related factors{3.5.2}	EHF-like factors{3.5.2.4}	Elf-3 (ESE-1){3.5.2.4.2}	ESE-1a, isoform 2{3.5.2.4.2.1}:ESE-1b, isoform 1{3.5.2.4.2.2}	Ets	Ets
ELF4	ELF4_HUMAN	Q99607	ELF4:ELFR:MEF	Helix-turn-helix domains{3}	Tryptophan cluster factors{3.5}	Ets-related factors{3.5.2}	Elf-1-like factors{3.5.2.3}	Elf-4 (ELFR, MEF){3.5.2.3.3}		Ets	Ets
ELF5	ELF5_HUMAN	Q9UKW6	ELF5:ESE2	Helix-turn-helix domains{3}	Tryptophan cluster factors{3.5}	Ets-related factors{3.5.2}	EHF-like factors{3.5.2.4}	Elf-5 (ESE-2){3.5.2.4.3}	Elf-5, isoform 1 (ESE-2a){3.5.2.4.3.1}:Elf-5, isoform 2 (ESE-2b){3.5.2.4.3.2}:Elf-5, isoform 3{3.5.2.4.3.3}:Elf-5, isoform 4{3.5.2.4.3.4}	Ets	Ets
ELK1	ELK1_HUMAN	P19419	ELK1	Helix-turn-helix domains{3}	Tryptophan cluster factors{3.5}	Ets-related factors{3.5.2}	Elk-like factors{3.5.2.2}	Elk-1{3.5.2.2.1}	Elk-1, isoform 1{3.5.2.2.1.1}:ELKV, isoform 2{3.5.2.2.1.2}	Ets	Ets
ELK3	ELK3_HUMAN	P41970	ELK3:NET:SAP2	Helix-turn-helix domains{3}	Tryptophan cluster factors{3.5}	Ets-related factors{3.5.2}	Elk-like factors{3.5.2.2}	Elk-3 (SAP-2){3.5.2.2.2}		Ets	Ets
ELK4	ELK4_HUMAN	P28324	ELK4:SAP1	Helix-turn-helix domains{3}	Tryptophan cluster factors{3.5}	Ets-related factors{3.5.2}	Elk-like factors{3.5.2.2}	Elk-4 (SAP-1){3.5.2.2.3}	SAP-1A, isoform 1{3.5.2.2.3.1}:SAP-1B, isoform 2{3.5.2.2.3.2}	Ets	Ets
ELL2	ELL2_HUMAN	O00472	ELL2
EMX1	EMX1_HUMAN	Q04741	EMX1	Helix-turn-helix domains{3}	Homeo domain factors{3.1}	NK-related factors{3.1.2}	EMX{3.1.2.6}	EMX-1{3.1.2.6.1}	EMX-1, isoform 1{3.1.2.6.1.1}:EMX-1, isoform 2{3.1.2.6.1.2}	Homeodomain	Homeobox
EMX2	EMX2_HUMAN	Q04743	EMX2	Helix-turn-helix domains{3}	Homeo domain factors{3.1}	NK-related factors{3.1.2}	EMX{3.1.2.6}	EMX-2{3.1.2.6.2}	EMX-2, isoform 1{3.1.2.6.2.1}:EMX-2, isoform 2{3.1.2.6.2.2}	Homeodomain	Homeobox
EN1	HME1_HUMAN	Q05925	EN1	Helix-turn-helix domains{3}	Homeo domain factors{3.1}	NK-related factors{3.1.2}	EN (Engrailed-like factors){3.1.2.7}	EN-1{3.1.2.7.1}		Homeodomain	Homeobox
EN2	HME2_HUMAN	P19622	EN2	Helix-turn-helix domains{3}	Homeo domain factors{3.1}	NK-related factors{3.1.2}	EN (Engrailed-like factors){3.1.2.7}	EN-2{3.1.2.7.2}		Homeodomain	Homeobox
EOMES	EOMES_HUMAN	O95936	EOMES:TBR2	Immunoglobulin fold{6}	T-Box factors{6.5}	TBrain-related factors{6.5.2}	TBR-2 (EOMES){6.5.2.0.2}	TBR-2 (EOMES){6.5.2.0.2}	TBR-2, isoform 1{6.5.2.0.2.1}:TBR-2, isoform 2{6.5.2.0.2.2}:TBR-2, isoform 3{6.5.2.0.2.3}:TBR-2, isoform 4{6.5.2.0.2.4}	T-box	T-box
EP300	EP300_HUMAN	Q09472	EP300:P300
EPAS1	EPAS1_HUMAN	Q99814	EPAS1:BHLHE73:HIF2A:MOP2:PASD2	Basic domains{1}	Basic helix-loop-helix factors (bHLH){1.2}	PAS domain factors{1.2.5}	Ahr-like factors{1.2.5.1}	EPAS-1{1.2.5.1.7}		bHLH	HLH
ERF	ERF_HUMAN	P50548	ERF	Helix-turn-helix domains{3}	Tryptophan cluster factors{3.5}	Ets-related factors{3.5.2}	Ets-like factors{3.5.2.1}	ERF{3.5.2.1.10}		Ets	Ets
ESR1	ESR1_HUMAN	P03372	ESR1:ESR:NR3A1	Zinc-coordinating DNA-binding domains{2}	Nuclear receptors with C4 zinc fingers{2.1}	Steroid hormone receptors (NR3){2.1.1}	ER-like receptors (NR3A&B){2.1.1.2}	Estrogen receptor alpha (ERalpha) (ESR1, NR3A1){2.1.1.2.1}	ERalpha long, isoform 1{2.1.1.2.1.1}:ERalpha short, isoform 2{2.1.1.2.1.2}:ERalpha46, isoform 3{2.1.1.2.1.3}:ERalpha36, isoform 4{2.1.1.2.1.4}	Nuclear receptor	zf-C4
ESR2	ESR2_HUMAN	Q92731	ESR2:ESTRB:NR3A2	Zinc-coordinating DNA-binding domains{2}	Nuclear receptors with C4 zinc fingers{2.1}	Steroid hormone receptors (NR3){2.1.1}	ER-like receptors (NR3A&B){2.1.1.2}	Estrogen receptor beta (ERbeta) (NR3A2){2.1.1.2.2}	ERbeta1, isoform 1{2.1.1.2.2.1}:ERbeta2, isoform 2{2.1.1.2.2.2}:ERbeta2A, isoform 3{2.1.1.2.2.3}:ERbeta3, isoform 4{2.1.1.2.2.4}:ERbeta4, isoform 5{2.1.1.2.2.5}:ERbeta5, isoform 6{2.1.1.2.2.6}:ERbeta5A, isoform 7{2.1.1.2.2.7}:ERbeta6, isoform 8{2.1.1.2.2.8}
ESRRA	ERR1_HUMAN	P11474	ESRRA:ERR1:ESRL1:NR3B1	Zinc-coordinating DNA-binding domains{2}	Nuclear receptors with C4 zinc fingers{2.1}	Steroid hormone receptors (NR3){2.1.1}	ER-like receptors (NR3A&B){2.1.1.2}	ERR1 (ERRalpha, ESRRA) (NR3B1){2.1.1.2.3}	ERR1, isoform 1{2.1.1.2.3.1}:ERR1, isoform 2{2.1.1.2.3.2}	Nuclear receptor	zf-C4
ESRRB	ERR2_HUMAN	O95718	ESRRB:ERRB2:ESRL2:NR3B2	Zinc-coordinating DNA-binding domains{2}	Nuclear receptors with C4 zinc fingers{2.1}	Steroid hormone receptors (NR3){2.1.1}	ER-like receptors (NR3A&B){2.1.1.2}	ERR2 (ERRbeta, ESRRB) (NR3B2){2.1.1.2.4}	ERRbeta2delta10, isoform 1{2.1.1.2.4.1}:ERRbeta, isoform 2{2.1.1.2.4.2}:ERRbetashort, isoform 3{2.1.1.2.4.3}	Nuclear receptor	zf-C4
ESRRG	ERR3_HUMAN	P62508	ESRRG:ERR3:ERRG2:KIAA0832:NR3B3	Zinc-coordinating DNA-binding domains{2}	Nuclear receptors with C4 zinc fingers{2.1}	Steroid hormone receptors (NR3){2.1.1}	ER-like receptors (NR3A&B){2.1.1.2}	ERR3 (ERRgamma, ESRRG) (NR3B3){2.1.1.2.5}	ERR3, isoform 1{2.1.1.2.5.1}:ERR3, isoform 2{2.1.1.2.5.2}:ERR3, isoform 3{2.1.1.2.5.3}:ERR3, isoform 4{2.1.1.2.5.4}:ERR3, isoform 5{2.1.1.2.5.5}	Nuclear receptor	zf-C4
ESX1	ESX1_HUMAN	Q8N693	ESX1:ESX1L:ESX1R	Helix-turn-helix domains{3}	Homeo domain factors{3.1}	Paired-related HD factors{3.1.3}	ESX{3.1.3.8}	ESX-1{3.1.3.8.1}		Homeodomain	Homeobox
ETS1	ETS1_HUMAN	P14921	ETS1:EWSR2	Helix-turn-helix domains{3}	Tryptophan cluster factors{3.5}	Ets-related factors{3.5.2}	Ets-like factors{3.5.2.1}	c-Ets-1{3.5.2.1.1}	c-Ets-1A{3.5.2.1.1.1}:c-Ets-1B{3.5.2.1.1.2}:c-Ets-1, isoform 3{3.5.2.1.1.3}:c-Ets-1, isoform p27 (Del(III-VI)){3.5.2.1.1.4}	Ets	Ets
ETS2	ETS2_HUMAN	P15036	ETS2	Helix-turn-helix domains{3}	Tryptophan cluster factors{3.5}	Ets-related factors{3.5.2}	Ets-like factors{3.5.2.1}	c-Ets-2{3.5.2.1.2}		Ets	Ets
ETV1	ETV1_HUMAN	P50549	ETV1:ER81	Helix-turn-helix domains{3}	Tryptophan cluster factors{3.5}	Ets-related factors{3.5.2}	Elk-like factors{3.5.2.2}	ETV1{3.5.2.2.4}	ETV1, isoform 1{3.5.2.2.4.1}:ETV1, isoform 2{3.5.2.2.4.2}:ETV1, isoform 3{3.5.2.2.4.3}:ETV1, isoform 4{3.5.2.2.4.4}:ETV1, isoform 5{3.5.2.2.4.5}:ETV1, isoform 6{3.5.2.2.4.6}	Ets	Ets
ETV2	ETV2_HUMAN	O00321	ETV2:ER71:ETSRP71	Helix-turn-helix domains{3}	Tryptophan cluster factors{3.5}	Ets-related factors{3.5.2}	Ets-like factors{3.5.2.1}	ETV2{3.5.2.1.3}		Ets	Ets
ETV3	ETV3_HUMAN	P41162	ETV3:METS:PE1	Helix-turn-helix domains{3}	Tryptophan cluster factors{3.5}	Ets-related factors{3.5.2}	Ets-like factors{3.5.2.1}	ETV3 (PE-1){3.5.2.1.8}	ETV3 long, isoform 1{3.5.2.1.8.1}:ETV3 short, isoform 2{3.5.2.1.8.2}	Ets	Ets
ETV4	ETV4_HUMAN	P43268	ETV4:E1AF:PEA3	Helix-turn-helix domains{3}	Tryptophan cluster factors{3.5}	Ets-related factors{3.5.2}	Elk-like factors{3.5.2.2}	ETV4 (E1A-F, PEA3){3.5.2.2.5}	ETV4, isoform 1{3.5.2.2.5.1}:ETV4, isoform 2{3.5.2.2.5.2}:ETV4, isoform 3{3.5.2.2.5.3}	Ets	Ets
ETV5	ETV5_HUMAN	P41161	ETV5:ERM	Helix-turn-helix domains{3}	Tryptophan cluster factors{3.5}	Ets-related factors{3.5.2}	Elk-like factors{3.5.2.2}	ETV5{3.5.2.2.6}		Ets	Ets
ETV6	ETV6_HUMAN	P41212	ETV6:TEL:TEL1	Helix-turn-helix domains{3}	Tryptophan cluster factors{3.5}	Ets-related factors{3.5.2}	ETV6-like factors{3.5.2.6}	ETV6 (Tel-1){3.5.2.6.1}		Ets	Ets
ETV7	ETV7_HUMAN	Q9Y603	ETV7:TEL2:TELB:TREF	Helix-turn-helix domains{3}	Tryptophan cluster factors{3.5}	Ets-related factors{3.5.2}	ETV6-like factors{3.5.2.6}	ETV7 (Tel-2){3.5.2.6.2}	ETV7, isoform A{3.5.2.6.2.1}:ETV7, isoform B{3.5.2.6.2.2}:ETV7, isoform C{3.5.2.6.2.3}:ETV7, isoform D{3.5.2.6.2.4}:ETV7, isoform E{3.5.2.6.2.5}:ETV7, isoform F{3.5.2.6.2.6}:ETV7, isoform G{3.5.2.6.2.7}:ETV7, isoform H{3.5.2.6.2.8}	Ets	Ets
EVX1	EVX1_HUMAN	P49640	EVX1	Helix-turn-helix domains{3}	Homeo domain factors{3.1}	HOX-related factors{3.1.1}	EVX (Even-skipped homolog){3.1.1.10}	EVX-1{3.1.1.10.1}		Homeodomain	Homeobox
EVX2	EVX2_HUMAN	Q03828	EVX2	Helix-turn-helix domains{3}	Homeo domain factors{3.1}	HOX-related factors{3.1.1}	EVX (Even-skipped homolog){3.1.1.10}	EVX-2{3.1.1.10.2}		Homeodomain	Homeobox
EZH1	EZH1_HUMAN	Q92800	EZH1:KIAA0388
EZH2	EZH2_HUMAN	Q15910	EZH2:KMT6
Egr1	EGR1_MOUSE	P08046	Egr1:Egr-1:Krox-24	Zinc-coordinating DNA-binding domains{2}	C2H2 zinc finger factors{2.3}	Three-zinc finger Krüppel-related factors{2.3.1}	EGR factors{2.3.1.3}	EGR1 (Krox-24, Zif268){2.3.1.3.1}		C2H2 ZF	zf-C2H2
Ehf	EHF_MOUSE	O70273	Ehf	Helix-turn-helix domains{3}	Tryptophan cluster factors{3.5}	Ets-related factors{3.5.2}	EHF-like factors{3.5.2.4}	EHF (ESE-3){3.5.2.4.1}	EHF, isoform 1{3.5.2.4.1.1}:EHF, isoform 2{3.5.2.4.1.2}:EHF, isoform 3{3.5.2.4.1.3}	Ets	Ets
Elf3	ELF3_MOUSE	Q3UPW2	Elf3:Ert:Esx:Jen	Helix-turn-helix domains{3}	Tryptophan cluster factors{3.5}	Ets-related factors{3.5.2}	EHF-like factors{3.5.2.4}	Elf-3 (ESE-1){3.5.2.4.2}	Elf-3, isoform 1{3.5.2.4.2.1}:Elf-3, isoform 2{3.5.2.4.2.2}	Ets	Ets
Elf4	ELF4_MOUSE	Q9Z2U4	Elf4:Mef	Helix-turn-helix domains{3}	Tryptophan cluster factors{3.5}	Ets-related factors{3.5.2}	Elf-1-like factors{3.5.2.3}	Elf-4 (ELFR, MEF){3.5.2.3.3}		Ets	Ets
Elf5	ELF5_MOUSE	Q8VDK3	Elf5	Helix-turn-helix domains{3}	Tryptophan cluster factors{3.5}	Ets-related factors{3.5.2}	EHF-like factors{3.5.2.4}	Elf-5 (ESE-2){3.5.2.4.3}
Elk1	ELK1_MOUSE	P41969	Elk1	Helix-turn-helix domains{3}	Tryptophan cluster factors{3.5}	Ets-related factors{3.5.2}	Elk-like factors{3.5.2.2}	Elk-1{3.5.2.2.1}		Ets	Ets
Elk3	ELK3_MOUSE	P41971	Elk3:Erp:Net	Helix-turn-helix domains{3}	Tryptophan cluster factors{3.5}	Ets-related factors{3.5.2}	Elk-like factors{3.5.2.2}	Elk-3 (SAP-2){3.5.2.2.2}		Ets	Ets
Elk4	ELK4_MOUSE	P41158	Elk4:Sap1	Helix-turn-helix domains{3}	Tryptophan cluster factors{3.5}	Ets-related factors{3.5.2}	Elk-like factors{3.5.2.2}	Elk-4 (SAP-1){3.5.2.2.3}		Ets	Ets
Emx2	EMX2_MOUSE	Q04744	Emx2:Emx-2	Helix-turn-helix domains{3}	Homeo domain factors{3.1}	NK-related factors{3.1.2}	EMX{3.1.2.6}	EMX-2{3.1.2.6.2}		Homeodomain	Homeobox
En1	HME1_MOUSE	P09065	En1:En-1	Helix-turn-helix domains{3}	Homeo domain factors{3.1}	NK-related factors{3.1.2}	EN (Engrailed-like factors){3.1.2.7}	EN-1{3.1.2.7.1}		Homeodomain	Homeobox
En2	HME2_MOUSE	P09066	En2:En-2	Helix-turn-helix domains{3}	Homeo domain factors{3.1}	NK-related factors{3.1.2}	EN (Engrailed-like factors){3.1.2.7}	EN-2{3.1.2.7.2}		Homeodomain	Homeobox
Eomes	EOMES_MOUSE	O54839	Eomes:Tbr2	Immunoglobulin fold{6}	T-Box factors{6.5}	TBrain-related factors{6.5.2}	TBR-2 (EOMES){6.5.2.0.2}	TBR-2 (EOMES){6.5.2.0.2}	TBR-2, isoform 1{6.5.2.0.2.1}:TBR-2, isoform 2{6.5.2.0.2.2}	T-box	T-box
Esrra	ERR1_MOUSE	O08580	Esrra:Err1:Estrra:Nr3b1	Zinc-coordinating DNA-binding domains{2}	Nuclear receptors with C4 zinc fingers{2.1}	Steroid hormone receptors (NR3){2.1.1}	ER-like receptors (NR3A&B){2.1.1.2}	ERR1 (ERRalpha, ESRRA) (NR3B1){2.1.1.2.3}
Esrrb	ERR2_MOUSE	Q61539	Esrrb:Err-2:Err2:Nr3b2	Zinc-coordinating DNA-binding domains{2}	Nuclear receptors with C4 zinc fingers{2.1}	Steroid hormone receptors (NR3){2.1.1}	ER-like receptors (NR3A&B){2.1.1.2}	ERR2 (ERRbeta, ESRRB) (NR3B2){2.1.1.2.4}		Nuclear receptor	zf-C4
Ets1	ETS1_MOUSE	P27577	Ets1:Ets-1	Helix-turn-helix domains{3}	Tryptophan cluster factors{3.5}	Ets-related factors{3.5.2}	Ets-like factors{3.5.2.1}	c-Ets-1{3.5.2.1.1}		Ets	Ets
Etv1	ETV1_MOUSE	P41164	Etv1:Er81:Etsrp81	Helix-turn-helix domains{3}	Tryptophan cluster factors{3.5}	Ets-related factors{3.5.2}	Elk-like factors{3.5.2.2}	ETV1{3.5.2.2.4}		Ets	Ets
Etv3	ETV3_MOUSE	Q8R4Z4	Etv3:Mets:Pe1	Helix-turn-helix domains{3}	Tryptophan cluster factors{3.5}	Ets-related factors{3.5.2}	Ets-like factors{3.5.2.1}	ETV3 (PE-1){3.5.2.1.8}		Ets	Ets
Etv4	ETV4_MOUSE	P28322	Etv4:Pea-3:Pea3	Helix-turn-helix domains{3}	Tryptophan cluster factors{3.5}	Ets-related factors{3.5.2}	Elk-like factors{3.5.2.2}	ETV4 (E1A-F){3.5.2.2.5}	ETV4, isoform 1{3.5.2.2.5.1}:ETV4, isoform 2{3.5.2.2.5.2}	Ets	Ets
Etv5	ETV5_MOUSE	Q9CXC9	Etv5	Helix-turn-helix domains{3}	Tryptophan cluster factors{3.5}	Ets-related factors{3.5.2}	Elk-like factors{3.5.2.2}	ETV5{3.5.2.2.6}		Ets	Ets
Etv6	ETV6_MOUSE	P97360	Etv6:Tel:Tel1	Helix-turn-helix domains{3}	Tryptophan cluster factors{3.5}	Ets-related factors{3.5.2}	ETV6-like factors{3.5.2.6}	ETV6 (Tel-1){3.5.2.6.1}		Ets	Ets
Evx1	EVX1_MOUSE	P23683	Evx1	Helix-turn-helix domains{3}	Homeo domain factors{3.1}	HOX-related factors{3.1.1}	EVX (Even-skipped homolog){3.1.1.10}	EVX-1{3.1.1.10.1}		Homeodomain	Homeobox
Evx2	EVX2_MOUSE	P49749	Evx2:Evx-2	Helix-turn-helix domains{3}	Homeo domain factors{3.1}	HOX-related factors{3.1.1}	EVX (Even-skipped homolog){3.1.1.10}	EVX-2{3.1.1.10.2}		Homeodomain	Homeobox
FANCL	FANCL_HUMAN	Q9NW38	FANCL:PHF9
FERD3L	FER3L_HUMAN	Q96RJ6	FERD3L:BHLHA31:NATO3:NTWIST	Basic domains{1}	Basic helix-loop-helix factors (bHLH){1.2}	Tal-related factors{1.2.3}	Neurogenin / Atonal-like factors{1.2.3.4}	Fer3L (Ferd3L){1.2.3.4.17}		bHLH	HLH
FEV	FEV_HUMAN	Q99581	FEV:PET1	Helix-turn-helix domains{3}	Tryptophan cluster factors{3.5}	Ets-related factors{3.5.2}	Ets-like factors{3.5.2.1}	FEV (Pet-1){3.5.2.1.7}		Ets	Ets
FEZF1	FEZF1_HUMAN	A0PJY2	FEZF1:FEZ:ZNF312B	Zinc-coordinating DNA-binding domains{2}	C2H2 zinc finger factors{2.3}	More than 3 adjacent zinc finger factors{2.3.3}	FEZF factors{2.3.3.20}	FEZF1 (ZNF312B) [6]{2.3.3.20.1}	FEZF1, isoform 1{2.3.3.20.1.1}:FEZF1, isoform 2{2.3.3.20.1.2}:FEZF1, isoform 3{2.3.3.20.1.3}	C2H2 ZF	zf-C2H2
FIGLA	FIGLA_HUMAN	Q6QHK4	FIGLA:BHLHC8	Basic domains{1}	Basic helix-loop-helix factors (bHLH){1.2}	Tal-related factors{1.2.3}	Twist-like factors{1.2.3.2}	FIGalpha{1.2.3.2.8}		bHLH	HLH
FLI1	FLI1_HUMAN	Q01543	FLI1	Helix-turn-helix domains{3}	Tryptophan cluster factors{3.5}	Ets-related factors{3.5.2}	Ets-like factors{3.5.2.1}	Fli-1{3.5.2.1.5}	Fli-1, isoform 1{3.5.2.1.5.1}:Fli-1, isoform 2{3.5.2.1.5.2}:Fli-1, isoform 3{3.5.2.1.5.3}:Fli-1, isoform 4{3.5.2.1.5.4}	Ets	Ets
FOS	FOS_HUMAN	P01100	FOS:G0S7	Basic domains{1}	Basic leucine zipper factors (bZIP){1.1}	Fos-related factors{1.1.2}	Fos factors{1.1.2.1}	c-Fos{1.1.2.1.1}		bZIP	bZIP_1
FOSB	FOSB_HUMAN	P53539	FOSB:G0S3	Basic domains{1}	Basic leucine zipper factors (bZIP){1.1}	Fos-related factors{1.1.2}	Fos factors{1.1.2.1}	FosB{1.1.2.1.2}	FosB, isoform 1{1.1.2.1.2.1}:FosB, isoform 2{1.1.2.1.2.2}	bZIP	bZIP_1
FOSL1	FOSL1_HUMAN	P15407	FOSL1:FRA1	Basic domains{1}	Basic leucine zipper factors (bZIP){1.1}	Fos-related factors{1.1.2}	Fos factors{1.1.2.1}	Fra-1{1.1.2.1.3}		bZIP	bZIP_1
FOSL2	FOSL2_HUMAN	P15408	FOSL2:FRA2	Basic domains{1}	Basic leucine zipper factors (bZIP){1.1}	Fos-related factors{1.1.2}	Fos factors{1.1.2.1}	Fra-2{1.1.2.1.4}	Fra-2, isoform 1{1.1.2.1.4.1}:Fra-2, isoform 2{1.1.2.1.4.2}:Fra-2, isoform 3{1.1.2.1.4.3}	bZIP	bZIP_1
FOXA1	FOXA1_HUMAN	P55317	FOXA1:HNF3A:TCF3A	Helix-turn-helix domains{3}	Fork head / winged helix factors{3.3}	Forkhead box (FOX) factors{3.3.1}	FOXA{3.3.1.1}	FOXA1 (HNF-3alpha){3.3.1.1.1}	FOXA1, isoform 1{3.3.1.1.1.1}:FOXA1, isoform 2{3.3.1.1.1.2}	Forkhead	Forkhead
FOXA2	FOXA2_HUMAN	Q9Y261	FOXA2:HNF3B:TCF3B	Helix-turn-helix domains{3}	Fork head / winged helix factors{3.3}	Forkhead box (FOX) factors{3.3.1}	FOXA{3.3.1.1}	FOXA2 (HNF-3beta){3.3.1.1.2}	FOXA2, isoform 1{3.3.1.1.2.1}:FOXA2, isoform 2{3.3.1.1.2.2}	Forkhead	Forkhead
FOXA3	FOXA3_HUMAN	P55318	FOXA3:HNF3G:TCF3G	Helix-turn-helix domains{3}	Fork head / winged helix factors{3.3}	Forkhead box (FOX) factors{3.3.1}	FOXA{3.3.1.1}	FOXA3 (HNF-3gamma){3.3.1.1.3}		Forkhead	Forkhead
FOXB1	FOXB1_HUMAN	Q99853	FOXB1:FKH5	Helix-turn-helix domains{3}	Fork head / winged helix factors{3.3}	Forkhead box (FOX) factors{3.3.1}	FOXB{3.3.1.2}	FOXB1 (Fkh-5){3.3.1.2.1}		Forkhead	Forkhead
FOXC1	FOXC1_HUMAN	Q12948	FOXC1:FKHL7:FREAC3	Helix-turn-helix domains{3}	Fork head / winged helix factors{3.3}	Forkhead box (FOX) factors{3.3.1}	FOXC{3.3.1.3}	FOXC1 (Fkh-L7, FREAC3){3.3.1.3.1}		Forkhead	Forkhead
FOXC2	FOXC2_HUMAN	Q99958	FOXC2:FKHL14:MFH1	Helix-turn-helix domains{3}	Fork head / winged helix factors{3.3}	Forkhead box (FOX) factors{3.3.1}	FOXC{3.3.1.3}	FOXC2 (Fkh-L14){3.3.1.3.2}		Forkhead	Forkhead
FOXD1	FOXD1_HUMAN	Q16676	FOXD1:FKHL8:FREAC4	Helix-turn-helix domains{3}	Fork head / winged helix factors{3.3}	Forkhead box (FOX) factors{3.3.1}	FOXD{3.3.1.4}	FOXD1 (Fkh-L8, FREAC4){3.3.1.4.1}
FOXD2	FOXD2_HUMAN	O60548	FOXD2:FKHL17:FREAC9	Helix-turn-helix domains{3}	Fork head / winged helix factors{3.3}	Forkhead box (FOX) factors{3.3.1}	FOXD{3.3.1.4}	FOXD2 (Fkh-L17, FREAC9){3.3.1.4.2}		Forkhead	Forkhead
FOXD3	FOXD3_HUMAN	Q9UJU5	FOXD3:HFH2	Helix-turn-helix domains{3}	Fork head / winged helix factors{3.3}	Forkhead box (FOX) factors{3.3.1}	FOXD{3.3.1.4}	FOXD3 (HFH-2){3.3.1.4.3}		Forkhead	Forkhead
FOXE1	FOXE1_HUMAN	O00358	FOXE1:FKHL15:FOXE2:TITF2:TTF2	Helix-turn-helix domains{3}	Fork head / winged helix factors{3.3}	Forkhead box (FOX) factors{3.3.1}	FOXE{3.3.1.5}	FOXE1 (FOXE2, Fkh-L15){3.3.1.5.1}		Forkhead	Forkhead
FOXF1	FOXF1_HUMAN	Q12946	FOXF1:FKHL5:FREAC1	Helix-turn-helix domains{3}	Fork head / winged helix factors{3.3}	Forkhead box (FOX) factors{3.3.1}	FOXF{3.3.1.6}	FOXF1 (Fkh-L5, FREAC1){3.3.1.6.1}
FOXF2	FOXF2_HUMAN	Q12947	FOXF2:FKHL6:FREAC2	Helix-turn-helix domains{3}	Fork head / winged helix factors{3.3}	Forkhead box (FOX) factors{3.3.1}	FOXF{3.3.1.6}	FOXF2 (Fkh-L6, FREAC2){3.3.1.6.2}
FOXG1	FOXG1_HUMAN	P55316	FOXG1:FKH2:FKHL1:FKHL2:FKHL3:FKHL4:FOXG1A:FOXG1B:FOXG1C	Helix-turn-helix domains{3}	Fork head / winged helix factors{3.3}	Forkhead box (FOX) factors{3.3.1}	FOXG{3.3.1.7}	FOXG1 (Fkh-2){3.3.1.7.1}		Forkhead	Forkhead
FOXH1	FOXH1_HUMAN	O75593	FOXH1:FAST1:FAST2	Helix-turn-helix domains{3}	Fork head / winged helix factors{3.3}	Forkhead box (FOX) factors{3.3.1}	FOXH{3.3.1.8}	FOXH1{3.3.1.8.1}		Forkhead	Forkhead
FOXI1	FOXI1_HUMAN	Q12951	FOXI1:FKHL10:FREAC6	Helix-turn-helix domains{3}	Fork head / winged helix factors{3.3}	Forkhead box (FOX) factors{3.3.1}	FOXI{3.3.1.9}	FOXI1 (Fkh-L10, FREAC6){3.3.1.9.1}	FOXI1, isoform 1{3.3.1.9.1.1}:FOXI1, isoform 2{3.3.1.9.1.2}	Forkhead	Forkhead
FOXJ2	FOXJ2_HUMAN	Q9P0K8	FOXJ2:FHX	Helix-turn-helix domains{3}	Fork head / winged helix factors{3.3}	Forkhead box (FOX) factors{3.3.1}	FOXJ{3.3.1.10}	FOXJ2 (Fkx){3.3.1.10.2}	FOXJ2.L{3.3.1.10.2.1}:FOXJ2.S{3.3.1.10.2.2}	Forkhead	Forkhead
FOXJ3	FOXJ3_HUMAN	Q9UPW0	FOXJ3:KIAA1041	Helix-turn-helix domains{3}	Fork head / winged helix factors{3.3}	Forkhead box (FOX) factors{3.3.1}	FOXJ{3.3.1.10}	FOXJ3 (Fkx){3.3.1.10.3}	FOXJ3, isoform 1{3.3.1.10.3.1}:FOXJ3, isoform 2{3.3.1.10.3.2}	Forkhead	Forkhead
FOXK1	FOXK1_HUMAN	P85037	FOXK1:MNF	Helix-turn-helix domains{3}	Fork head / winged helix factors{3.3}	Forkhead box (FOX) factors{3.3.1}	FOXK{3.3.1.11}	FOXK1{3.3.1.11.1}	FOXK1-a, isoform 1{3.3.1.11.1.1}:FOXK1-b, isoform 2{3.3.1.11.1.2}	Forkhead	Forkhead
FOXK2	FOXK2_HUMAN	Q01167	FOXK2:ILF:ILF1	Helix-turn-helix domains{3}	Fork head / winged helix factors{3.3}	Forkhead box (FOX) factors{3.3.1}	FOXK{3.3.1.11}	FOXK2{3.3.1.11.2}	FOXK2, isoform 1 (FOXK2a){3.3.1.11.2.1}:FOXK2, isoform 2 (FOXK2b){3.3.1.11.2.2}:FOXK2, isoform 3 (FOXK2c){3.3.1.11.2.3}
FOXL1	FOXL1_HUMAN	Q12952	FOXL1:FKHL11:FREAC7	Helix-turn-helix domains{3}	Fork head / winged helix factors{3.3}	Forkhead box (FOX) factors{3.3.1}	FOXL{3.3.1.12}	FOXL1 (Fkh-L11, FREAC7){3.3.1.12.1}		Forkhead	Forkhead
FOXL2	FOXL2_HUMAN	P58012	FOXL2	Helix-turn-helix domains{3}	Fork head / winged helix factors{3.3}	Forkhead box (FOX) factors{3.3.1}	FOXL{3.3.1.12}	FOXL2{3.3.1.12.2}		Forkhead	Forkhead
FOXM1	FOXM1_HUMAN	Q08050	FOXM1:FKHL16:HFH11:MPP2:WIN	Helix-turn-helix domains{3}	Fork head / winged helix factors{3.3}	Forkhead box (FOX) factors{3.3.1}	FOXM{3.3.1.13}	FOXM1 (Fkh-L11, FREAC7){3.3.1.13.1}	FOXM1, isoform 1 (FoxM1C){3.3.1.13.1.1}:FOXM1, isoform 2 (FoxM1B){3.3.1.13.1.2}:FOXM1, isoform 4 (FoxM1A){3.3.1.13.1.3}
FOXN2	FOXN2_HUMAN	P32314	FOXN2:HTLF	Helix-turn-helix domains{3}	Fork head / winged helix factors{3.3}	Forkhead box (FOX) factors{3.3.1}	FOXN{3.3.1.14}	FOXN2 (HTLF){3.3.1.14.2}	FOXN2, isoform 1{3.3.1.14.2.1}:FOXN2, isoform 2{3.3.1.14.2.2}	Forkhead	Forkhead
FOXN3	FOXN3_HUMAN	O00409	FOXN3:C14orf116:CHES1	Helix-turn-helix domains{3}	Fork head / winged helix factors{3.3}	Forkhead box (FOX) factors{3.3.1}	FOXN{3.3.1.14}	FOXN3 (CHES1){3.3.1.14.3}	FOXN3, isoform 1{3.3.1.14.3.1}:FOXN3, isoform 2{3.3.1.14.3.2}	Forkhead	Forkhead
FOXN4	FOXN4_HUMAN	Q96NZ1	FOXN4	Helix-turn-helix domains{3}	Fork head / winged helix factors{3.3}	Forkhead box (FOX) factors{3.3.1}	FOXN{3.3.1.14}	FOXN4{3.3.1.14.4}	FOXN4, isoform 1{3.3.1.14.4.1}:FOXN4, isoform 2{3.3.1.14.4.2}:FOXN4, isoform 3{3.3.1.14.4.3}	Forkhead	Forkhead
FOXO1	FOXO1_HUMAN	Q12778	FOXO1:FKHR:FOXO1A	Helix-turn-helix domains{3}	Fork head / winged helix factors{3.3}	Forkhead box (FOX) factors{3.3.1}	FOXO{3.3.1.15}	FOXO1 (FKHR){3.3.1.15.1}		Forkhead	Forkhead
FOXO3	FOXO3_HUMAN	O43524	FOXO3:FKHRL1:FOXO3A	Helix-turn-helix domains{3}	Fork head / winged helix factors{3.3}	Forkhead box (FOX) factors{3.3.1}	FOXO{3.3.1.15}	FOXO3 (FKHR-L1){3.3.1.15.2}		Forkhead	Forkhead
FOXO4	FOXO4_HUMAN	P98177	FOXO4:AFX:AFX1:MLLT7	Helix-turn-helix domains{3}	Fork head / winged helix factors{3.3}	Forkhead box (FOX) factors{3.3.1}	FOXO{3.3.1.15}	FOXO4{3.3.1.15.3}	FOXO4-a, isoform 1{3.3.1.15.3.1}:FOXO4-b, isoform 2{3.3.1.15.3.2}	Forkhead	Forkhead
FOXO6	FOXO6_HUMAN	A8MYZ6	FOXO6	Helix-turn-helix domains{3}	Fork head / winged helix factors{3.3}	Forkhead box (FOX) factors{3.3.1}	FOXO{3.3.1.15}	FOXO6{3.3.1.15.4}
FOXP1	FOXP1_HUMAN	Q9H334	FOXP1:HSPC215	Helix-turn-helix domains{3}	Fork head / winged helix factors{3.3}	Forkhead box (FOX) factors{3.3.1}	FOXP{3.3.1.16}	FOXP1{3.3.1.16.1}	FOXP1, isoform 1{3.3.1.16.1.1}:FOXP1, isoform 2{3.3.1.16.1.2}:FOXP1, isoform 3{3.3.1.16.1.3}:FOXP1, isoform 4{3.3.1.16.1.4}:FOXP1, isoform 5{3.3.1.16.1.5}:FOXP1, isoform 6{3.3.1.16.1.6}:FOXP1, isoform 7{3.3.1.16.1.7}	Forkhead	Forkhead
FOXP2	FOXP2_HUMAN	O15409	FOXP2:CAGH44:TNRC10	Helix-turn-helix domains{3}	Fork head / winged helix factors{3.3}	Forkhead box (FOX) factors{3.3.1}	FOXP{3.3.1.16}	FOXP2{3.3.1.16.2}	FOXP2 I, isoform 1{3.3.1.16.2.1}:FOXP2 II, isoform 2{3.3.1.16.2.2}:FOXP2 III;IV, isoform 3{3.3.1.16.2.3}:FOXP2, isoform 4{3.3.1.16.2.4}:FOXP2, isoform 5{3.3.1.16.2.5}:FOXP2-S, isoform 6{3.3.1.16.2.6}:FOXP2, isoform 7{3.3.1.16.2.7}:FOXP2, isoform 8{3.3.1.16.2.8}:FOXP2, isoform 9{3.3.1.16.2.9}	Forkhead	Forkhead
FOXP3	FOXP3_HUMAN	Q9BZS1	FOXP3:IPEX:JM2	Helix-turn-helix domains{3}	Fork head / winged helix factors{3.3}	Forkhead box (FOX) factors{3.3.1}	FOXP{3.3.1.16}	FOXP3{3.3.1.16.3}	FOXP3, isoform 1{3.3.1.16.3.1}:FOXP3, isoform 2{3.3.1.16.3.2}:FOXP3, isoform 3{3.3.1.16.3.3}:FOXP3, isoform 4{3.3.1.16.3.4}	Forkhead	Forkhead
FOXQ1	FOXQ1_HUMAN	Q9C009	FOXQ1:HFH1	Helix-turn-helix domains{3}	Fork head / winged helix factors{3.3}	Forkhead box (FOX) factors{3.3.1}	FOXQ{3.3.1.17}	FOXQ1 (HFH-1){3.3.1.17.1}		Forkhead	Forkhead
FOXR1	FOXR1_HUMAN	Q6PIV2	FOXR1:FOXN5:DLNB13	Helix-turn-helix domains{3}	Fork head / winged helix factors{3.3}	Forkhead box (FOX) factors{3.3.1}	FOXR{3.3.1.18}	FOXR1{3.3.1.18.1}		Forkhead	Forkhead
FOXR2	FOXR2_HUMAN	Q6PJQ5	FOXR2:FOXN6	Helix-turn-helix domains{3}	Fork head / winged helix factors{3.3}	Forkhead box (FOX) factors{3.3.1}	FOXR{3.3.1.18}	FOXR2{3.3.1.18.2}		Forkhead	Forkhead
FUBP1	FUBP1_HUMAN	Q96AE4	FUBP1
FoxJ3	FOXJ3_MOUSE	Q8BUR3	Foxj3:Kiaa1041	Helix-turn-helix domains{3}	Fork head / winged helix factors{3.3}	Forkhead box (FOX) factors{3.3.1}	FOXJ{3.3.1.10}	FOXJ3 (Fkx){3.3.1.10.3}	FOXJ3, isoform 1{3.3.1.10.3.1}:FOXJ3, isoform 2{3.3.1.10.3.2}
FoxN3	FOXN3_MOUSE	Q499D0	Foxn3:Ches1	Helix-turn-helix domains{3}	Fork head / winged helix factors{3.3}	Forkhead box (FOX) factors{3.3.1}	FOXN{3.3.1.14}	FOXN3 (CHES1){3.3.1.14.3}
Foxa2	FOXA2_MOUSE	P35583	Foxa2:Hnf3b:Tcf-3b:Tcf3b	Helix-turn-helix domains{3}	Fork head / winged helix factors{3.3}	Forkhead box (FOX) factors{3.3.1}	FOXA{3.3.1.1}	FOXA2 (HNF-3beta){3.3.1.1.2}		Forkhead	Forkhead
Foxa3	FOXA3_MOUSE	P35584	Foxa3:Hnf3g:Tcf-3g:Tcf3g	Helix-turn-helix domains{3}	Fork head / winged helix factors{3.3}	Forkhead box (FOX) factors{3.3.1}	FOXA{3.3.1.1}	FOXA3 (HNF-3gamma){3.3.1.1.3}		Forkhead	Forkhead
Foxb1	FOXB1_MOUSE	Q64732	Foxb1:Fkh5:Foxb1a:Foxb1b:Mf3	Helix-turn-helix domains{3}	Fork head / winged helix factors{3.3}	Forkhead box (FOX) factors{3.3.1}	FOXB{3.3.1.2}	FOXB1 (Fkh-5){3.3.1.2.1}		Forkhead	Forkhead
Foxc1	FOXC1_MOUSE	Q61572	Foxc1:Fkh1:Fkhl7:Freac3:Mf1	Helix-turn-helix domains{3}	Fork head / winged helix factors{3.3}	Forkhead box (FOX) factors{3.3.1}	FOXC{3.3.1.3}	FOXC1 (Fkh-L7, FREAC3){3.3.1.3.1}		Forkhead	Forkhead
Foxc2	FOXC2_MOUSE	Q61850	Foxc2:Fkh14:Fkhl14:Mfh1	Helix-turn-helix domains{3}	Fork head / winged helix factors{3.3}	Forkhead box (FOX) factors{3.3.1}	FOXC{3.3.1.3}	FOXC2 (Fkh-L14){3.3.1.3.2}		Forkhead	Forkhead
Foxg1	FOXG1_MOUSE	Q60987	Foxg1:Fkhl1:Foxg1b:Hfhbf1	Helix-turn-helix domains{3}	Fork head / winged helix factors{3.3}	Forkhead box (FOX) factors{3.3.1}	FOXG{3.3.1.7}	FOXG1 (Fkh-2){3.3.1.7.1}		Forkhead	Forkhead
Foxj1	FOXJ1_MOUSE	Q61660	Foxj1:Hfh4	Helix-turn-helix domains{3}	Fork head / winged helix factors{3.3}	Forkhead box (FOX) factors{3.3.1}	FOXJ{3.3.1.10}	FOXJ1 (Fkh-L13, HFH-4){3.3.1.10.1}
Foxj2	FOXJ2_MOUSE	Q9ES18	Foxj2:Fhx	Helix-turn-helix domains{3}	Fork head / winged helix factors{3.3}	Forkhead box (FOX) factors{3.3.1}	FOXJ{3.3.1.10}	FOXJ2 (Fkx){3.3.1.10.2}		Forkhead	Forkhead
Foxj3	FOXJ3_MOUSE	Q8BUR3	Foxj3:Kiaa1041	Helix-turn-helix domains{3}	Fork head / winged helix factors{3.3}	Forkhead box (FOX) factors{3.3.1}	FOXJ{3.3.1.10}	FOXJ3 (Fkx){3.3.1.10.3}	FOXJ3, isoform 1{3.3.1.10.3.1}:FOXJ3, isoform 2{3.3.1.10.3.2}	Forkhead	Forkhead
Foxk1	FOXK1_MOUSE	P42128	Foxk1:Mnf	Helix-turn-helix domains{3}	Fork head / winged helix factors{3.3}	Forkhead box (FOX) factors{3.3.1}	FOXK{3.3.1.11}	FOXK1{3.3.1.11.1}		Forkhead	Forkhead
Foxl1	FOXL1_MOUSE	Q64731	Foxl1:Fkh6:Fkhl11	Helix-turn-helix domains{3}	Fork head / winged helix factors{3.3}	Forkhead box (FOX) factors{3.3.1}	FOXL{3.3.1.12}	FOXL1 (Fkh-L11, FREAC7){3.3.1.12.1}		Forkhead	Forkhead
Foxm1	FOXM1_MOUSE	O08696	Foxm1:Fkh16	Helix-turn-helix domains{3}	Fork head / winged helix factors{3.3}	Forkhead box (FOX) factors{3.3.1}	FOXM{3.3.1.13}	FOXM1 (Fkh-L11, FREAC7){3.3.1.13.1}
Foxn1	FOXN1_MOUSE	Q61575	Foxn1:Fkh19:Hfh11:Whn	Helix-turn-helix domains{3}	Fork head / winged helix factors{3.3}	Forkhead box (FOX) factors{3.3.1}	FOXN{3.3.1.14}	FOXN1 (Whn){3.3.1.14.1}
Foxn4	FOXN4_MOUSE	Q8K3Q3	Foxn4	Helix-turn-helix domains{3}	Fork head / winged helix factors{3.3}	Forkhead box (FOX) factors{3.3.1}	FOXN{3.3.1.14}	FOXN4{3.3.1.14.4}		Forkhead	Forkhead
Foxo3	FOXO3_MOUSE	Q9WVH4	Foxo3:Fkhr2:Foxo3a	Helix-turn-helix domains{3}	Fork head / winged helix factors{3.3}	Forkhead box (FOX) factors{3.3.1}	FOXO{3.3.1.15}	FOXO3 (FKHR-L1){3.3.1.15.2}		Forkhead	Forkhead
GABPA	GABPA_HUMAN	Q06546	GABPA:E4TF1A	Helix-turn-helix domains{3}	Tryptophan cluster factors{3.5}	Ets-related factors{3.5.2}	Ets-like factors{3.5.2.1}	GABPalpha (E4TF1-60, NRSF-2alpha){3.5.2.1.4}		Ets	Ets
GATA1	GATA1_HUMAN	P15976	GATA1:ERYF1:GF1	Zinc-coordinating DNA-binding domains{2}	Other C4 zinc finger-type factors{2.2}	GATA-type zinc fingers{2.2.1}	Two zinc-finger GATA factors{2.2.1.1}	GATA-1 (GF-1, EryF1, NF-E1){2.2.1.1.1}	GATA-1, isoform 1{2.2.1.1.1.1}:GATA-1, isoform 2{2.2.1.1.1.2}:GATA-1s, isoform 3{2.2.1.1.1.3}	GATA	GATA
GATA2	GATA2_HUMAN	P23769	GATA2	Zinc-coordinating DNA-binding domains{2}	Other C4 zinc finger-type factors{2.2}	GATA-type zinc fingers{2.2.1}	Two zinc-finger GATA factors{2.2.1.1}	GATA-2{2.2.1.1.2}	GATA-2, isoform 1{2.2.1.1.2.1}:GATA-2, isoform 2{2.2.1.1.2.2}	GATA	GATA
GATA3	GATA3_HUMAN	P23771	GATA3	Zinc-coordinating DNA-binding domains{2}	Other C4 zinc finger-type factors{2.2}	GATA-type zinc fingers{2.2.1}	Two zinc-finger GATA factors{2.2.1.1}	GATA-3{2.2.1.1.3}	GATA-3, isoform 1{2.2.1.1.3.1}:GATA-3, isoform 2{2.2.1.1.3.2}	GATA	GATA
GATA4	GATA4_HUMAN	P43694	GATA4	Zinc-coordinating DNA-binding domains{2}	Other C4 zinc finger-type factors{2.2}	GATA-type zinc fingers{2.2.1}	Two zinc-finger GATA factors{2.2.1.1}	GATA-4{2.2.1.1.4}		GATA	GATA
GATA5	GATA5_HUMAN	Q9BWX5	GATA5	Zinc-coordinating DNA-binding domains{2}	Other C4 zinc finger-type factors{2.2}	GATA-type zinc fingers{2.2.1}	Two zinc-finger GATA factors{2.2.1.1}	GATA-5{2.2.1.1.5}		GATA	GATA
GATA6	GATA6_HUMAN	Q92908	GATA6	Zinc-coordinating DNA-binding domains{2}	Other C4 zinc finger-type factors{2.2}	GATA-type zinc fingers{2.2.1}	Two zinc-finger GATA factors{2.2.1.1}	GATA-6{2.2.1.1.6}	GATA-6, isoform 1{2.2.1.1.6.1}:GATA-6, isoform 2{2.2.1.1.6.2}	GATA	GATA
GATAD1	GATD1_HUMAN	Q8WUU5	GATAD1:ODAG	Zinc-coordinating DNA-binding domains{2}	Other C4 zinc finger-type factors{2.2}	GATA-type zinc fingers{2.2.1}	Single GATA-type zinc-finger{2.2.1.2}	GATAD1 (ODAG){2.2.1.2.1}
GBX1	GBX1_HUMAN	Q14549	GBX1	Helix-turn-helix domains{3}	Homeo domain factors{3.1}	HOX-related factors{3.1.1}	GBX (Gastrulation brain homeobox){3.1.1.11}	GBX-1{3.1.1.11.1}		Homeodomain	Homeobox
GBX2	GBX2_HUMAN	P52951	GBX2	Helix-turn-helix domains{3}	Homeo domain factors{3.1}	HOX-related factors{3.1.1}	GBX (Gastrulation brain homeobox){3.1.1.11}	GBX-2{3.1.1.11.2}		Homeodomain	Homeobox
GCM1	GCM1_HUMAN	Q9NP62	GCM1:GCMA	beta-Hairpin exposed by an alpha/beta-scaffold{7}	GCM domain factors{7.2}	GCM factors{7.2.1}	GCMa (GCM1){7.2.1.0.1}	GCMa (GCM1){7.2.1.0.1}		GCM	GCM
GCM2	GCM2_HUMAN	O75603	GCM2:GCMB	beta-Hairpin exposed by an alpha/beta-scaffold{7}	GCM domain factors{7.2}	GCM factors{7.2.1}	GCMb (GCM2){7.2.1.0.2}	GCMb (GCM2){7.2.1.0.2}		GCM	GCM
GFI1	GFI1_HUMAN	Q99684	GFI1:ZNF163	Zinc-coordinating DNA-binding domains{2}	C2H2 zinc finger factors{2.3}	More than 3 adjacent zinc finger factors{2.3.3}	GFI1 factors{2.3.3.21}	GFI1 (ZNF163) [6]{2.3.3.21.1}		C2H2 ZF	zf-C2H2
GFI1B	GFI1B_HUMAN	Q5VTD9	GFI1B	Zinc-coordinating DNA-binding domains{2}	C2H2 zinc finger factors{2.3}	More than 3 adjacent zinc finger factors{2.3.3}	GFI1 factors{2.3.3.21}	GFI1B [6]{2.3.3.21.2}	GFI1B, isoform 1{2.3.3.21.2.1}:GFI1B, isoform 2{2.3.3.21.2.2}	C2H2 ZF	zf-C2H2
GLI1	GLI1_HUMAN	P08151	GLI1:GLI	Zinc-coordinating DNA-binding domains{2}	C2H2 zinc finger factors{2.3}	More than 3 adjacent zinc finger factors{2.3.3}	GLI-like factors{2.3.3.1}	GLI1 [5]{2.3.3.1.1}	GLI1, isoform 1{2.3.3.1.1.1}:GLI1, isoform 2{2.3.3.1.1.2}:GLI1, isoform 3{2.3.3.1.1.3}	C2H2 ZF	zf-C2H2
GLI2	GLI2_HUMAN	P10070	GLI2:THP	Zinc-coordinating DNA-binding domains{2}	C2H2 zinc finger factors{2.3}	More than 3 adjacent zinc finger factors{2.3.3}	GLI-like factors{2.3.3.1}	GLI2 [5]{2.3.3.1.2}	GLI2, isoform alpha{2.3.3.1.2.1}:GLI2, isoform beta{2.3.3.1.2.2}:GLI2, isoform gamma{2.3.3.1.2.3}:GLI2, isoform delta{2.3.3.1.2.4}:GLI2, isoform 5{2.3.3.1.2.5}	C2H2 ZF	zf-C2H2
GLI3	GLI3_HUMAN	P10071	GLI3	Zinc-coordinating DNA-binding domains{2}	C2H2 zinc finger factors{2.3}	More than 3 adjacent zinc finger factors{2.3.3}	GLI-like factors{2.3.3.1}	GLI3 [5]{2.3.3.1.3}		C2H2 ZF	zf-C2H2
GLI4	GLI4_HUMAN	P10075	GLI4:HKR4	Zinc-coordinating DNA-binding domains{2}	C2H2 zinc finger factors{2.3}	More than 3 adjacent zinc finger factors{2.3.3}	ZNF24-like factors{2.3.3.10}	GLI4 (HKR4) [7]{2.3.3.10.4}		C2H2 ZF	zf-C2H2
GLIS1	GLIS1_HUMAN	Q8NBF1	GLIS1	Zinc-coordinating DNA-binding domains{2}	C2H2 zinc finger factors{2.3}	More than 3 adjacent zinc finger factors{2.3.3}	GLI-like factors{2.3.3.1}	GLIS1 [5]{2.3.3.1.4}		C2H2 ZF	zf-C2H2
GLIS2	GLIS2_HUMAN	Q9BZE0	GLIS2:NKL	Zinc-coordinating DNA-binding domains{2}	C2H2 zinc finger factors{2.3}	More than 3 adjacent zinc finger factors{2.3.3}	GLI-like factors{2.3.3.1}	GLIS2 (NKL) [5]{2.3.3.1.5}		C2H2 ZF	zf-C2H2
GLIS3	GLIS3_HUMAN	Q8NEA6	GLIS3:ZNF515	Zinc-coordinating DNA-binding domains{2}	C2H2 zinc finger factors{2.3}	More than 3 adjacent zinc finger factors{2.3.3}	GLI-like factors{2.3.3.1}	GLIS3 (ZNF515) [5]{2.3.3.1.6}	GLIS3, isoform 1{2.3.3.1.6.1}:GLIS3, isoform 2{2.3.3.1.6.2}	C2H2 ZF	zf-C2H2
GLYR1	GLYR1_HUMAN	Q49A26	GLYR1:HIBDL:NDF:NP60
GMEB1	GMEB1_HUMAN	Q9Y692	GMEB1	alpha-Helices exposed by beta-structures{5}	SAND domain factors{5.3}	GMEB{5.3.3}	GMEB{5.3.3.1}	GMEB-1{5.3.3.1.1}	GMEB-1, isoform 1{5.3.3.1.1.1}:GMEB-1, isoform 2{5.3.3.1.1.2}	SAND	SAND
GMEB2	GMEB2_HUMAN	Q9UKD1	GMEB2:KIAA1269	alpha-Helices exposed by beta-structures{5}	SAND domain factors{5.3}	GMEB{5.3.3}	GMEB{5.3.3.1}	GMEB-2{5.3.3.1.2}		SAND	SAND
GRHL1	GRHL1_HUMAN	Q9NZI5	GRHL1:LBP32:MGR:TFCP2L2	Immunoglobulin fold{6}	Grainyhead domain factors{6.7}	Grainyhead-related factors{6.7.1}	GRH-like proteins{6.7.1.1}	GRH-L1 (CP2-L2, LBP-32, MGR){6.7.1.1.1}	p70 MGR, isoform 1{6.7.1.1.1.1}:p49 MGR, isoform 2{6.7.1.1.1.2}:GRH-L1, isoform 3{6.7.1.1.1.3}	Grainyhead	CP2
GRHL2	GRHL2_HUMAN	Q6ISB3	GRHL2:BOM:TFCP2L3	Immunoglobulin fold{6}	Grainyhead domain factors{6.7}	Grainyhead-related factors{6.7.1}	GRH-like proteins{6.7.1.1}	GRH-L2 (CP2-L3){6.7.1.1.2}	GRH-L2, isoform 1{6.7.1.1.2.1}:GRH-L2, isoform 2{6.7.1.1.2.2}	Grainyhead	CP2
GSC	GSC_HUMAN	P56915	GSC	Helix-turn-helix domains{3}	Homeo domain factors{3.1}	Paired-related HD factors{3.1.3}	GSC{3.1.3.9}	GSC{3.1.3.9.1}		Homeodomain	Homeobox
GSC2	GSC2_HUMAN	O15499	GSC2:GSCL	Helix-turn-helix domains{3}	Homeo domain factors{3.1}	Paired-related HD factors{3.1.3}	GSC{3.1.3.9}	GSC-2{3.1.3.9.2}		Homeodomain	Homeobox
GSPT2	ERF3B_HUMAN	Q8IYD1	GSPT2:ERF3B
GSX1	GSX1_HUMAN	Q9H4S2	GSX1:GSH1	Helix-turn-helix domains{3}	Homeo domain factors{3.1}	HOX-related factors{3.1.1}	GSX{3.1.1.12}	GSX-1 (GSH-1){3.1.1.12.1}		Homeodomain	Homeobox
GSX2	GSX2_HUMAN	Q9BZM3	GSX2:GSH2	Helix-turn-helix domains{3}	Homeo domain factors{3.1}	HOX-related factors{3.1.1}	GSX{3.1.1.12}	GSX-2 (GSH-2){3.1.1.12.2}		Homeodomain	Homeobox
GTF2B	TF2B_HUMAN	Q00403	GTF2B:TF2B:TFIIB
GTF2F1	T2FA_HUMAN	P35269	GTF2F1:RAP74
GTF3A	TF3A_HUMAN	Q92664	GTF3A	Zinc-coordinating DNA-binding domains{2}	C2H2 zinc finger factors{2.3}	More than 3 adjacent zinc finger factors{2.3.3}	unclassified{2.3.3.0}	GTF3A (TFIIIA) [9]{2.3.3.0.75}	GTF3A, isoform 1{2.3.3.0.75.1}:GTF3A, isoform 2{2.3.3.0.75.2}	C2H2 ZF	zf-C2H2
GTF3C2	TF3C2_HUMAN	Q8WUA4	GTF3C2:KIAA0011
Gabpa	GABPA_MOUSE	Q00422	Gabpa:E4tf1a	Helix-turn-helix domains{3}	Tryptophan cluster factors{3.5}	Ets-related factors{3.5.2}	Ets-like factors{3.5.2.1}	GABPalpha (E4TF1-60, NRSF-2alpha){3.5.2.1.4}		Ets	Ets
Gata3	GATA3_MOUSE	P23772	Gata3:Gata-3	Zinc-coordinating DNA-binding domains{2}	Other C4 zinc finger-type factors{2.2}	GATA-type zinc fingers{2.2.1}	Two zinc-finger GATA factors{2.2.1.1}	GATA-3{2.2.1.1.3}		GATA	GATA
Gata4	GATA4_MOUSE	Q08369	Gata4:Gata-4	Zinc-coordinating DNA-binding domains{2}	Other C4 zinc finger-type factors{2.2}	GATA-type zinc fingers{2.2.1}	Two zinc-finger GATA factors{2.2.1.1}	GATA-4{2.2.1.1.4}		GATA	GATA
Gata5	GATA5_MOUSE	P97489	Gata5	Zinc-coordinating DNA-binding domains{2}	Other C4 zinc finger-type factors{2.2}	GATA-type zinc fingers{2.2.1}	Two zinc-finger GATA factors{2.2.1.1}	GATA-5{2.2.1.1.5}		GATA	GATA
Gata6	GATA6_MOUSE	Q61169	Gata6	Zinc-coordinating DNA-binding domains{2}	Other C4 zinc finger-type factors{2.2}	GATA-type zinc fingers{2.2.1}	Two zinc-finger GATA factors{2.2.1.1}	GATA-6{2.2.1.1.6}	GATA-6, isoform 1{2.2.1.1.6.1}:GATA-6, isoform 2{2.2.1.1.6.2}	GATA	GATA
Gbx1	GBX1_MOUSE	P82976	Gbx1	Helix-turn-helix domains{3}	Homeo domain factors{3.1}	HOX-related factors{3.1.1}	GBX (Gastrulation brain homeobox){3.1.1.11}	GBX-1{3.1.1.11.1}		Homeodomain	Homeobox
Gbx2	GBX2_MOUSE	P48031	Gbx2:Mmoxa:Stra7	Helix-turn-helix domains{3}	Homeo domain factors{3.1}	HOX-related factors{3.1.1}	GBX (Gastrulation brain homeobox){3.1.1.11}	GBX-2{3.1.1.11.2}		Homeodomain	Homeobox
Gcm1	GCM1_MOUSE	P70348	Gcm1:Gcma	beta-Hairpin exposed by an alpha/beta-scaffold{7}	GCM domain factors{7.2}	GCM factors{7.2.1}	GCMa (GCM1){7.2.1.0.1}	GCMa (GCM1){7.2.1.0.1}		GCM	GCM
Gli1	GLI1_MOUSE	P47806	Gli1:Gli	Zinc-coordinating DNA-binding domains{2}	C2H2 zinc finger factors{2.3}	More than 3 adjacent zinc finger factors{2.3.3}	GLI-like factors{2.3.3.1}	GLI1 [5]{2.3.3.1.1}		C2H2 ZF	zf-C2H2
Gli2	GLI2_MOUSE	Q0VGT2	Gli2:Thp	Zinc-coordinating DNA-binding domains{2}	C2H2 zinc finger factors{2.3}	More than 3 adjacent zinc finger factors{2.3.3}	GLI-like factors{2.3.3.1}	GLI2 [5]{2.3.3.1.2}		C2H2 ZF	zf-C2H2
Gli3	GLI3_MOUSE	Q61602	Gli3	Zinc-coordinating DNA-binding domains{2}	C2H2 zinc finger factors{2.3}	More than 3 adjacent zinc finger factors{2.3.3}	GLI-like factors{2.3.3.1}	GLI3 [5]{2.3.3.1.3}		C2H2 ZF	zf-C2H2
Glis2	GLIS2_MOUSE	Q8VDL9	Glis2:Gli5:Nkl	Zinc-coordinating DNA-binding domains{2}	C2H2 zinc finger factors{2.3}	More than 3 adjacent zinc finger factors{2.3.3}	GLI-like factors{2.3.3.1}	GLIS2 (NKL) [5]{2.3.3.1.5}		C2H2 ZF	zf-C2H2
Gm397	ZSC4C_MOUSE	Q80VJ6	Zscan4c:Gm397
Gmeb1	GMEB1_MOUSE	Q9JL60	Gmeb1	alpha-Helices exposed by beta-structures{5}	SAND domain factors{5.3}	GMEB{5.3.3}	GMEB{5.3.3.1}	GMEB-1{5.3.3.1.1}		SAND	SAND
Gsc	GSC_MOUSE	Q02591	Gsc	Helix-turn-helix domains{3}	Homeo domain factors{3.1}	Paired-related HD factors{3.1.3}	GSC{3.1.3.9}	GSC{3.1.3.9.1}		Homeodomain	Homeobox
Gsh2	GSX2_MOUSE	P31316	Gsx2:Gsh-2:Gsh2	Helix-turn-helix domains{3}	Homeo domain factors{3.1}	HOX-related factors{3.1.1}	GSX{3.1.1.12}	GSX-2 (GSH-2){3.1.1.12.2}
HAND1	HAND1_HUMAN	O96004	HAND1:BHLHA27:EHAND	Basic domains{1}	Basic helix-loop-helix factors (bHLH){1.2}	Tal-related factors{1.2.3}	Twist-like factors{1.2.3.2}	HAND-1 (eHAND, Th1){1.2.3.2.3}
HAND2	HAND2_HUMAN	P61296	HAND2:BHLHA26:DHAND	Basic domains{1}	Basic helix-loop-helix factors (bHLH){1.2}	Tal-related factors{1.2.3}	Twist-like factors{1.2.3.2}	HAND-2 (dHAND){1.2.3.2.4}		bHLH	HLH
HCFC1	HCFC1_HUMAN	P51610	HCFC1:HCF1:HFC1
HDAC1	HDAC1_HUMAN	Q13547	HDAC1:RPD3L1
HDAC2	HDAC2_HUMAN	Q92769	HDAC2
HDAC3	HDAC3_HUMAN	O15379	HDAC3
HDGF	HDGF_HUMAN	P51858	HDGF:HMG1L2
HDX	HDX_HUMAN	Q7Z353	HDX:CXorf43	Helix-turn-helix domains{3}	Homeo domain factors{3.1}	POU domain factors{3.1.10}	HDX-like factors{3.1.10.8}	HDX{3.1.10.8.1}	HDX, isoform 1{3.1.10.8.1.1}:HDX, isoform 2{3.1.10.8.1.2}	Homeodomain	Homeobox
HES2	HES2_HUMAN	Q9Y543	HES2:BHLHB40	Basic domains{1}	Basic helix-loop-helix factors (bHLH){1.2}	Hairy-related factors{1.2.4}	Hairy-like factors{1.2.4.1}	HES-2{1.2.4.1.2}	HES-2, isoform 1{1.2.4.1.2.1}:HES-2, isoform 2{1.2.4.1.2.2}	bHLH	HLH
HES5	HES5_HUMAN	Q5TA89	HES5:BHLHB38	Basic domains{1}	Basic helix-loop-helix factors (bHLH){1.2}	Hairy-related factors{1.2.4}	Hairy-like factors{1.2.4.1}	HES-5{1.2.4.1.5}		bHLH	HLH
HES6	HES6_HUMAN	Q96HZ4	HES6:BHLHB41	Basic domains{1}	Basic helix-loop-helix factors (bHLH){1.2}	Hairy-related factors{1.2.4}	Hairy-like factors{1.2.4.1}	HES-6{1.2.4.1.6}	HES-6, isoform 1{1.2.4.1.6.1}:HES-6, isoform 2{1.2.4.1.6.2}:HES-6, isoform 3{1.2.4.1.6.3}	bHLH	HLH
HES7	HES7_HUMAN	Q9BYE0	HES7:BHLHB37	Basic domains{1}	Basic helix-loop-helix factors (bHLH){1.2}	Hairy-related factors{1.2.4}	Hairy-like factors{1.2.4.1}	HES-7{1.2.4.1.7}	HES-7, isoform 1{1.2.4.1.7.1}:HES-7, isoform 2{1.2.4.1.7.2}	bHLH	HLH
HESX1	HESX1_HUMAN	Q9UBX0	HESX1:HANF	Helix-turn-helix domains{3}	Homeo domain factors{3.1}	Paired-related HD factors{3.1.3}	HESX{3.1.3.10}	HESX-1{3.1.3.10.1}		Homeodomain	Homeobox
HEXIM1	HEXI1_HUMAN	O94992	HEXIM1:CLP1:EDG1:HIS1:MAQ1
HEY1	HEY1_HUMAN	Q9Y5J3	HEY1:BHLHB31:CHF2:HERP2:HESR1:HRT1	Basic domains{1}	Basic helix-loop-helix factors (bHLH){1.2}	Hairy-related factors{1.2.4}	Hairy-like factors{1.2.4.1}	HEY-1{1.2.4.1.8}	HEY-1, isoform 1{1.2.4.1.8.1}:HEY-1, isoform 2{1.2.4.1.8.2}	bHLH	HLH
HEY2	HEY2_HUMAN	Q9UBP5	HEY2:BHLHB32:CHF1:GRL:HERP:HERP1:HRT2	Basic domains{1}	Basic helix-loop-helix factors (bHLH){1.2}	Hairy-related factors{1.2.4}	Hairy-like factors{1.2.4.1}	HEY-2{1.2.4.1.9}		bHLH	HLH
HHEX	HHEX_HUMAN	Q03014	HHEX:HEX:PRH:PRHX	Helix-turn-helix domains{3}	Homeo domain factors{3.1}	NK-related factors{3.1.2}	HHEX{3.1.2.8}	HHEX (PRH){3.1.2.8.1}		Homeodomain	Homeobox
HIC1	HIC1_HUMAN	Q14526	HIC1:ZBTB29	Zinc-coordinating DNA-binding domains{2}	C2H2 zinc finger factors{2.3}	Factors with multiple dispersed zinc fingers{2.3.4}	Hypermethylated in Cancer proteins{2.3.4.17}	HIC1 (ZBTB29) [1+4]{2.3.4.17.1}	HIC1, isoform 1{2.3.4.17.1.1}:HIC1, isoform 2{2.3.4.17.1.2}	C2H2 ZF	zf-C2H2
HIC2	HIC2_HUMAN	Q96JB3	HIC2:HRG22:KIAA1020:ZBTB30	Zinc-coordinating DNA-binding domains{2}	C2H2 zinc finger factors{2.3}	Factors with multiple dispersed zinc fingers{2.3.4}	Hypermethylated in Cancer proteins{2.3.4.17}	HIC2 (HRG22, ZBTB30) [1+4]{2.3.4.17.2}	HIC2, isoform 1{2.3.4.17.2.1}:HIC2, isoform 2{2.3.4.17.2.2}	C2H2 ZF	zf-C2H2
HIF1A	HIF1A_HUMAN	Q16665	HIF1A:BHLHE78:MOP1:PASD8	Basic domains{1}	Basic helix-loop-helix factors (bHLH){1.2}	PAS domain factors{1.2.5}	Ahr-like factors{1.2.5.1}	HIF-1alpha{1.2.5.1.5}	HIF-1alpha, isoform 1{1.2.5.1.5.1}:HIF-1alpha, isoform 2{1.2.5.1.5.2}:HIF-1alpha, isoform 3 (I.3){1.2.5.1.5.3}	bHLH	HLH
HINFP	HINFP_HUMAN	Q9BQA5	HINFP:MIZF:ZNF743	Zinc-coordinating DNA-binding domains{2}	C2H2 zinc finger factors{2.3}	Factors with multiple dispersed zinc fingers{2.3.4}	HINFP-like factors{2.3.4.21}	HINFP (MIZF, ZNF743) [1+8]{2.3.4.21.1}	HINFP, isoform 1 [1+8]{2.3.4.21.1.1}:HINFP, isoform 2 [1+8]{2.3.4.21.1.2}	C2H2 ZF	zf-C2H2
HIVEP1	ZEP1_HUMAN	P15822	HIVEP1:ZNF40	Zinc-coordinating DNA-binding domains{2}	C2H2 zinc finger factors{2.3}	Factors with multiple dispersed zinc fingers{2.3.4}	HIV EP-factors{2.3.4.5}	HIV-EP1 (ZNF40, PRDII-BF1, MBP-1, CIRIP, GAAP) [2+1+2]{2.3.4.5.1}	HIV-EP1, isoform 1{2.3.4.5.1.1}:HIV-EP1, isoform 2 (Delta 2, GAAP-1) [2]{2.3.4.5.1.2}:HIV-EP1, isoform 3 (GAAP-2) [2]{2.3.4.5.1.3}
HIVEP2	ZEP2_HUMAN	P31629	HIVEP2	Zinc-coordinating DNA-binding domains{2}	C2H2 zinc finger factors{2.3}	Factors with multiple dispersed zinc fingers{2.3.4}	HIV EP-factors{2.3.4.5}	HIV-EP2 (MBP-2, ZNF40B) [2+2]{2.3.4.5.2}
HLF	HLF_HUMAN	Q16534	HLF	Basic domains{1}	Basic leucine zipper factors (bZIP){1.1}	C/EBP-related{1.1.8}	PAR factors{1.1.8.2}	HLF{1.1.8.2.2}	HLF, isoform 1{1.1.8.2.2.1}:HLF, isoform 2{1.1.8.2.2.2}	bZIP	bZIP_1
HLTF	HLTF_HUMAN	Q14527	HLTF:HIP116A:RNF80:SMARCA3:SNF2L3:ZBU1
HMBOX1	HMBX1_HUMAN	Q6NT76	HMBOX1:HOT1:TAH1	Helix-turn-helix domains{3}	Homeo domain factors{3.1}	POU domain factors{3.1.10}	HNF1-like factors{3.1.10.7}	HMBOX1 (HNF-1LA){3.1.10.7.3}	HMBOX1, isoform 1{3.1.10.7.3.1}:HMBOX1, isoform 2{3.1.10.7.3.2}:HMBOX1, isoform 3{3.1.10.7.3.3}:HMBOX1, isoform 4{3.1.10.7.3.4}:HMBOX1, isoform 5{3.1.10.7.3.5}	Homeodomain	Homeobox
HMGA1	HMGA1_HUMAN	P17096	HMGA1:HMGIY	beta-Sheet binding to DNA{8}	A.T hook factors{8.2}	HMGA factors{8.2.1}	HMGA1 (HMGI(Y)){8.2.1.0.1}	HMGA1 (HMGI(Y)){8.2.1.0.1}	HMGA1a, isoform HMG-I{8.2.1.0.1.1}:HMGA1b, isoform HMG-Y{8.2.1.0.1.2}:HMGA1c, isoform HMG-R{8.2.1.0.1.3}
HMGA2	HMGA2_HUMAN	P52926	HMGA2:HMGIC	beta-Sheet binding to DNA{8}	A.T hook factors{8.2}	HMGA factors{8.2.1}	HMGA2 (HMGI-C){8.2.1.0.2}	HMGA2 (HMGI-C){8.2.1.0.2}	HMGA2, isoform 1 (HMGA2a){8.2.1.0.2.1}:HMGA2, isoform 2 (HMGA2f){8.2.1.0.2.2}:HMGA2, isoform 3 (HMGA2d'){8.2.1.0.2.3}:HMGA2, isoform 4 (HMGA2d){8.2.1.0.2.4}:HMGA2, isoform 5 (HMGA2c'){8.2.1.0.2.5}:HMGA2, isoform 6 (HMGA2c){8.2.1.0.2.6}
HMGN3	HMGN3_HUMAN	Q15651	HMGN3:TRIP7:PNAS-24
HMX1	HMX1_HUMAN	Q9NP08	HMX1:H6	Helix-turn-helix domains{3}	Homeo domain factors{3.1}	NK-related factors{3.1.2}	NK-5/HMX{3.1.2.18}	HMX-1 (H6, NKX5-3, NKX-5.3){3.1.2.18.1}		Homeodomain	Homeobox
HMX2	HMX2_HUMAN	A2RU54	HMX2	Helix-turn-helix domains{3}	Homeo domain factors{3.1}	NK-related factors{3.1.2}	NK-5/HMX{3.1.2.18}	HMX-2 (H6L, NKX5-2, NKX-5.2){3.1.2.18.2}		Homeodomain	Homeobox
HNF1A	HNF1A_HUMAN	P20823	HNF1A:TCF1	Helix-turn-helix domains{3}	Homeo domain factors{3.1}	POU domain factors{3.1.10}	HNF1-like factors{3.1.10.7}	HNF-1alpha (HNF-1A, LF-B1){3.1.10.7.1}	HNF-1alpha, isoform A{3.1.10.7.1.1}:HNF-1alpha, isoform B{3.1.10.7.1.2}:HNF-1alpha, isoform C{3.1.10.7.1.3}:HNF-1alpha, isoform 4{3.1.10.7.1.4}:HNF-1alpha, isoform 5{3.1.10.7.1.5}:HNF-1alpha, isoform 6{3.1.10.7.1.6}:HNF-1alpha, isoform 7 (insIVS8){3.1.10.7.1.7}:HNF-1alpha, isoform 8 (delta2){3.1.10.7.1.8}	Homeodomain	Homeobox
HNF1B	HNF1B_HUMAN	P35680	HNF1B:TCF2	Helix-turn-helix domains{3}	Homeo domain factors{3.1}	POU domain factors{3.1.10}	HNF1-like factors{3.1.10.7}	HNF-1beta (HNF-1B, vHNF1, LF-B3){3.1.10.7.2}	HNF-1beta, isoform A{3.1.10.7.2.1}:HNF-1beta, isoform B{3.1.10.7.2.2}:HNF-1beta, isoform C{3.1.10.7.2.3}:HNF-1beta, isoform 4{3.1.10.7.2.4}	Homeodomain	Homeobox
HNF4A	HNF4A_HUMAN	P41235	HNF4A:HNF4:NR2A1:TCF14	Zinc-coordinating DNA-binding domains{2}	Nuclear receptors with C4 zinc fingers{2.1}	RXR-related receptors (NR2){2.1.3}	HNF-4 (NR2A){2.1.3.2}	HNF-4alpha (NR2A1){2.1.3.2.1}	HNF-4alpha1{2.1.3.2.1.1}:HNF-4alpha2{2.1.3.2.1.2}:HNF-4alpha3{2.1.3.2.1.3}:HNF-4alpha4{2.1.3.2.1.4}:HNF-4alpha7{2.1.3.2.1.5}:HNF-4alpha8{2.1.3.2.1.6}:HNF-4alpha9{2.1.3.2.1.7}	Nuclear receptor	zf-C4
HNF4G	HNF4G_HUMAN	Q14541	HNF4G:NR2A2	Zinc-coordinating DNA-binding domains{2}	Nuclear receptors with C4 zinc fingers{2.1}	RXR-related receptors (NR2){2.1.3}	HNF-4 (NR2A){2.1.3.2}	HNF-4gamma (NR2A2){2.1.3.2.2}	HNF-4gamma, isoform 1{2.1.3.2.2.1}:HNF-4gamma, isoform 2{2.1.3.2.2.2}
HOMEZ	HOMEZ_HUMAN	Q8IX15	HOMEZ:KIAA1443	Helix-turn-helix domains{3}	Homeo domain factors{3.1}	HD-ZF factors{3.1.8}	ZHX{3.1.8.5}	HOMEZ{3.1.8.5.4}		Homeodomain	Homeobox
HOXA1	HXA1_HUMAN	P49639	HOXA1:HOX1F	Helix-turn-helix domains{3}	Homeo domain factors{3.1}	HOX-related factors{3.1.1}	HOX1{3.1.1.1}	Hox-A1 (HOX1F){3.1.1.1.1}	Hox-A1, isoform 1 (36 kDa){3.1.1.1.1.1}:Hox-A1, isoform 2 (14 kDa){3.1.1.1.1.2}:Hox-A1, isoform 3 (24 kDa){3.1.1.1.1.3}	Homeodomain	Homeobox
HOXA10	HXA10_HUMAN	P31260	HOXA10:HOX1H	Helix-turn-helix domains{3}	Homeo domain factors{3.1}	HOX-related factors{3.1.1}	HOX9-13{3.1.1.8}	Hox-A10 (HOX1H){3.1.1.8.5}	Hox-A10, isoform 1 (PL1){3.1.1.8.5.1}:Hox-A10, isoform 2 (PL2){3.1.1.8.5.2}	Homeodomain	Homeobox
HOXA11	HXA11_HUMAN	P31270	HOXA11:HOX1I	Helix-turn-helix domains{3}	Homeo domain factors{3.1}	HOX-related factors{3.1.1}	HOX9-13{3.1.1.8}	Hox-A11 (HOX1I){3.1.1.8.8}		Homeodomain	Homeobox
HOXA13	HXA13_HUMAN	P31271	HOXA13:HOX1J	Helix-turn-helix domains{3}	Homeo domain factors{3.1}	HOX-related factors{3.1.1}	HOX9-13{3.1.1.8}	Hox-A13 (HOX1J){3.1.1.8.13}		Homeodomain	Homeobox
HOXA2	HXA2_HUMAN	O43364	HOXA2:HOX1K	Helix-turn-helix domains{3}	Homeo domain factors{3.1}	HOX-related factors{3.1.1}	HOX2{3.1.1.2}	Hox-A2 (HOX1K){3.1.1.2.1}		Homeodomain	Homeobox
HOXA4	HXA4_HUMAN	Q00056	HOXA4:HOX1D	Helix-turn-helix domains{3}	Homeo domain factors{3.1}	HOX-related factors{3.1.1}	HOX4{3.1.1.4}	Hox-A4 (HOX1D){3.1.1.4.1}		Homeodomain	Homeobox
HOXA5	HXA5_HUMAN	P20719	HOXA5:HOX1C	Helix-turn-helix domains{3}	Homeo domain factors{3.1}	HOX-related factors{3.1.1}	HOX5{3.1.1.5}	Hox-A5 (HOX1C){3.1.1.5.1}		Homeodomain	Homeobox
HOXA6	HXA6_HUMAN	P31267	HOXA6:HOX1B	Helix-turn-helix domains{3}	Homeo domain factors{3.1}	HOX-related factors{3.1.1}	HOX6-7{3.1.1.6}	Hox-A6 (HOX1B){3.1.1.6.1}		Homeodomain	Homeobox
HOXA7	HXA7_HUMAN	P31268	HOXA7:HOX1A	Helix-turn-helix domains{3}	Homeo domain factors{3.1}	HOX-related factors{3.1.1}	HOX6-7{3.1.1.6}	Hox-A7 (HOX1A){3.1.1.6.4}		Homeodomain	Homeobox
HOXA9	HXA9_HUMAN	P31269	HOXA9:HOX1G	Helix-turn-helix domains{3}	Homeo domain factors{3.1}	HOX-related factors{3.1.1}	HOX9-13{3.1.1.8}	Hox-A9 (HOX1G){3.1.1.8.1}		Homeodomain	Homeobox
HOXB1	HXB1_HUMAN	P14653	HOXB1:HOX2I	Helix-turn-helix domains{3}	Homeo domain factors{3.1}	HOX-related factors{3.1.1}	HOX1{3.1.1.1}	Hox-B1 (HOX2I){3.1.1.1.2}		Homeodomain	Homeobox
HOXB13	HXB13_HUMAN	Q92826	HOXB13	Helix-turn-helix domains{3}	Homeo domain factors{3.1}	HOX-related factors{3.1.1}	HOX9-13{3.1.1.8}	Hox-B13{3.1.1.8.14}		Homeodomain	Homeobox
HOXB2	HXB2_HUMAN	P14652	HOXB2:HOX2H	Helix-turn-helix domains{3}	Homeo domain factors{3.1}	HOX-related factors{3.1.1}	HOX2{3.1.1.2}	Hox-B2 (HOX2H){3.1.1.2.2}		Homeodomain	Homeobox
HOXB3	HXB3_HUMAN	P14651	HOXB3:HOX2G	Helix-turn-helix domains{3}	Homeo domain factors{3.1}	HOX-related factors{3.1.1}	HOX3{3.1.1.3}	Hox-B3 (HOX2G){3.1.1.3.2}		Homeodomain	Homeobox
HOXB4	HXB4_HUMAN	P17483	HOXB4:HOX2F	Helix-turn-helix domains{3}	Homeo domain factors{3.1}	HOX-related factors{3.1.1}	HOX4{3.1.1.4}	Hox-B4 (HOX2F){3.1.1.4.2}		Homeodomain	Homeobox
HOXB5	HXB5_HUMAN	P09067	HOXB5:HOX2A	Helix-turn-helix domains{3}	Homeo domain factors{3.1}	HOX-related factors{3.1.1}	HOX5{3.1.1.5}	Hox-B5 (HOX2A){3.1.1.5.2}		Homeodomain	Homeobox
HOXB6	HXB6_HUMAN	P17509	HOXB6:HOX2B	Helix-turn-helix domains{3}	Homeo domain factors{3.1}	HOX-related factors{3.1.1}	HOX6-7{3.1.1.6}	Hox-B6 (HOX2B){3.1.1.6.2}	Hox-B6, isoform 1{3.1.1.6.2.1}:Hox-B6, isoform 2{3.1.1.6.2.2}	Homeodomain	Homeobox
HOXB7	HXB7_HUMAN	P09629	HOXB7:HOX2C	Helix-turn-helix domains{3}	Homeo domain factors{3.1}	HOX-related factors{3.1.1}	HOX6-7{3.1.1.6}	Hox-B7 (HOX2C){3.1.1.6.5}		Homeodomain	Homeobox
HOXB8	HXB8_HUMAN	P17481	HOXB8:HOX2D	Helix-turn-helix domains{3}	Homeo domain factors{3.1}	HOX-related factors{3.1.1}	HOX8{3.1.1.7}	Hox-B8 (HOX2D){3.1.1.7.1}		Homeodomain	Homeobox
HOXB9	HXB9_HUMAN	P17482	HOXB9:HOX2E	Helix-turn-helix domains{3}	Homeo domain factors{3.1}	HOX-related factors{3.1.1}	HOX9-13{3.1.1.8}	Hox-B9 (HOX2E){3.1.1.8.2}		Homeodomain	Homeobox
HOXC10	HXC10_HUMAN	Q9NYD6	HOXC10:HOX3I	Helix-turn-helix domains{3}	Homeo domain factors{3.1}	HOX-related factors{3.1.1}	HOX9-13{3.1.1.8}	Hox-C10 (HOX3I){3.1.1.8.6}		Homeodomain	Homeobox
HOXC11	HXC11_HUMAN	O43248	HOXC11:HOX3H	Helix-turn-helix domains{3}	Homeo domain factors{3.1}	HOX-related factors{3.1.1}	HOX9-13{3.1.1.8}	Hox-C11 (HOX3H){3.1.1.8.9}		Homeodomain	Homeobox
HOXC12	HXC12_HUMAN	P31275	HOXC12:HOC3F:HOX3F	Helix-turn-helix domains{3}	Homeo domain factors{3.1}	HOX-related factors{3.1.1}	HOX9-13{3.1.1.8}	Hox-C12 (HOX3F){3.1.1.8.11}		Homeodomain	Homeobox
HOXC13	HXC13_HUMAN	P31276	HOXC13:HOX3G	Helix-turn-helix domains{3}	Homeo domain factors{3.1}	HOX-related factors{3.1.1}	HOX9-13{3.1.1.8}	Hox-C13 (HOX3G){3.1.1.8.15}		Homeodomain	Homeobox
HOXC4	HXC4_HUMAN	P09017	HOXC4:HOX3E	Helix-turn-helix domains{3}	Homeo domain factors{3.1}	HOX-related factors{3.1.1}	HOX4{3.1.1.4}	Hox-C4 (HOX3E){3.1.1.4.3}		Homeodomain	Homeobox
HOXC6	HXC6_HUMAN	P09630	HOXC6:HOX3C	Helix-turn-helix domains{3}	Homeo domain factors{3.1}	HOX-related factors{3.1.1}	HOX6-7{3.1.1.6}	Hox-C6 (HOX3C){3.1.1.6.3}	Hox-C6, isoform 1{3.1.1.6.3.1}:Hox-C6, isoform 2{3.1.1.6.3.2}	Homeodomain	Homeobox
HOXC8	HXC8_HUMAN	P31273	HOXC8:HOX3A	Helix-turn-helix domains{3}	Homeo domain factors{3.1}	HOX-related factors{3.1.1}	HOX8{3.1.1.7}	Hox-C8 (HOX3A){3.1.1.7.2}		Homeodomain	Homeobox
HOXC9	HXC9_HUMAN	P31274	HOXC9:HOX3B	Helix-turn-helix domains{3}	Homeo domain factors{3.1}	HOX-related factors{3.1.1}	HOX9-13{3.1.1.8}	Hox-C9 (HOX3B){3.1.1.8.3}		Homeodomain	Homeobox
HOXD1	HXD1_HUMAN	Q9GZZ0	HOXD1:HOX4:HOX4G	Helix-turn-helix domains{3}	Homeo domain factors{3.1}	HOX-related factors{3.1.1}	HOX1{3.1.1.1}	Hox-D1 (HOX4G){3.1.1.1.3}		Homeodomain	Homeobox
HOXD10	HXD10_HUMAN	P28358	HOXD10:HOX4D:HOX4E	Helix-turn-helix domains{3}	Homeo domain factors{3.1}	HOX-related factors{3.1.1}	HOX9-13{3.1.1.8}	Hox-D10 (HOX4D, HOX4E){3.1.1.8.7}		Homeodomain	Homeobox
HOXD11	HXD11_HUMAN	P31277	HOXD11:HOX4F	Helix-turn-helix domains{3}	Homeo domain factors{3.1}	HOX-related factors{3.1.1}	HOX9-13{3.1.1.8}	Hox-D11 (HOX4F){3.1.1.8.10}		Homeodomain	Homeobox
HOXD12	HXD12_HUMAN	P35452	HOXD12:HOX4H	Helix-turn-helix domains{3}	Homeo domain factors{3.1}	HOX-related factors{3.1.1}	HOX9-13{3.1.1.8}	Hox-D12 (HOX4H){3.1.1.8.12}		Homeodomain	Homeobox
HOXD13	HXD13_HUMAN	P35453	HOXD13:HOX4I	Helix-turn-helix domains{3}	Homeo domain factors{3.1}	HOX-related factors{3.1.1}	HOX9-13{3.1.1.8}	Hox-D13 (HOX4I){3.1.1.8.16}		Homeodomain	Homeobox
HOXD3	HXD3_HUMAN	P31249	HOXD3:HOX1D:HOX4A	Helix-turn-helix domains{3}	Homeo domain factors{3.1}	HOX-related factors{3.1.1}	HOX3{3.1.1.3}	Hox-D3 (HOX4A){3.1.1.3.3}		Homeodomain	Homeobox
HOXD4	HXD4_HUMAN	P09016	HOXD4:HOX4B	Helix-turn-helix domains{3}	Homeo domain factors{3.1}	HOX-related factors{3.1.1}	HOX4{3.1.1.4}	Hox-D4 (HOX4B){3.1.1.4.4}		Homeodomain	Homeobox
HOXD8	HXD8_HUMAN	P13378	HOXD8:HOX4E	Helix-turn-helix domains{3}	Homeo domain factors{3.1}	HOX-related factors{3.1.1}	HOX8{3.1.1.7}	Hox-D8 (HOX4E){3.1.1.7.3}	Hox-D8, isoform 1{3.1.1.7.3.1}:Hox-D8, isoform 2{3.1.1.7.3.2}:Hox-D8, isoform 3{3.1.1.7.3.3}	Homeodomain	Homeobox
HOXD9	HXD9_HUMAN	P28356	HOXD9:HOX4C	Helix-turn-helix domains{3}	Homeo domain factors{3.1}	HOX-related factors{3.1.1}	HOX9-13{3.1.1.8}	Hox-D9 (HOX4C){3.1.1.8.4}		Homeodomain	Homeobox
HSF1	HSF1_HUMAN	Q00613	HSF1:HSTF1	Helix-turn-helix domains{3}	Heat shock factors{3.4}	HSF factors{3.4.1}	HSF1 (HSTF1){3.4.1.0.1}	HSF1 (HSTF1){3.4.1.0.1}	HSF1, isoform long{3.4.1.0.1.1}:HSF1, isoform short{3.4.1.0.1.2}	HSF	HSF_DNA-bind
HSF2	HSF2_HUMAN	Q03933	HSF2:HSTF2	Helix-turn-helix domains{3}	Heat shock factors{3.4}	HSF factors{3.4.1}	HSF2 (HSTF2){3.4.1.0.2}	HSF2 (HSTF2){3.4.1.0.2}	HSF2A, isoform 1{3.4.1.0.2.1}:HSF2B, isoform 2{3.4.1.0.2.2}	HSF	HSF_DNA-bind
HSF4	HSF4_HUMAN	Q9ULV5	HSF4	Helix-turn-helix domains{3}	Heat shock factors{3.4}	HSF factors{3.4.1}	HSF4 (HSTF4){3.4.1.0.3}	HSF4 (HSTF4){3.4.1.0.3}	HSF4, isoform HSF4A{3.4.1.0.3.1}:HSF4, isoform HSF4B{3.4.1.0.3.2}	HSF	HSF_DNA-bind
HSF5	HSF5_HUMAN	Q4G112	HSF5:HSTF5	Helix-turn-helix domains{3}	Heat shock factors{3.4}	HSF factors{3.4.1}	HSF5 (HSTF5){3.4.1.0.4}	HSF5 (HSTF5){3.4.1.0.4}	HSF5, isoform 1{3.4.1.0.4.1}:HSF5, isoform 2{3.4.1.0.4.2}	HSF	HSF_DNA-bind
HSFY1	HSFY1_HUMAN	Q96LI6	HSFY1:HSF2L:HSFY;:HSFY2:HSF2L:HSFY	Helix-turn-helix domains{3}	Heat shock factors{3.4}	HSF factors{3.4.1}	HSFY1 (HSFY2, HSF2L){3.4.1.0.6}	HSFY1 (HSFY2, HSF2L){3.4.1.0.6}	HSFY1, isoform 1{3.4.1.0.6.1}:HSFY1, isoform 2{3.4.1.0.6.2}:HSFY1, isoform 3{3.4.1.0.6.3}	HSF	HSF_DNA-bind
HSFY2	HSFY1_HUMAN	Q96LI6	HSFY1:HSF2L:HSFY;:HSFY2:HSF2L:HSFY	Helix-turn-helix domains{3}	Heat shock factors{3.4}	HSF factors{3.4.1}	HSFY1 (HSFY2, HSF2L){3.4.1.0.6}	HSFY1 (HSFY2, HSF2L){3.4.1.0.6}	HSFY1, isoform 1{3.4.1.0.6.1}:HSFY1, isoform 2{3.4.1.0.6.2}:HSFY1, isoform 3{3.4.1.0.6.3}	HSF	HSF_DNA-bind
Hdx	HDX_MOUSE	Q14B70	Hdx	Helix-turn-helix domains{3}	Homeo domain factors{3.1}	POU domain factors{3.1.10}	HDX-like factors{3.1.10.8}	HDX{3.1.10.8.1}	HDX, isoform 1{3.1.10.8.1.1}:HDX, isoform 2{3.1.10.8.1.2}	Homeodomain	Homeobox
Hic1	HIC1_MOUSE	Q9R1Y5	Hic1	Zinc-coordinating DNA-binding domains{2}	C2H2 zinc finger factors{2.3}	Factors with multiple dispersed zinc fingers{2.3.4}	Hypermethylated in Cancer proteins{2.3.4.17}	HIC1 (ZBTB29) [1+4]{2.3.4.17.1}		C2H2 ZF	zf-C2H2
Hlx1	HLX_MOUSE	Q61670	Hlx:Hlx1	Helix-turn-helix domains{3}	Homeo domain factors{3.1}	NK-related factors{3.1.2}	HLX{3.1.2.9}	HLX-1 (HB24){3.1.2.9.1}
Hlxb9	MNX1_MOUSE	Q9QZW9	Mnx1:Hlxb9	Helix-turn-helix domains{3}	Homeo domain factors{3.1}	HOX-related factors{3.1.1}	MNX{3.1.1.13}	MNX1 (HB9, HLXB9){3.1.1.13.1}
Hmbox1	HMBX1_MOUSE	Q8BJA3	Hmbox1	Helix-turn-helix domains{3}	Homeo domain factors{3.1}	POU domain factors{3.1.10}	HNF1-like factors{3.1.10.7}	HMBOX1 (HNF-1LA){3.1.10.7.3}	HMBOX1, isoform 1{3.1.10.7.3.1}:HMBOX1, isoform 2{3.1.10.7.3.2}:HMBOX1, isoform 3{3.1.10.7.3.3}:HMBOX1, isoform 4{3.1.10.7.3.4}	Homeodomain	Homeobox
Hmgb3	HMGB3_MOUSE	O54879	Hmgb3:Hmg2a:Hmg4
Hmx1	HMX1_MOUSE	O70218	Hmx1:H6	Helix-turn-helix domains{3}	Homeo domain factors{3.1}	NK-related factors{3.1.2}	NK-5/HMX{3.1.2.18}	HMX-1 (H6, NKX5-3, NKX-5.3){3.1.2.18.1}		Homeodomain	Homeobox
Hmx2	HMX2_MOUSE	P43687	Hmx2:Nkx-5.2:Nkx5-2	Helix-turn-helix domains{3}	Homeo domain factors{3.1}	NK-related factors{3.1.2}	NK-5/HMX{3.1.2.18}	HMX-2 (H6L, NKX5-2, NKX-5.2){3.1.2.18.2}		Homeodomain	Homeobox
Hmx3	HMX3_MOUSE	P42581	Hmx3:Nkx-5.1:Nkx5-1	Helix-turn-helix domains{3}	Homeo domain factors{3.1}	NK-related factors{3.1.2}	NK-5/HMX{3.1.2.18}	HMX-3 (NKX5-1, NKX-5.1){3.1.2.18.3}		Homeodomain	Homeobox
Hnf4a	HNF4A_MOUSE	P49698	Hnf4a:Hnf-4:Hnf4:Nr2a1:Tcf14	Zinc-coordinating DNA-binding domains{2}	Nuclear receptors with C4 zinc fingers{2.1}	RXR-related receptors (NR2){2.1.3}	HNF-4 (NR2A){2.1.3.2}	HNF-4alpha (NR2A1){2.1.3.2.1}	HNF-4alpha, isoform long{2.1.3.2.1.1}:HNF-4alpha, isoform short{2.1.3.2.1.2}	Nuclear receptor	zf-C4
Homez	HOMEZ_MOUSE	Q80W88	Homez:Kiaa1443	Helix-turn-helix domains{3}	Homeo domain factors{3.1}	HD-ZF factors{3.1.8}	ZHX{3.1.8.5}	HOMEZ{3.1.8.5.4}	HOMEZ, isoform 1{3.1.8.5.4.1}:HOMEZ, isoform 2{3.1.8.5.4.2}	Homeodomain	Homeobox
Hoxa1	HXA1_MOUSE	P09022	Hoxa1:Era-1:Hox-1.6:Hoxa-1	Helix-turn-helix domains{3}	Homeo domain factors{3.1}	HOX-related factors{3.1.1}	HOX1{3.1.1.1}	Hox-A1 (HOX1F, ERA-1){3.1.1.1.1}	Hox-A1, isoform 1 (ERA-1-993){3.1.1.1.1.1}:Hox-A1, isoform 2 (ERA-1-399){3.1.1.1.1.2}	Homeodomain	Homeobox
Hoxa10	HXA10_MOUSE	P31310	Hoxa10:Hox-1.8:Hoxa-10	Helix-turn-helix domains{3}	Homeo domain factors{3.1}	HOX-related factors{3.1.1}	HOX9-13{3.1.1.8}	Hox-A10 (HOX1H){3.1.1.8.5}	Hox-A10, isoform 1{3.1.1.8.5.1}:Hox-A10, isoform 2{3.1.1.8.5.2}	Homeodomain	Homeobox
Hoxa11	HXA11_MOUSE	P31311	Hoxa11:Hox-1.9:Hoxa-11	Helix-turn-helix domains{3}	Homeo domain factors{3.1}	HOX-related factors{3.1.1}	HOX9-13{3.1.1.8}	Hox-A11 (HOX1I){3.1.1.8.8}		Homeodomain	Homeobox
Hoxa13	HXA13_MOUSE	Q62424	Hoxa13:Hox-1.10	Helix-turn-helix domains{3}	Homeo domain factors{3.1}	HOX-related factors{3.1.1}	HOX9-13{3.1.1.8}	Hox-A13 (HOX1J){3.1.1.8.13}		Homeodomain	Homeobox
Hoxa2	HXA2_MOUSE	P31245	Hoxa2:Hox-1.11:Hoxa-2	Helix-turn-helix domains{3}	Homeo domain factors{3.1}	HOX-related factors{3.1.1}	HOX2{3.1.1.2}	Hox-A2 (HOX1K){3.1.1.2.1}		Homeodomain	Homeobox
Hoxa3	HXA3_MOUSE	P02831	Hoxa3:Hox-1.5:Hoxa-3	Helix-turn-helix domains{3}	Homeo domain factors{3.1}	HOX-related factors{3.1.1}	HOX3{3.1.1.3}	Hox-A3 (HOX1E){3.1.1.3.1}
Hoxa4	HXA4_MOUSE	P06798	Hoxa4:Hox-1.4:Hoxa-4	Helix-turn-helix domains{3}	Homeo domain factors{3.1}	HOX-related factors{3.1.1}	HOX4{3.1.1.4}	Hox-A4 (HOX1D){3.1.1.4.1}		Homeodomain	Homeobox
Hoxa5	HXA5_MOUSE	P09021	Hoxa5:Hox-1.3:Hoxa-5	Helix-turn-helix domains{3}	Homeo domain factors{3.1}	HOX-related factors{3.1.1}	HOX5{3.1.1.5}	Hox-A5 (HOX1C){3.1.1.5.1}		Homeodomain	Homeobox
Hoxa6	HXA6_MOUSE	P09092	Hoxa6:Hox-1.2:Hoxa-6	Helix-turn-helix domains{3}	Homeo domain factors{3.1}	HOX-related factors{3.1.1}	HOX6-7{3.1.1.6}	Hox-A6 (HOX1B){3.1.1.6.1}		Homeodomain	Homeobox
Hoxa7	HXA7_MOUSE	P02830	Hoxa7:Hox-1.1:Hoxa-7	Helix-turn-helix domains{3}	Homeo domain factors{3.1}	HOX-related factors{3.1.1}	HOX6-7{3.1.1.6}	Hox-A7 (HOX1A){3.1.1.6.4}		Homeodomain	Homeobox
Hoxa9	HXA9_MOUSE	P09631	Hoxa9:Hox-1.7:Hoxa-9	Helix-turn-helix domains{3}	Homeo domain factors{3.1}	HOX-related factors{3.1.1}	HOX9-13{3.1.1.8}	Hox-A9 (HOX1G){3.1.1.8.1}	Hox-A9, isoform 1{3.1.1.8.1.1}:Hox-A9, isoform 2 (T){3.1.1.8.1.2}	Homeodomain	Homeobox
Hoxb13	HXB13_MOUSE	P70321	Hoxb13	Helix-turn-helix domains{3}	Homeo domain factors{3.1}	HOX-related factors{3.1.1}	HOX9-13{3.1.1.8}	Hox-B13{3.1.1.8.14}		Homeodomain	Homeobox
Hoxb3	HXB3_MOUSE	P09026	Hoxb3:Hox-2.7:Hoxb-3	Helix-turn-helix domains{3}	Homeo domain factors{3.1}	HOX-related factors{3.1.1}	HOX3{3.1.1.3}	Hox-B3 (HOX2G){3.1.1.3.2}		Homeodomain	Homeobox
Hoxb4	HXB4_MOUSE	P10284	Hoxb4:Hox-2.6:Hoxb-4	Helix-turn-helix domains{3}	Homeo domain factors{3.1}	HOX-related factors{3.1.1}	HOX4{3.1.1.4}	Hox-B4 (HOX2F){3.1.1.4.2}		Homeodomain	Homeobox
Hoxb5	HXB5_MOUSE	P09079	Hoxb5:Hox-2.1:Hoxb-5	Helix-turn-helix domains{3}	Homeo domain factors{3.1}	HOX-related factors{3.1.1}	HOX5{3.1.1.5}	Hox-B5 (HOX2A){3.1.1.5.2}		Homeodomain	Homeobox
Hoxb6	HXB6_MOUSE	P09023	Hoxb6:Hox-2.2:Hoxb-6	Helix-turn-helix domains{3}	Homeo domain factors{3.1}	HOX-related factors{3.1.1}	HOX6-7{3.1.1.6}	Hox-B6 (HOX2B){3.1.1.6.2}		Homeodomain	Homeobox
Hoxb7	HXB7_MOUSE	P09024	Hoxb7:Hox-2.3:Hoxb-7	Helix-turn-helix domains{3}	Homeo domain factors{3.1}	HOX-related factors{3.1.1}	HOX6-7{3.1.1.6}	Hox-B7 (HOX2C){3.1.1.6.5}		Homeodomain	Homeobox
Hoxb8	HXB8_MOUSE	P09632	Hoxb8:Hox-2.4:Hoxb-8	Helix-turn-helix domains{3}	Homeo domain factors{3.1}	HOX-related factors{3.1.1}	HOX8{3.1.1.7}	Hox-B8 (HOX2D){3.1.1.7.1}		Homeodomain	Homeobox
Hoxb9	HXB9_MOUSE	P20615	Hoxb9:Hox-2.5:Hoxb-9	Helix-turn-helix domains{3}	Homeo domain factors{3.1}	HOX-related factors{3.1.1}	HOX9-13{3.1.1.8}	Hox-B9 (HOX2E){3.1.1.8.2}		Homeodomain	Homeobox
Hoxc10	HXC10_MOUSE	P31257	Hoxc10:Hox-3.6:Hoxc-10	Helix-turn-helix domains{3}	Homeo domain factors{3.1}	HOX-related factors{3.1.1}	HOX9-13{3.1.1.8}	Hox-C10 (HOX3I){3.1.1.8.6}		Homeodomain	Homeobox
Hoxc11	HXC11_MOUSE	P31313	Hoxc11:Hox-3.7:Hoxc-11	Helix-turn-helix domains{3}	Homeo domain factors{3.1}	HOX-related factors{3.1.1}	HOX9-13{3.1.1.8}	Hox-C11 (HOX3H){3.1.1.8.9}		Homeodomain	Homeobox
Hoxc12	HXC12_MOUSE	Q8K5B8	Hoxc12:Hox-3.8:Hoxc-12	Helix-turn-helix domains{3}	Homeo domain factors{3.1}	HOX-related factors{3.1.1}	HOX9-13{3.1.1.8}	Hox-C12 (HOX3F){3.1.1.8.11}		Homeodomain	Homeobox
Hoxc13	HXC13_MOUSE	P50207	Hoxc13:Hoxc-13	Helix-turn-helix domains{3}	Homeo domain factors{3.1}	HOX-related factors{3.1.1}	HOX9-13{3.1.1.8}	Hox-C13 (HOX3G){3.1.1.8.15}		Homeodomain	Homeobox
Hoxc4	HXC4_MOUSE	Q08624	Hoxc4:Hox-3.5:Hoxc-4	Helix-turn-helix domains{3}	Homeo domain factors{3.1}	HOX-related factors{3.1.1}	HOX4{3.1.1.4}	Hox-C4 (HOX3E){3.1.1.4.3}		Homeodomain	Homeobox
Hoxc5	HXC5_MOUSE	P32043	Hoxc5:Hox-3.4:Hoxc-5	Helix-turn-helix domains{3}	Homeo domain factors{3.1}	HOX-related factors{3.1.1}	HOX5{3.1.1.5}	Hox-C5 (HOX3D){3.1.1.5.3}
Hoxc6	HXC6_MOUSE	P10629	Hoxc6:Hox-3.3:Hoxc-6	Helix-turn-helix domains{3}	Homeo domain factors{3.1}	HOX-related factors{3.1.1}	HOX6-7{3.1.1.6}	Hox-C6 (HOX3C){3.1.1.6.3}	Hox-C6, isoform 1 (PRII){3.1.1.6.3.1}:Hox-C6, isoform 2 (PRI){3.1.1.6.3.2}	Homeodomain	Homeobox
Hoxc8	HXC8_MOUSE	P09025	Hoxc8:Hox-3.1:Hoxc-8	Helix-turn-helix domains{3}	Homeo domain factors{3.1}	HOX-related factors{3.1.1}	HOX8{3.1.1.7}	Hox-C8 (HOX3A){3.1.1.7.2}		Homeodomain	Homeobox
Hoxc9	HXC9_MOUSE	P09633	Hoxc9:Hox-3.2:Hoxc-9	Helix-turn-helix domains{3}	Homeo domain factors{3.1}	HOX-related factors{3.1.1}	HOX9-13{3.1.1.8}	Hox-C9 (HOX3B){3.1.1.8.3}		Homeodomain	Homeobox
Hoxd1	HXD1_MOUSE	Q01822	Hoxd1:Hox-4.9:Hoxd-1	Helix-turn-helix domains{3}	Homeo domain factors{3.1}	HOX-related factors{3.1.1}	HOX1{3.1.1.1}	Hox-D1 (HOX4G){3.1.1.1.3}		Homeodomain	Homeobox
Hoxd10	HXD10_MOUSE	P28359	Hoxd10:Hox-4.5:Hoxd-10	Helix-turn-helix domains{3}	Homeo domain factors{3.1}	HOX-related factors{3.1.1}	HOX9-13{3.1.1.8}	Hox-D10 (HOX4D, HOX4E){3.1.1.8.7}		Homeodomain	Homeobox
Hoxd11	HXD11_MOUSE	P23813	Hoxd11:Hox-4.6:Hoxd-11	Helix-turn-helix domains{3}	Homeo domain factors{3.1}	HOX-related factors{3.1.1}	HOX9-13{3.1.1.8}	Hox-D11 (HOX4F){3.1.1.8.10}		Homeodomain	Homeobox
Hoxd12	HXD12_MOUSE	P23812	Hoxd12:Hox-4.7:Hoxd-12	Helix-turn-helix domains{3}	Homeo domain factors{3.1}	HOX-related factors{3.1.1}	HOX9-13{3.1.1.8}	Hox-D12 (HOX4H){3.1.1.8.12}		Homeodomain	Homeobox
Hoxd13	HXD13_MOUSE	P70217	Hoxd13:Hox-4.8	Helix-turn-helix domains{3}	Homeo domain factors{3.1}	HOX-related factors{3.1.1}	HOX9-13{3.1.1.8}	Hox-D13 (HOX4I){3.1.1.8.16}		Homeodomain	Homeobox
Hoxd3	HXD3_MOUSE	P09027	Hoxd3:Hox-4.1:Hoxd-3	Helix-turn-helix domains{3}	Homeo domain factors{3.1}	HOX-related factors{3.1.1}	HOX3{3.1.1.3}	Hox-D3 (HOX4A){3.1.1.3.3}		Homeodomain	Homeobox
Hoxd8	HXD8_MOUSE	P23463	Hoxd8:Hox-4.3:Hoxd-8	Helix-turn-helix domains{3}	Homeo domain factors{3.1}	HOX-related factors{3.1.1}	HOX8{3.1.1.7}	Hox-D8 (HOX4E){3.1.1.7.3}		Homeodomain	Homeobox
ID2	ID2_HUMAN	Q02363	ID2:BHLHB26	Basic domains{1}	Basic helix-loop-helix factors (bHLH){1.2}	HLH domain only{1.2.8}	Id2{1.2.8.0.2}	Id2{1.2.8.0.2}
ID3	ID3_HUMAN	Q02535	ID3:1R21:BHLHB25:HEIR1	Basic domains{1}	Basic helix-loop-helix factors (bHLH){1.2}	HLH domain only{1.2.8}	Id3{1.2.8.0.3}	Id3{1.2.8.0.3}
ID4	ID4_HUMAN	P47928	ID4:BHLHB27	Basic domains{1}	Basic helix-loop-helix factors (bHLH){1.2}	HLH domain only{1.2.8}	Id4{1.2.8.0.4}	Id4{1.2.8.0.4}
IKZF1	IKZF1_HUMAN	Q13422	IKZF1:IK1:IKAROS:LYF1:ZNFN1A1	Zinc-coordinating DNA-binding domains{2}	C2H2 zinc finger factors{2.3}	Factors with multiple dispersed zinc fingers{2.3.4}	Ikaros{2.3.4.4}	IKZF1 (IK1, IKAROS, Lyf-1, ZNFN1A1) [4+2]{2.3.4.4.1}	IKZF1, isoform Ik1{2.3.4.4.1.1}:IKZF1, isoform Ik2 [3+2]{2.3.4.4.1.2}:IKZF1, isoform Ik3 [3+2]{2.3.4.4.1.3}:IKZF1, isoform Ik4 [3+2]{2.3.4.4.1.4}:IKZF1, isoform Ik5 [1+2]{2.3.4.4.1.5}:IKZF1, isoform Ik6 [2]{2.3.4.4.1.6}:IKZF1, isoform Ik7 [3+2]{2.3.4.4.1.7}:IKZF1, isoform Ikx [3]{2.3.4.4.1.8}
IKZF3	IKZF3_HUMAN	Q9UKT9	IKZF3:ZNFN1A3	Zinc-coordinating DNA-binding domains{2}	C2H2 zinc finger factors{2.3}	Factors with multiple dispersed zinc fingers{2.3.4}	Ikaros{2.3.4.4}	IKZF3 (Aiolos, ZNFN1A3) [4+2]{2.3.4.4.3}	IKZF3, isoform 1 (Aio-1){2.3.4.4.3.1}:IKZF3, isoform 10 (Aio-del3,4) [1+2]{2.3.4.4.3.10}:IKZF3, isoform 11 (Aio-del3,4,5) [2]{2.3.4.4.3.11}:IKZF3, isoform 12 (Aio-del3,4,5,6) [2]{2.3.4.4.3.12}:IKZF3, isoform 13 (Aio-del4,5,6) [1+2]{2.3.4.4.3.13}:IKZF3, isoform 14 (Aio-1-5a) [4]{2.3.4.4.3.14}:IKZF3, isoform 15 (Aio-del4-5a) [2+2]{2.3.4.4.3.15}:IKZF3, isoform 16 [2]{2.3.4.4.3.16}:IKZF3, isoform 2 (…	C2H2 ZF	zf-C2H2
INSM1	INSM1_HUMAN	Q01101	INSM1:IA1	Zinc-coordinating DNA-binding domains{2}	C2H2 zinc finger factors{2.3}	Factors with multiple dispersed zinc fingers{2.3.4}	Insulinoma-associated proteins{2.3.4.16}	INSM1 (IA-1) [2+1+2]{2.3.4.16.1}
IRF1	IRF1_HUMAN	P10914	IRF1	Helix-turn-helix domains{3}	Tryptophan cluster factors{3.5}	Interferon-regulatory factors{3.5.3}	IRF-1{3.5.3.0.1}	IRF-1{3.5.3.0.1}		IRF	IRF
IRF2	IRF2_HUMAN	P14316	IRF2	Helix-turn-helix domains{3}	Tryptophan cluster factors{3.5}	Interferon-regulatory factors{3.5.3}	IRF-2{3.5.3.0.2}	IRF-2{3.5.3.0.2}	IRF-2, isoform 1{3.5.3.0.2.1}:IRF-2s, isoform 2{3.5.3.0.2.2}	IRF	IRF
IRF3	IRF3_HUMAN	Q14653	IRF3	Helix-turn-helix domains{3}	Tryptophan cluster factors{3.5}	Interferon-regulatory factors{3.5.3}	IRF-3{3.5.3.0.3}	IRF-3{3.5.3.0.3}	IRF-3, isoform 1{3.5.3.0.3.1}:IRF-3e, isoform 2{3.5.3.0.3.2}	IRF	IRF
IRF4	IRF4_HUMAN	Q15306	IRF4:MUM1	Helix-turn-helix domains{3}	Tryptophan cluster factors{3.5}	Interferon-regulatory factors{3.5.3}	IRF-4 (LSIRF, NF-EM5, MUM1, Pip){3.5.3.0.4}	IRF-4 (LSIRF, NF-EM5, MUM1, Pip){3.5.3.0.4}	IRF-4, isoform 1{3.5.3.0.4.1}:IRF-4, isoform 2{3.5.3.0.4.2}	IRF	IRF
IRF5	IRF5_HUMAN	Q13568	IRF5	Helix-turn-helix domains{3}	Tryptophan cluster factors{3.5}	Interferon-regulatory factors{3.5.3}	IRF-5{3.5.3.0.5}	IRF-5{3.5.3.0.5}	IRF-5, isoform 1{3.5.3.0.5.1}:IRF-5, isoform 2{3.5.3.0.5.2}:IRF-5, isoform 3{3.5.3.0.5.3}:IRF-5, isoform 4{3.5.3.0.5.4}:IRF-5, isoform 5{3.5.3.0.5.5}	IRF	IRF
IRF6	IRF6_HUMAN	O14896	IRF6	Helix-turn-helix domains{3}	Tryptophan cluster factors{3.5}	Interferon-regulatory factors{3.5.3}	IRF-6{3.5.3.0.6}	IRF-6{3.5.3.0.6}	IRF-6, isoform 1{3.5.3.0.6.1}:IRF-6, isoform 2{3.5.3.0.6.2}	IRF	IRF
IRF7	IRF7_HUMAN	Q92985	IRF7	Helix-turn-helix domains{3}	Tryptophan cluster factors{3.5}	Interferon-regulatory factors{3.5.3}	IRF-7{3.5.3.0.7}	IRF-7{3.5.3.0.7}	IRF-7, isoform A{3.5.3.0.7.1}:IRF-7beta, isoform B{3.5.3.0.7.2}:IRF-7gamma, isoform C{3.5.3.0.7.3}:IRF-7H, isoform D{3.5.3.0.7.4}	IRF	IRF
IRF8	IRF8_HUMAN	Q02556	IRF8:ICSBP1	Helix-turn-helix domains{3}	Tryptophan cluster factors{3.5}	Interferon-regulatory factors{3.5.3}	IRF-8 (ICSBP1){3.5.3.0.8}	IRF-8 (ICSBP1){3.5.3.0.8}		IRF	IRF
IRF9	IRF9_HUMAN	Q00978	IRF9:ISGF3G	Helix-turn-helix domains{3}	Tryptophan cluster factors{3.5}	Interferon-regulatory factors{3.5.3}	IRF-9 (ISGF-3gamma){3.5.3.0.9}	IRF-9 (ISGF-3gamma){3.5.3.0.9}		IRF	IRF
IRX1	IRX1_HUMAN	P78414	IRX1:IRXA1	Helix-turn-helix domains{3}	Homeo domain factors{3.1}	TALE-type homeo domain factors{3.1.4}	IRX (Iroquois){3.1.4.1}	IRX-1{3.1.4.1.1}		Homeodomain	Homeobox
IRX2	IRX2_HUMAN	Q9BZI1	IRX2:IRXA2	Helix-turn-helix domains{3}	Homeo domain factors{3.1}	TALE-type homeo domain factors{3.1.4}	IRX (Iroquois){3.1.4.1}	IRX-2{3.1.4.1.2}		Homeodomain	Homeobox
IRX3	IRX3_HUMAN	P78415	IRX3:IRXB1	Helix-turn-helix domains{3}	Homeo domain factors{3.1}	TALE-type homeo domain factors{3.1.4}	IRX (Iroquois){3.1.4.1}	IRX-3{3.1.4.1.3}		Homeodomain	Homeobox
IRX5	IRX5_HUMAN	P78411	IRX5:IRX2A:IRXB2	Helix-turn-helix domains{3}	Homeo domain factors{3.1}	TALE-type homeo domain factors{3.1.4}	IRX (Iroquois){3.1.4.1}	IRX-5{3.1.4.1.5}	IRX-5, isoform 1{3.1.4.1.5.1}:IRX-5, isoform 2{3.1.4.1.5.2}:IRX-5, isoform 3{3.1.4.1.5.3}	Homeodomain	Homeobox
ISL1	ISL1_HUMAN	P61371	ISL1	Helix-turn-helix domains{3}	Homeo domain factors{3.1}	HD-LIM factors{3.1.5}	ISL{3.1.5.1}	ISL-1 (Islet-1){3.1.5.1.1}		Homeodomain	Homeobox
ISL2	ISL2_HUMAN	Q96A47	ISL2	Helix-turn-helix domains{3}	Homeo domain factors{3.1}	HD-LIM factors{3.1.5}	ISL{3.1.5.1}	ISL-2 (Islet-2){3.1.5.1.2}		Homeodomain	Homeobox
ISX	ISX_HUMAN	Q2M1V0	ISX:RAXLX	Helix-turn-helix domains{3}	Homeo domain factors{3.1}	Paired-related HD factors{3.1.3}	ISX{3.1.3.12}	ISX{3.1.3.12.1}		Homeodomain	Homeobox
Ipf1	PDX1_MOUSE	P52946	Pdx1:Ipf1	Helix-turn-helix domains{3}	Homeo domain factors{3.1}	HOX-related factors{3.1.1}	PDX{3.1.1.15}	PDX-1 (IPF-1){3.1.1.15.1}
Irf2	IRF2_MOUSE	P23906	Irf2	Helix-turn-helix domains{3}	Tryptophan cluster factors{3.5}	Interferon-regulatory factors{3.5.3}	IRF-2{3.5.3.0.2}	IRF-2{3.5.3.0.2}		IRF	IRF
Irf3	IRF3_MOUSE	P70671	Irf3	Helix-turn-helix domains{3}	Tryptophan cluster factors{3.5}	Interferon-regulatory factors{3.5.3}	IRF-3{3.5.3.0.3}	IRF-3{3.5.3.0.3}		IRF	IRF
Irf4	IRF4_MOUSE	Q64287	Irf4:Spip	Helix-turn-helix domains{3}	Tryptophan cluster factors{3.5}	Interferon-regulatory factors{3.5.3}	IRF-4 (LSIRF, NF-EM5, MUM1, Pip){3.5.3.0.4}	IRF-4 (LSIRF, NF-EM5, MUM1, Pip){3.5.3.0.4}	IRF-4, isoform 1{3.5.3.0.4.1}:IRF-4, isoform 2{3.5.3.0.4.2}	IRF	IRF
Irf5	IRF5_MOUSE	P56477	Irf5	Helix-turn-helix domains{3}	Tryptophan cluster factors{3.5}	Interferon-regulatory factors{3.5.3}	IRF-5{3.5.3.0.5}	IRF-5{3.5.3.0.5}		IRF	IRF
Irf6	IRF6_MOUSE	P97431	Irf6	Helix-turn-helix domains{3}	Tryptophan cluster factors{3.5}	Interferon-regulatory factors{3.5.3}	IRF-6{3.5.3.0.6}	IRF-6{3.5.3.0.6}		IRF	IRF
Irx2	IRX2_MOUSE	P81066	Irx2:Irx6:Irxa2	Helix-turn-helix domains{3}	Homeo domain factors{3.1}	TALE-type homeo domain factors{3.1.4}	IRX (Iroquois){3.1.4.1}	IRX-2{3.1.4.1.2}		Homeodomain	Homeobox
Irx3	IRX3_MOUSE	P81067	Irx3:Irxb1	Helix-turn-helix domains{3}	Homeo domain factors{3.1}	TALE-type homeo domain factors{3.1.4}	IRX (Iroquois){3.1.4.1}	IRX-3{3.1.4.1.3}	IRX-3, isoform 1{3.1.4.1.3.1}:IRX-3, isoform 2{3.1.4.1.3.2}	Homeodomain	Homeobox
Irx4	IRX4_MOUSE	Q9QY61	Irx4:Irxa3	Helix-turn-helix domains{3}	Homeo domain factors{3.1}	TALE-type homeo domain factors{3.1.4}	IRX (Iroquois){3.1.4.1}	IRX-4{3.1.4.1.4}
Irx5	IRX5_MOUSE	Q9JKQ4	Irx5:Irxb2	Helix-turn-helix domains{3}	Homeo domain factors{3.1}	TALE-type homeo domain factors{3.1.4}	IRX (Iroquois){3.1.4.1}	IRX-5{3.1.4.1.5}
Isgf3g	IRF9_MOUSE	Q61179	Irf9:Isgf3g	Helix-turn-helix domains{3}	Tryptophan cluster factors{3.5}	Interferon-regulatory factors{3.5.3}	IRF-9 (ISGF-3gamma){3.5.3.0.9}	IRF-9 (ISGF-3gamma){3.5.3.0.9}
Isl2	ISL2_MOUSE	Q9CXV0	Isl2	Helix-turn-helix domains{3}	Homeo domain factors{3.1}	HD-LIM factors{3.1.5}	ISL{3.1.5.1}	ISL-2 (Islet-2){3.1.5.1.2}		Homeodomain	Homeobox
Isx	ISX_MOUSE	A1A546	Isx	Helix-turn-helix domains{3}	Homeo domain factors{3.1}	Paired-related HD factors{3.1.3}	ISX{3.1.3.12}	ISX{3.1.3.12.1}	ISX, isoform 1{3.1.3.12.1.1}:ISX, isoform 2{3.1.3.12.1.2}	Homeodomain	Homeobox
JARID2	JARD2_HUMAN	Q92833	JARID2:JMJ	Helix-turn-helix domains{3}	ARID domain factors{3.7}	ARID-related factors{3.7.1}	JARID2{3.7.1.7}	JARID2 (Jumonji, JMJ){3.7.1.7.1}	JARID2, isoform 1{3.7.1.7.1.1}:JARID2, isoform 2{3.7.1.7.1.2}:JARID2, isoform 3{3.7.1.7.1.3}
JDP2	JDP2_HUMAN	Q8WYK2	JDP2	Basic domains{1}	Basic leucine zipper factors (bZIP){1.1}	Fos-related factors{1.1.2}	ATF-3-like factors{1.1.2.2}	JDP-2{1.1.2.2.2}	JDP-2, isoform 1{1.1.2.2.2.1}:JDP-2, isoform 2{1.1.2.2.2.2}	bZIP	bZIP_1
JMJD1C	JHD2C_HUMAN	Q15652	JMJD1C:JHDM2C:KIAA1380:TRIP8
JMJD6	JMJD6_HUMAN	Q6NYC1	JMJD6:KIAA0585:PSR:PTDSR
JUN	JUN_HUMAN	P05412	JUN	Basic domains{1}	Basic leucine zipper factors (bZIP){1.1}	Jun-related factors{1.1.1}	Jun factors{1.1.1.1}	c-Jun{1.1.1.1.1}		bZIP	bZIP_1
JUNB	JUNB_HUMAN	P17275	JUNB	Basic domains{1}	Basic leucine zipper factors (bZIP){1.1}	Jun-related factors{1.1.1}	Jun factors{1.1.1.1}	JunB{1.1.1.1.2}		bZIP	bZIP_1
JUND	JUND_HUMAN	P17535	JUND	Basic domains{1}	Basic leucine zipper factors (bZIP){1.1}	Jun-related factors{1.1.1}	Jun factors{1.1.1.1}	JunD{1.1.1.1.3}		bZIP	bZIP_1
Jundm2	JDP2_MOUSE	P97875	Jdp2:Jundm2	Basic domains{1}	Basic leucine zipper factors (bZIP){1.1}	Fos-related factors{1.1.2}	ATF-3-like factors{1.1.2.2}	JDP-2{1.1.2.2.2}
KDM1A	KDM1A_HUMAN	O60341	KDM1A:AOF2:KDM1:KIAA0601:LSD1
KDM2B	KDM2B_HUMAN	Q8NHM5	KDM2B:CXXC2:FBL10:FBXL10:JHDM1B:NDY1:PCCX2							CxxC	zf-CXXC
KDM4A	KDM4A_HUMAN	O75164	KDM4A:JHDM3A:JMJD2:JMJD2A:KIAA0677
KDM4B	KDM4B_HUMAN	O94953	KDM4B:JHDM3B:JMJD2B:KIAA0876
KDM4C	KDM4C_HUMAN	Q9H3R0	KDM4C:GASC1:JHDM3C:JMJD2C:KIAA0780
KDM5A	KDM5A_HUMAN	P29375	KDM5A:JARID1A:RBBP2:RBP2	Helix-turn-helix domains{3}	ARID domain factors{3.7}	ARID-related factors{3.7.1}	JARID1{3.7.1.6}	JARID1A (KDM5A, RBBP2, RBP2){3.7.1.6.1}	JARID1A, isoform 1{3.7.1.6.1.1}:JARID1A, isoform 2{3.7.1.6.1.2}
KDM5B	KDM5B_HUMAN	Q9UGL1	KDM5B:JARID1B:PLU1:RBBP2H1	Helix-turn-helix domains{3}	ARID domain factors{3.7}	ARID-related factors{3.7.1}	JARID1{3.7.1.6}	JARID1B (KDM5B, PLU1, RBBP2H1){3.7.1.6.2}	JARID1B, isoform 1{3.7.1.6.2.1}:JARID1B, isoform 2{3.7.1.6.2.2}
KDM6B	KDM6B_HUMAN	O15054	KDM6B:JMJD3:KIAA0346
KLF1	KLF1_HUMAN	Q13351	KLF1:EKLF	Zinc-coordinating DNA-binding domains{2}	C2H2 zinc finger factors{2.3}	Three-zinc finger Krüppel-related factors{2.3.1}	Krüppel-like factors{2.3.1.2}	KLF1 (EKLF){2.3.1.2.1}		C2H2 ZF	zf-C2H2
KLF10	KLF10_HUMAN	Q13118	KLF10:TIEG:TIEG1	Zinc-coordinating DNA-binding domains{2}	C2H2 zinc finger factors{2.3}	Three-zinc finger Krüppel-related factors{2.3.1}	Krüppel-like factors{2.3.1.2}	KLF10 (TIEG1){2.3.1.2.10}	KLF10, isoform 1{2.3.1.2.10.1}:KLF10, isoform 2{2.3.1.2.10.2}:KLF10, isoform 3{2.3.1.2.10.3}:KLF10, isoform 4{2.3.1.2.10.4}	C2H2 ZF	zf-C2H2
KLF11	KLF11_HUMAN	O14901	KLF11:FKLF:TIEG2	Zinc-coordinating DNA-binding domains{2}	C2H2 zinc finger factors{2.3}	Three-zinc finger Krüppel-related factors{2.3.1}	Krüppel-like factors{2.3.1.2}	KLF11 (FKLF, TIEG2){2.3.1.2.11}	KLF11, isoform 1{2.3.1.2.11.1}:KLF11, isoform 2{2.3.1.2.11.2}	C2H2 ZF	zf-C2H2
KLF12	KLF12_HUMAN	Q9Y4X4	KLF12:AP2REP:HSPC122	Zinc-coordinating DNA-binding domains{2}	C2H2 zinc finger factors{2.3}	Three-zinc finger Krüppel-related factors{2.3.1}	Krüppel-like factors{2.3.1.2}	KLF12 (AP-2rep){2.3.1.2.12}	KLF12, isoform 1{2.3.1.2.12.1}:KLF12, isoform 2{2.3.1.2.12.2}:KLF12, isoform 3{2.3.1.2.12.3}	C2H2 ZF	zf-C2H2
KLF13	KLF13_HUMAN	Q9Y2Y9	KLF13:BTEB3:NSLP1	Zinc-coordinating DNA-binding domains{2}	C2H2 zinc finger factors{2.3}	Three-zinc finger Krüppel-related factors{2.3.1}	Krüppel-like factors{2.3.1.2}	KLF13 (BTEB3, NSLP1){2.3.1.2.13}		C2H2 ZF	zf-C2H2
KLF15	KLF15_HUMAN	Q9UIH9	KLF15:KKLF	Zinc-coordinating DNA-binding domains{2}	C2H2 zinc finger factors{2.3}	Three-zinc finger Krüppel-related factors{2.3.1}	Krüppel-like factors{2.3.1.2}	KLF15 (KKLF){2.3.1.2.15}		C2H2 ZF	zf-C2H2
KLF16	KLF16_HUMAN	Q9BXK1	KLF16:BTEB4:NSLP2	Zinc-coordinating DNA-binding domains{2}	C2H2 zinc finger factors{2.3}	Three-zinc finger Krüppel-related factors{2.3.1}	Krüppel-like factors{2.3.1.2}	KLF16 (BTEB4, NSLP2){2.3.1.2.16}		C2H2 ZF	zf-C2H2
KLF17	KLF17_HUMAN	Q5JT82	KLF17:ZNF393	Zinc-coordinating DNA-binding domains{2}	C2H2 zinc finger factors{2.3}	Three-zinc finger Krüppel-related factors{2.3.1}	Krüppel-like factors{2.3.1.2}	KLF17{2.3.1.2.17}		C2H2 ZF	zf-C2H2
KLF2	KLF2_HUMAN	Q9Y5W3	KLF2:LKLF	Zinc-coordinating DNA-binding domains{2}	C2H2 zinc finger factors{2.3}	Three-zinc finger Krüppel-related factors{2.3.1}	Krüppel-like factors{2.3.1.2}	KLF2 (LKLF){2.3.1.2.2}		C2H2 ZF	zf-C2H2
KLF3	KLF3_HUMAN	P57682	KLF3:BKLF	Zinc-coordinating DNA-binding domains{2}	C2H2 zinc finger factors{2.3}	Three-zinc finger Krüppel-related factors{2.3.1}	Krüppel-like factors{2.3.1.2}	KLF3 (BKLF){2.3.1.2.3}	KLF3, isoform 1{2.3.1.2.3.1}:KLF3, isoform 2{2.3.1.2.3.2}	C2H2 ZF	zf-C2H2
KLF4	KLF4_HUMAN	O43474	KLF4:EZF:GKLF	Zinc-coordinating DNA-binding domains{2}	C2H2 zinc finger factors{2.3}	Three-zinc finger Krüppel-related factors{2.3.1}	Krüppel-like factors{2.3.1.2}	KLF4 (GKLF){2.3.1.2.4}	KLF4, isoform 1{2.3.1.2.4.1}:KLF4, isoform 2{2.3.1.2.4.2}:KLF4, isoform 3{2.3.1.2.4.3}:KLF4, isoform 4{2.3.1.2.4.4}:KLF4, isoform 5{2.3.1.2.4.5}	C2H2 ZF	zf-C2H2
KLF5	KLF5_HUMAN	Q13887	KLF5:BTEB2:CKLF:IKLF	Zinc-coordinating DNA-binding domains{2}	C2H2 zinc finger factors{2.3}	Three-zinc finger Krüppel-related factors{2.3.1}	Krüppel-like factors{2.3.1.2}	KLF5 (CKLF, IKLF, BTEB2){2.3.1.2.5}	KLF5, isoform 1{2.3.1.2.5.1}:KLF5, isoform 2{2.3.1.2.5.2}:KLF5, isoform 3{2.3.1.2.5.3}	C2H2 ZF	zf-C2H2
KLF6	KLF6_HUMAN	Q99612	KLF6:BCD1:COPEB:CPBP:ST12	Zinc-coordinating DNA-binding domains{2}	C2H2 zinc finger factors{2.3}	Three-zinc finger Krüppel-related factors{2.3.1}	Krüppel-like factors{2.3.1.2}	KLF6 (CPBP, BCD1){2.3.1.2.6}	KLF6, isoform 1{2.3.1.2.6.1}:KLF6, isoform 2{2.3.1.2.6.2}:KLF6, isoform 3{2.3.1.2.6.3}	C2H2 ZF	zf-C2H2
KLF7	KLF7_HUMAN	O75840	KLF7:UKLF	Zinc-coordinating DNA-binding domains{2}	C2H2 zinc finger factors{2.3}	Three-zinc finger Krüppel-related factors{2.3.1}	Krüppel-like factors{2.3.1.2}	KLF7 (UKLF){2.3.1.2.7}	KLF7, isoform 1{2.3.1.2.7.1}:KLF7, isoform 2{2.3.1.2.7.2}:KLF7, isoform 3{2.3.1.2.7.3}:KLF7, isoform 4{2.3.1.2.7.4}:KLF7, isoform 5{2.3.1.2.7.5}:KLF7, isoform 6{2.3.1.2.7.6}	C2H2 ZF	zf-C2H2
KLF8	KLF8_HUMAN	O95600	KLF8:BKLF3:ZNF741	Zinc-coordinating DNA-binding domains{2}	C2H2 zinc finger factors{2.3}	Three-zinc finger Krüppel-related factors{2.3.1}	Krüppel-like factors{2.3.1.2}	KLF8 (BKLF){2.3.1.2.8}	KLF8, isoform 1{2.3.1.2.8.1}:KLF8, isoform 2{2.3.1.2.8.2}:KLF8, isoform 3{2.3.1.2.8.3}:KLF8, isoform 4{2.3.1.2.8.4}
KLF9	KLF9_HUMAN	Q13886	KLF9:BTEB:BTEB1	Zinc-coordinating DNA-binding domains{2}	C2H2 zinc finger factors{2.3}	Three-zinc finger Krüppel-related factors{2.3.1}	Krüppel-like factors{2.3.1.2}	KLF9 (BTEB1){2.3.1.2.9}
KMT2A	KMT2A_HUMAN	Q03164	KMT2A:ALL1:CXXC7:HRX:HTRX:MLL:MLL1:TRX1	Zinc-coordinating DNA-binding domains{2}	CXXC zinc finger factors{2.6}	CpG-binding proteins{2.6.1}	MLL (CXXC7, ALL1, HRX, HTRX, KMT2A, MLL1, TRX1){2.6.1.0.4}	MLL (CXXC7, ALL1, HRX, HTRX, KMT2A, MLL1, TRX1){2.6.1.0.4}	MLL, isoform 1{2.6.1.0.4.1}:MLL, isoform 2 (14P-18B){2.6.1.0.4.2}:MLL, isoform 3{2.6.1.0.4.3}	CxxC	zf-CXXC
Klf1	KLF1_MOUSE	P46099	Klf1:Elkf	Zinc-coordinating DNA-binding domains{2}	C2H2 zinc finger factors{2.3}	Three-zinc finger Krüppel-related factors{2.3.1}	Krüppel-like factors{2.3.1.2}	KLF1 (EKLF){2.3.1.2.1}		C2H2 ZF	zf-C2H2
Klf12	KLF12_MOUSE	O35738	Klf12:Ap2rep	Zinc-coordinating DNA-binding domains{2}	C2H2 zinc finger factors{2.3}	Three-zinc finger Krüppel-related factors{2.3.1}	Krüppel-like factors{2.3.1.2}	KLF12 (AP-2rep){2.3.1.2.12}		C2H2 ZF	zf-C2H2
Klf7	KLF7_MOUSE	Q99JB0	Klf7	Zinc-coordinating DNA-binding domains{2}	C2H2 zinc finger factors{2.3}	Three-zinc finger Krüppel-related factors{2.3.1}	Krüppel-like factors{2.3.1.2}	KLF7 (UKLF){2.3.1.2.7}		C2H2 ZF	zf-C2H2
LBX1	LBX1_HUMAN	P52954	LBX1:LBX1H	Helix-turn-helix domains{3}	Homeo domain factors{3.1}	NK-related factors{3.1.2}	LBX{3.1.2.10}	LBX-1{3.1.2.10.1}		Homeodomain	Homeobox
LBX2	LBX2_HUMAN	Q6XYB7	LBX2:LP3727	Helix-turn-helix domains{3}	Homeo domain factors{3.1}	NK-related factors{3.1.2}	LBX{3.1.2.10}	LBX-2{3.1.2.10.2}	LBX-2, isoform 1{3.1.2.10.2.1}:LBX-2, isoform 2{3.1.2.10.2.2}	Homeodomain	Homeobox
LCORL	LCORL_HUMAN	Q8N3X6	LCORL							Pipsqueak	HTH_psq
LDB1	LDB1_HUMAN	Q86U70	LDB1:CLIM2
LEF1	LEF1_HUMAN	Q9UJU2	LEF1	Other all-alpha-helical DNA-binding domains{4}	High-mobility group (HMG) domain factors{4.1}	TCF-7-related factors{4.1.3}	LEF-1 (TCF-1alpha) [1]{4.1.3.0.4}	LEF-1 (TCF-1alpha) [1]{4.1.3.0.4}	LEF-1, isoform 1 (LEF-1A){4.1.3.0.4.1}:LEF-1, isoform 2 (LEF-1B){4.1.3.0.4.2}:LEF-1, isoform 3 (LEF-1-DN){4.1.3.0.4.3}:LEF-1, isoform 4{4.1.3.0.4.4}:LEF-1, isoform 5{4.1.3.0.4.5}:LEF-1, isoform 6{4.1.3.0.4.6}:LEF-1, isoform 7{4.1.3.0.4.7}	Sox	HMG_box
LHX1	LHX1_HUMAN	P48742	LHX1:LIM-1:LIM1	Helix-turn-helix domains{3}	Homeo domain factors{3.1}	HD-LIM factors{3.1.5}	Lhx-1-like factors{3.1.5.2}	Lhx1 (Lim-1){3.1.5.2.1}		Homeodomain	Homeobox
LHX2	LHX2_HUMAN	P50458	LHX2:LH2	Helix-turn-helix domains{3}	Homeo domain factors{3.1}	HD-LIM factors{3.1.5}	Lhx-2-like factors{3.1.5.3}	Lhx2 (LH-2){3.1.5.3.1}		Homeodomain	Homeobox
LHX3	LHX3_HUMAN	Q9UBR4	LHX3	Helix-turn-helix domains{3}	Homeo domain factors{3.1}	HD-LIM factors{3.1.5}	Lhx-3-like factors{3.1.5.4}	Lhx3{3.1.5.4.1}	Lhx3, isoform A{3.1.5.4.1.1}:Lhx3, isoform B{3.1.5.4.1.2}
LHX4	LHX4_HUMAN	Q969G2	LHX4	Helix-turn-helix domains{3}	Homeo domain factors{3.1}	HD-LIM factors{3.1.5}	Lhx-3-like factors{3.1.5.4}	Lhx4{3.1.5.4.2}		Homeodomain	Homeobox
LHX5	LHX5_HUMAN	Q9H2C1	LHX5	Helix-turn-helix domains{3}	Homeo domain factors{3.1}	HD-LIM factors{3.1.5}	Lhx-1-like factors{3.1.5.2}	Lhx5{3.1.5.2.2}		Homeodomain	Homeobox
LHX6	LHX6_HUMAN	Q9UPM6	LHX6:LHX6.1	Helix-turn-helix domains{3}	Homeo domain factors{3.1}	HD-LIM factors{3.1.5}	Lhx-6-like factors{3.1.5.5}	Lhx6 (Lhx6.1){3.1.5.5.1}	Lhx6, isoform 1 (Lhx6.1a){3.1.5.5.1.1}:Lhx6, isoform 2 (Lhx6.1b){3.1.5.5.1.2}:Lhx6, isoform 3{3.1.5.5.1.3}:Lhx6, isoform 4{3.1.5.5.1.4}:Lhx6, isoform 5{3.1.5.5.1.5}:Lhx6, isoform 6{3.1.5.5.1.6}	Homeodomain	Homeobox
LHX8	LHX8_HUMAN	Q68G74	LHX8	Helix-turn-helix domains{3}	Homeo domain factors{3.1}	HD-LIM factors{3.1.5}	Lhx-6-like factors{3.1.5.5}	Lhx8{3.1.5.5.2}	Lhx8, isoform 1{3.1.5.5.2.1}:Lhx8, isoform 2{3.1.5.5.2.2}	Homeodomain	Homeobox
LHX9	LHX9_HUMAN	Q9NQ69	LHX9	Helix-turn-helix domains{3}	Homeo domain factors{3.1}	HD-LIM factors{3.1.5}	Lhx-2-like factors{3.1.5.3}	Lhx9{3.1.5.3.2}	Lhx9, isoform 1{3.1.5.3.2.1}:Lhx9, isoform 2{3.1.5.3.2.2}:Lhx9, isoform 3{3.1.5.3.2.3}:Lhx9, isoform 4{3.1.5.3.2.4}	Homeodomain	Homeobox
LIN28B	LN28B_HUMAN	Q6ZN17	LIN28B:CSDD2							CSD	CSD
LIN54	LIN54_HUMAN	Q6MZP7	LIN54:CXCDC1:KIAA2037							TCR/CxC	TCR
LMO2	RBTN2_HUMAN	P25791	LMO2:RBTN2:RBTNL1:RHOM2:TTG2
LMX1A	LMX1A_HUMAN	Q8TE12	LMX1A	Helix-turn-helix domains{3}	Homeo domain factors{3.1}	HD-LIM factors{3.1.5}	Lmx{3.1.5.6}	Lmx-1alpha (LMX-1.1, LMX1A){3.1.5.6.1}	Lmx-1alpha, isoform 1{3.1.5.6.1.1}:Lmx-1alpha, isoform LMX1A-4AB{3.1.5.6.1.2}	Homeodomain	Homeobox
LMX1B	LMX1B_HUMAN	O60663	LMX1B	Helix-turn-helix domains{3}	Homeo domain factors{3.1}	HD-LIM factors{3.1.5}	Lmx{3.1.5.6}	Lmx-1beta (LMX-1.2, LMX1B){3.1.5.6.2}	Lmx-1beta, isoform 1 (Long){3.1.5.6.2.1}:Lmx-1beta, isoform 2 (Short){3.1.5.6.2.2}:Lmx-1beta, isoform 3{3.1.5.6.2.3}	Homeodomain	Homeobox
LYL1	LYL1_HUMAN	P12980	LYL1:BHLHA18	Basic domains{1}	Basic helix-loop-helix factors (bHLH){1.2}	Tal-related factors{1.2.3}	Tal / HEN-like factors{1.2.3.1}	Lyl-1{1.2.3.1.3}
Lbx2	LBX2_MOUSE	Q9WUN8	Lbx2:Lbx2h	Helix-turn-helix domains{3}	Homeo domain factors{3.1}	NK-related factors{3.1.2}	LBX{3.1.2.10}	LBX-2{3.1.2.10.2}		Homeodomain	Homeobox
Lef1	LEF1_MOUSE	P27782	Lef1:Lef-1	Other all-alpha-helical DNA-binding domains{4}	High-mobility group (HMG) domain factors{4.1}	TCF-7-related factors{4.1.3}	LEF-1 (TCF-1alpha) [1]{4.1.3.0.4}	LEF-1 (TCF-1alpha) [1]{4.1.3.0.4}	LEF-1, isoform 1{4.1.3.0.4.1}:LEF-1, isoform 2 (LEF-1S){4.1.3.0.4.2}	Sox	HMG_box
Lhx1	LHX1_MOUSE	P63006	Lhx1:Lim-1:Lim1	Helix-turn-helix domains{3}	Homeo domain factors{3.1}	HD-LIM factors{3.1.5}	Lhx-1-like factors{3.1.5.2}	Lhx1 (Lim-1){3.1.5.2.1}		Homeodomain	Homeobox
Lhx2	LHX2_MOUSE	Q9Z0S2	Lhx2	Helix-turn-helix domains{3}	Homeo domain factors{3.1}	HD-LIM factors{3.1.5}	Lhx-2-like factors{3.1.5.3}	Lhx2 (LH-2){3.1.5.3.1}		Homeodomain	Homeobox
Lhx3	LHX3_MOUSE	P50481	Lhx3:Lim-3:Lim3:Plim	Helix-turn-helix domains{3}	Homeo domain factors{3.1}	HD-LIM factors{3.1.5}	Lhx-3-like factors{3.1.5.4}	Lhx3{3.1.5.4.1}	Lhx3, isoform A{3.1.5.4.1.1}:Lhx3, isoform B{3.1.5.4.1.2}
Lhx4	LHX4_MOUSE	P53776	Lhx4:Gsh-4:Gsh4	Helix-turn-helix domains{3}	Homeo domain factors{3.1}	HD-LIM factors{3.1.5}	Lhx-3-like factors{3.1.5.4}	Lhx4{3.1.5.4.2}		Homeodomain	Homeobox
Lhx5	LHX5_MOUSE	P61375	Lhx5	Helix-turn-helix domains{3}	Homeo domain factors{3.1}	HD-LIM factors{3.1.5}	Lhx-1-like factors{3.1.5.2}	Lhx5{3.1.5.2.2}		Homeodomain	Homeobox
Lhx6	LHX6_MOUSE	Q9R1R0	Lhx6:Lhx6.1	Helix-turn-helix domains{3}	Homeo domain factors{3.1}	HD-LIM factors{3.1.5}	Lhx-6-like factors{3.1.5.5}	Lhx6 (Lhx6.1){3.1.5.5.1}	Lhx6, isoform 1 (Lhx6.1a){3.1.5.5.1.1}:Lhx6, isoform 2 (Lhx6.1b){3.1.5.5.1.2}	Homeodomain	Homeobox
Lhx8	LHX8_MOUSE	O35652	Lhx8:Lhx7	Helix-turn-helix domains{3}	Homeo domain factors{3.1}	HD-LIM factors{3.1.5}	Lhx-6-like factors{3.1.5.5}	Lhx8{3.1.5.5.2}		Homeodomain	Homeobox
Lhx9	LHX9_MOUSE	Q9WUH2	Lhx9	Helix-turn-helix domains{3}	Homeo domain factors{3.1}	HD-LIM factors{3.1.5}	Lhx-2-like factors{3.1.5.3}	Lhx9{3.1.5.3.2}	Lhx9, isoform 1 beta{3.1.5.3.2.1}:Lhx9, isoform 2 alpha{3.1.5.3.2.2}:Lhx9, isoform 3{3.1.5.3.2.3}:Lhx9, isoform 4{3.1.5.3.2.4}	Homeodomain	Homeobox
Lmx1a	LMX1A_MOUSE	Q9JKU8	Lmx1a	Helix-turn-helix domains{3}	Homeo domain factors{3.1}	HD-LIM factors{3.1.5}	Lmx{3.1.5.6}	Lmx-1alpha (LMX-1.1, LMX1A){3.1.5.6.1}		Homeodomain	Homeobox
Lmx1b	LMX1B_MOUSE	O88609	Lmx1b	Helix-turn-helix domains{3}	Homeo domain factors{3.1}	HD-LIM factors{3.1.5}	Lmx{3.1.5.6}	Lmx-1beta (LMX-1.2, LMX1B){3.1.5.6.2}		Homeodomain	Homeobox
MAF	MAF_HUMAN	O75444	MAF	Basic domains{1}	Basic leucine zipper factors (bZIP){1.1}	Maf-related factors{1.1.3}	Large Maf factors{1.1.3.1}	c-Maf{1.1.3.1.1}	c-Maf, isoform 1{1.1.3.1.1.1}:c-Maf, isoform 2{1.1.3.1.1.2}	bZIP	bZIP_1
MAFB	MAFB_HUMAN	Q9Y5Q3	MAFB:KRML	Basic domains{1}	Basic leucine zipper factors (bZIP){1.1}	Maf-related factors{1.1.3}	Large Maf factors{1.1.3.1}	MafB{1.1.3.1.3}		bZIP	bZIP_1
MAFF	MAFF_HUMAN	Q9ULX9	MAFF	Basic domains{1}	Basic leucine zipper factors (bZIP){1.1}	Maf-related factors{1.1.3}	Small Maf factors{1.1.3.2}	MafF{1.1.3.2.1}	MafF, isoform 1{1.1.3.2.1.1}:MafF, isoform 2{1.1.3.2.1.2}	bZIP	bZIP_1
MAFG	MAFG_HUMAN	O15525	MAFG	Basic domains{1}	Basic leucine zipper factors (bZIP){1.1}	Maf-related factors{1.1.3}	Small Maf factors{1.1.3.2}	MafG{1.1.3.2.2}		bZIP	bZIP_1
MAFK	MAFK_HUMAN	O60675	MAFK	Basic domains{1}	Basic leucine zipper factors (bZIP){1.1}	Maf-related factors{1.1.3}	Small Maf factors{1.1.3.2}	MafK{1.1.3.2.3}		bZIP	bZIP_1
MAML3	MAML3_HUMAN	Q96JK9	MAML3:KIAA1816
MAX	MAX_HUMAN	P61244	MAX:BHLHD4	Basic domains{1}	Basic helix-loop-helix factors (bHLH){1.2}	bHLH-ZIP factors{1.2.6}	Myc / Max factors{1.2.6.5}	Max{1.2.6.5.5}	Max Long, isoform 1{1.2.6.5.5.1}:Max Short, isoform 2{1.2.6.5.5.2}:DelMax, isoform 3{1.2.6.5.5.3}:Max, isoform 4{1.2.6.5.5.4}:Max, isoform 5{1.2.6.5.5.5}:Max, isoform 6{1.2.6.5.5.6}	bHLH	HLH
MAZ	MAZ_HUMAN	P56270	MAZ:ZNF801	Zinc-coordinating DNA-binding domains{2}	C2H2 zinc finger factors{2.3}	Factors with multiple dispersed zinc fingers{2.3.4}	MAZ-like factors{2.3.4.8}	MAZ (Zif87, ZNF801, Pur-1, SAF) [1+5]{2.3.4.8.1}	MAZ, isoform 1 (SAF-1){2.3.4.8.1.1}:MAZ, isoform 2 (SAF-2){2.3.4.8.1.2}:MAZ, isoform 3 (SAF-3){2.3.4.8.1.3}:MAZ, isoform 4 [1]{2.3.4.8.1.4}	C2H2 ZF	zf-C2H2
MBD2	MBD2_HUMAN	Q9UBB5	MBD2
MBD3	MBD3_HUMAN	O95983	MBD3
MBNL2	MBNL2_HUMAN	Q5VZF2	MBNL2:MBLL:MBLL39:MLP1							CCCH ZF	zf-CCCH
MECOM	MECOM_HUMAN	Q03112	MECOM:EVI1:MDS1:PRDM3	Zinc-coordinating DNA-binding domains{2}	C2H2 zinc finger factors{2.3}	Factors with multiple dispersed zinc fingers{2.3.4}	Evi-1-like factors{2.3.4.14}	EVI-1 (MECOM) [7+3]{2.3.4.14.1}	EVI-1, isoform 1 (Long, Evi-1a){2.3.4.14.1.1}:EVI-1, isoform 2 (Evi-1c, Mds1/Evi1){2.3.4.14.1.2}:EVI-1, isoform 4{2.3.4.14.1.4}:EVI-1, isoform 5{2.3.4.14.1.5}:EVI-1, isoform 6{2.3.4.14.1.6}
MECP2	MECP2_HUMAN	P51608	MECP2
MED26	MED26_HUMAN	O95402	MED26:ARC70:CRSP7
MEF2A	MEF2A_HUMAN	Q02078	MEF2A:MEF2	alpha-Helices exposed by beta-structures{5}	MADS box factors{5.1}	Regulators of differentiation{5.1.1}	MEF-2{5.1.1.1}	MEF-2A{5.1.1.1.1}	MEF-2A, isoform 1 (MEF2){5.1.1.1.1.1}:MEF-2A, isoform 2 (aMEF2){5.1.1.1.1.2}:MEF-2A, isoform 3 (RSRFC4){5.1.1.1.1.3}:MEF-2A, isoform 4 (RSRFC9){5.1.1.1.1.4}:MEF-2A, isoform 5{5.1.1.1.1.5}:MEF-2A, isoform 6{5.1.1.1.1.6}:MEF-2A, isoform 7{5.1.1.1.1.7}:MEF-2A, isoform 8{5.1.1.1.1.8}	MADS box	SRF-TF
MEF2B	MEF2B_HUMAN	Q02080	MEF2B:XMEF2	alpha-Helices exposed by beta-structures{5}	MADS box factors{5.1}	Regulators of differentiation{5.1.1}	MEF-2{5.1.1.1}	MEF-2B (RSRFR2, xMEF2){5.1.1.1.2}	MEF-2B, isoform 1{5.1.1.1.2.1}:MEF-2B, isoform 2{5.1.1.1.2.2}	MADS box	SRF-TF
MEF2C	MEF2C_HUMAN	Q06413	MEF2C	alpha-Helices exposed by beta-structures{5}	MADS box factors{5.1}	Regulators of differentiation{5.1.1}	MEF-2{5.1.1.1}	MEF-2C{5.1.1.1.3}	MEF-2C, isoform 1{5.1.1.1.3.1}:MEF-2C, isoform 2 (MEF-2CDel8){5.1.1.1.3.2}:MEF-2C, isoform 3 (MEF-2CDel32){5.1.1.1.3.3}:MEF-2C, isoform 4{5.1.1.1.3.4}:MEF-2C, isoform 5{5.1.1.1.3.5}:MEF-2C, isoform 6{5.1.1.1.3.6}	MADS box	SRF-TF
MEF2D	MEF2D_HUMAN	Q14814	MEF2D	alpha-Helices exposed by beta-structures{5}	MADS box factors{5.1}	Regulators of differentiation{5.1.1}	MEF-2{5.1.1.1}	MEF-2D{5.1.1.1.4}	MEF-2D, isoform MEF2DAB{5.1.1.1.4.1}:MEF-2D, isoform MEF2DA'B{5.1.1.1.4.2}:MEF-2D, isoform MEF2D0B{5.1.1.1.4.3}:MEF-2D, isoform MEF2DA0{5.1.1.1.4.4}:MEF-2D, isoform MEF2DA'0{5.1.1.1.4.5}:MEF-2D, isoform MEF2D00{5.1.1.1.4.6}	MADS box	SRF-TF
MEIS1	MEIS1_HUMAN	O00470	MEIS1	Helix-turn-helix domains{3}	Homeo domain factors{3.1}	TALE-type homeo domain factors{3.1.4}	MEIS{3.1.4.2}	Meis1{3.1.4.2.1}	Meis1, isoform 1{3.1.4.2.1.1}:Meis1, isoform 2{3.1.4.2.1.2}	Homeodomain	Homeobox
MEIS2	MEIS2_HUMAN	O14770	MEIS2:MRG1	Helix-turn-helix domains{3}	Homeo domain factors{3.1}	TALE-type homeo domain factors{3.1.4}	MEIS{3.1.4.2}	Meis2{3.1.4.2.2}	Meis2A{3.1.4.2.2.1}:Meis2B{3.1.4.2.2.2}:Meis2C{3.1.4.2.2.3}:Meis2D{3.1.4.2.2.4}:Meis2E{3.1.4.2.2.5}:Meis2, isoform 6{3.1.4.2.2.6}:Meis2, isoform 7{3.1.4.2.2.7}:Meis2, isoform 8{3.1.4.2.2.8}	Homeodomain	Homeobox
MEIS3	MEIS3_HUMAN	Q99687	MEIS3:MRG2	Helix-turn-helix domains{3}	Homeo domain factors{3.1}	TALE-type homeo domain factors{3.1.4}	MEIS{3.1.4.2}	Meis3{3.1.4.2.3}	Meis3, isoform 1{3.1.4.2.3.1}:Meis3, isoform 2{3.1.4.2.3.2}:Meis3, isoform 3{3.1.4.2.3.3}	Homeodomain	Homeobox
MEOX1	MEOX1_HUMAN	P50221	MEOX1:MOX1	Helix-turn-helix domains{3}	Homeo domain factors{3.1}	HOX-related factors{3.1.1}	MEOX{3.1.1.14}	MEOX-1 (MOX-1){3.1.1.14.1}	MEOX-1, isoform 1{3.1.1.14.1.1}:MEOX-1, isoform 2{3.1.1.14.1.2}:MEOX-1, isoform 3{3.1.1.14.1.3}	Homeodomain	Homeobox
MEOX2	MEOX2_HUMAN	P50222	MEOX2:GAX:MOX2	Helix-turn-helix domains{3}	Homeo domain factors{3.1}	HOX-related factors{3.1.1}	MEOX{3.1.1.14}	MEOX-2 (MOX-2){3.1.1.14.2}		Homeodomain	Homeobox
MESP1	MESP1_HUMAN	Q9BRJ9	MESP1:BHLHC5	Basic domains{1}	Basic helix-loop-helix factors (bHLH){1.2}	Tal-related factors{1.2.3}	Mesp-like factors{1.2.3.3}	Mesp-1{1.2.3.3.1}		bHLH	HLH
MESP2	MESP2_HUMAN	Q0VG99	MESP2:BHLHC6:SCDO2	Basic domains{1}	Basic helix-loop-helix factors (bHLH){1.2}	Tal-related factors{1.2.3}	Mesp-like factors{1.2.3.3}	Mesp-2{1.2.3.3.2}		bHLH	HLH
MIER1	MIER1_HUMAN	Q8N108	MIER1:KIAA1610	Helix-turn-helix domains{3}	Tryptophan cluster factors{3.5}	Myb/SANT domain factors{3.5.1}	MIER-like factors{3.5.1.3}	MIER1{3.5.1.3.1}	MIER1, isoform 1 (N3-beta){3.5.1.3.1.1}:MIER1, isoform 2 (N2-beta){3.5.1.3.1.2}:MIER1, isoform 3 (N1-beta){3.5.1.3.1.3}:MIER1, isoform 4 (N1-alpha){3.5.1.3.1.4}:MIER1, isoform 5 (N2-alpha){3.5.1.3.1.5}:MIER1, isoform 6 (N3-alpha){3.5.1.3.1.6}:MIER1, isoform 7{3.5.1.3.1.7}:MIER1, isoform 8{3.5.1.3.1.8}:MIER1, isoform 9{3.5.1.3.1.9}
MITF	MITF_HUMAN	O75030	MITF:BHLHE32	Basic domains{1}	Basic helix-loop-helix factors (bHLH){1.2}	bHLH-ZIP factors{1.2.6}	TFE3-like factors{1.2.6.1}	MiTF{1.2.6.1.4}	MiTF, isoform A1{1.2.6.1.4.1}:MiTF, isoform M2{1.2.6.1.4.10}:MiTF, isoform Mdel{1.2.6.1.4.11}:MiTF, isoform 12{1.2.6.1.4.12}:MiTF, isoform A2{1.2.6.1.4.2}:MiTF, isoform B1{1.2.6.1.4.3}:MiTF, isoform B2{1.2.6.1.4.4}:MiTF, isoform C1{1.2.6.1.4.5}:MiTF, isoform C2{1.2.6.1.4.6}:MiTF, isoform H1{1.2.6.1.4.7}:MiTF, isoform H2{1.2.6.1.4.8}:MiTF, isoform M1{1.2.6.1.4.9}
MIXL1	MIXL1_HUMAN	Q9H2W2	MIXL1:MIXL	Helix-turn-helix domains{3}	Homeo domain factors{3.1}	Paired-related HD factors{3.1.3}	MIX{3.1.3.14}	MIXL1{3.1.3.14.1}	MIXL1, isoform 1{3.1.3.14.1.1}:MIXL1, isoform 2{3.1.3.14.1.2}	Homeodomain	Homeobox
MLLT1	ENL_HUMAN	Q03111	MLLT1:ENL:LTG19:YEATS1
MLX	MLX_HUMAN	Q9UH92	MLX:BHLHD13:TCFL4	Basic domains{1}	Basic helix-loop-helix factors (bHLH){1.2}	bHLH-ZIP factors{1.2.6}	Mondo-like factors{1.2.6.6}	Mlx{1.2.6.6.1}	Mlxalpha{1.2.6.6.1.1}:Mlxbeta{1.2.6.6.1.2}:Mlxgamma{1.2.6.6.1.3}	bHLH	HLH
MLXIP	MLXIP_HUMAN	Q9HAP2	MLXIP:BHLHE36:KIAA0867:MIR:MONDOA	Basic domains{1}	Basic helix-loop-helix factors (bHLH){1.2}	bHLH-ZIP factors{1.2.6}	Mondo-like factors{1.2.6.6}	MondoA (Mlx-IP){1.2.6.6.2}	Mlx-IP, isoform 1{1.2.6.6.2.1}:Mlx-IP, isoform 2{1.2.6.6.2.2}:Mlx-IP, isoform 3{1.2.6.6.2.3}:Mlx-IP, isoform 4{1.2.6.6.2.4}:Mlx-IP, isoform 5{1.2.6.6.2.5}	bHLH	HLH
MLXIPL	MLXPL_HUMAN	Q9NP71	MLXIPL:BHLHD14:MIO:WBSCR14	Basic domains{1}	Basic helix-loop-helix factors (bHLH){1.2}	bHLH-ZIP factors{1.2.6}	Mondo-like factors{1.2.6.6}	MondoB (Mlx-IPL, WS-bHLH){1.2.6.6.3}	WS-bHLHalpha, isoform 1{1.2.6.6.3.1}:WS-bHLHbeta, isoform 2{1.2.6.6.3.2}:WS-bHLHgamma, isoform 3{1.2.6.6.3.3}:WS-bHLHdelta, isoform 4{1.2.6.6.3.4}:WS-bHLHepsilon, isoform 5{1.2.6.6.3.5}:WS-bHLH, isoform 6{1.2.6.6.3.6}	bHLH	HLH
MNT	MNT_HUMAN	Q99583	MNT:BHLHD3:ROX	Basic domains{1}	Basic helix-loop-helix factors (bHLH){1.2}	bHLH-ZIP factors{1.2.6}	Mad-like factors{1.2.6.7}	Mnt{1.2.6.7.6}		bHLH	HLH
MNX1	MNX1_HUMAN	P50219	MNX1:HLXB9	Helix-turn-helix domains{3}	Homeo domain factors{3.1}	HOX-related factors{3.1.1}	MNX{3.1.1.13}	MNX1 (HB9, HLXB9){3.1.1.13.1}	MNX1, isoform 1{3.1.1.13.1.1}:MNX1, isoform 2{3.1.1.13.1.2}	Homeodomain	Homeobox
MSANTD3	MSD3_HUMAN	Q96H12	MSANTD3:C9orf30:L8							MADF	MADF_DNA_bdg
MSC	MUSC_HUMAN	O60682	MSC:ABF1:BHLHA22	Basic domains{1}	Basic helix-loop-helix factors (bHLH){1.2}	Tal-related factors{1.2.3}	Mesp-like factors{1.2.3.3}	ABF-1 (Musculin, MyoR, MSC){1.2.3.3.4}		bHLH	HLH
MSGN1	MSGN1_HUMAN	A6NI15	MSGN1	Basic domains{1}	Basic helix-loop-helix factors (bHLH){1.2}	Tal-related factors{1.2.3}	Mesp-like factors{1.2.3.3}	Mesogenin-1 (MSGN1){1.2.3.3.6}		bHLH	HLH
MSX1	MSX1_HUMAN	P28360	MSX1:HOX7	Helix-turn-helix domains{3}	Homeo domain factors{3.1}	NK-related factors{3.1.2}	MSX{3.1.2.11}	MSX-1 (HOX7){3.1.2.11.1}		Homeodomain	Homeobox
MSX2	MSX2_HUMAN	P35548	MSX2:HOX8	Helix-turn-helix domains{3}	Homeo domain factors{3.1}	NK-related factors{3.1.2}	MSX{3.1.2.11}	MSX-2 (HOX8){3.1.2.11.2}		Homeodomain	Homeobox
MTA1	MTA1_HUMAN	Q13330	MTA1	Zinc-coordinating DNA-binding domains{2}:Helix-turn-helix domains{3}	Other C4 zinc finger-type factors{2.2}:Tryptophan cluster factors{3.5}	GATA-type zinc fingers{2.2.1}:Myb/SANT domain factors{3.5.1}	Single GATA-type zinc-finger{2.2.1.2}:MIER-like factors{3.5.1.3}	MTA1{2.2.1.2.5}:MTA1{3.5.1.3.4}	MTA1, isoform 1 (MTA1l){2.2.1.2.5.1}:MTA1, isoform 2 (MTA1s){2.2.1.2.5.2}:MTA1, isoform 3{2.2.1.2.5.3}:MTA1, isoform long{3.5.1.3.4.1}:MTA1, isoform short (MTA1S){3.5.1.3.4.2}:MTA1, isoform 3{3.5.1.3.4.3}
MTA2	MTA2_HUMAN	O94776	MTA2:MTA1L1:PID	Zinc-coordinating DNA-binding domains{2}:Helix-turn-helix domains{3}	Other C4 zinc finger-type factors{2.2}:Tryptophan cluster factors{3.5}	GATA-type zinc fingers{2.2.1}:Myb/SANT domain factors{3.5.1}	Single GATA-type zinc-finger{2.2.1.2}:MIER-like factors{3.5.1.3}	MTA2 (MTA1L1, PID){2.2.1.2.6}:MTA2 (MTA1-L1){3.5.1.3.5}
MTA3	MTA3_HUMAN	Q9BTC8	MTA3:KIAA1266	Zinc-coordinating DNA-binding domains{2}:Helix-turn-helix domains{3}	Other C4 zinc finger-type factors{2.2}:Tryptophan cluster factors{3.5}	GATA-type zinc fingers{2.2.1}:Myb/SANT domain factors{3.5.1}	Single GATA-type zinc-finger{2.2.1.2}:MIER-like factors{3.5.1.3}	MTA3{2.2.1.2.7}:MTA3{3.5.1.3.6}	MTA3, isoform 1{2.2.1.2.7.1}:MTA3, isoform 2{2.2.1.2.7.2}:MTA3, isoform 1{3.5.1.3.6.1}:MTA3, isoform 2{3.5.1.3.6.2}
MTF2	MTF2_HUMAN	Q9Y483	MTF2:PCL2							Unknown	UNKNOWN
MXI1	MXI1_HUMAN	P50539	MXI1:BHLHC11	Basic domains{1}	Basic helix-loop-helix factors (bHLH){1.2}	bHLH-ZIP factors{1.2.6}	Mad-like factors{1.2.6.7}	Mxi-1{1.2.6.7.5}	Mxi-1, isoform 1{1.2.6.7.5.1}:Mxi-1, isoform 2{1.2.6.7.5.2}:Mxi-1, isoform 3{1.2.6.7.5.3}:Mxi-1, isoform 4{1.2.6.7.5.4}	bHLH	HLH
MYB	MYB_HUMAN	P10242	MYB	Helix-turn-helix domains{3}	Tryptophan cluster factors{3.5}	Myb/SANT domain factors{3.5.1}	Myb-like factors{3.5.1.1}	c-Myb{3.5.1.1.1}	c-Myb, isoform 1{3.5.1.1.1.1}:c-Myb, isoform 10{3.5.1.1.1.10}:c-Myb, isoform 11{3.5.1.1.1.11}:c-Myb, isoform 12{3.5.1.1.1.12}:c-Myb, isoform 2{3.5.1.1.1.2}:c-Myb, isoform 3{3.5.1.1.1.3}:c-Myb, isoform 4{3.5.1.1.1.4}:c-Myb, isoform 5{3.5.1.1.1.5}:c-Myb, isoform 6{3.5.1.1.1.6}:c-Myb, isoform 7{3.5.1.1.1.7}:c-Myb, isoform 8{3.5.1.1.1.8}:c-Myb, isoform 9{3.5.1.1.1.9}
MYBL1	MYBA_HUMAN	P10243	MYBL1:AMYB	Helix-turn-helix domains{3}	Tryptophan cluster factors{3.5}	Myb/SANT domain factors{3.5.1}	Myb-like factors{3.5.1.1}	A-Myb (Myb-L1){3.5.1.1.2}	A-Myb, isoform 1{3.5.1.1.2.1}:A-Myb, isoform 2{3.5.1.1.2.2}	Myb/SANT	Myb_DNA-binding
MYBL2	MYBB_HUMAN	P10244	MYBL2:BMYB	Helix-turn-helix domains{3}	Tryptophan cluster factors{3.5}	Myb/SANT domain factors{3.5.1}	Myb-like factors{3.5.1.1}	B-Myb (Myb-L2){3.5.1.1.3}	B-Myb, isoform 1{3.5.1.1.3.1}:B-Myb, isoform 2{3.5.1.1.3.2}	Myb/SANT	Myb_DNA-binding
MYC	MYC_HUMAN	P01106	MYC:BHLHE39	Basic domains{1}	Basic helix-loop-helix factors (bHLH){1.2}	bHLH-ZIP factors{1.2.6}	Myc / Max factors{1.2.6.5}	c-Myc{1.2.6.5.1}	c-Myc, isoform 1{1.2.6.5.1.1}:c-Myc, isoform 2{1.2.6.5.1.2}	bHLH	HLH
MYCN	MYCN_HUMAN	P04198	MYCN:BHLHE37:NMYC	Basic domains{1}	Basic helix-loop-helix factors (bHLH){1.2}	bHLH-ZIP factors{1.2.6}	Myc / Max factors{1.2.6.5}	N-Myc{1.2.6.5.2}		bHLH	HLH
MYF6	MYF6_HUMAN	P23409	MYF6:BHLHC4:MRF4	Basic domains{1}	Basic helix-loop-helix factors (bHLH){1.2}	MyoD / ASC-related factors{1.2.2}	Myogenic transcription factors{1.2.2.1}	Myf-6 (MRF4){1.2.2.1.4}		bHLH	HLH
MYNN	MYNN_HUMAN	Q9NPC7	MYNN:OSZF:ZBTB31:SBBIZ1	Zinc-coordinating DNA-binding domains{2}	C2H2 zinc finger factors{2.3}	More than 3 adjacent zinc finger factors{2.3.3}	unclassified{2.3.3.0}	MYNN (OSZF, ZBTB31) [8]{2.3.3.0.54}	MYNN, isoform 1{2.3.3.0.54.1}:MYNN, isoform 2{2.3.3.0.54.2}:MYNN, isoform 3{2.3.3.0.54.3}:MYNN, isoform 4 (m4b){2.3.3.0.54.4}	C2H2 ZF	zf-C2H2
MYOD1	MYOD1_HUMAN	P15172	MYOD1:BHLHC1:MYF3:MYOD	Basic domains{1}	Basic helix-loop-helix factors (bHLH){1.2}	MyoD / ASC-related factors{1.2.2}	Myogenic transcription factors{1.2.2.1}	MyoD{1.2.2.1.1}		bHLH	HLH
MYOG	MYOG_HUMAN	P15173	MYOG:BHLHC3:MYF4	Basic domains{1}	Basic helix-loop-helix factors (bHLH){1.2}	MyoD / ASC-related factors{1.2.2}	Myogenic transcription factors{1.2.2.1}	Myogenin (Myf-4){1.2.2.1.2}		bHLH	HLH
MYRF	MYRF_HUMAN	Q9Y2G1	MYRF:C11orf9:KIAA0954:MRF	Immunoglobulin fold{6}	NDT80 domain factors{6.6}	Myelin gene regulatory factor-related factors{6.6.1}	Myelin gene regulatory factor (MYRF, MRF, C11orf9){6.6.1.0.1}	Myelin gene regulatory factor (MYRF, MRF, C11orf9){6.6.1.0.1}	MYRF, isoform 1{6.6.1.0.1.1}:MYRF, isoform 2{6.6.1.0.1.2}	Ndt80/PhoG	NDT80_PhoG
MZF1	MZF1_HUMAN	P28698	MZF1:MZF:ZNF42:ZSCAN6	Zinc-coordinating DNA-binding domains{2}	C2H2 zinc finger factors{2.3}	More than 3 adjacent zinc finger factors{2.3.3}	unclassified{2.3.3.0}	MZF1 (ZNF42, ZSCAN6) [13]{2.3.3.0.152}	MZF1A (MZF1B){2.3.3.0.152.1}:MZF1B-C{2.3.3.0.152.2}:MZF1B, isoform 3{2.3.3.0.152.3}	C2H2 ZF	zf-C2H2
Mafb	MAFB_MOUSE	P54841	Mafb:Krml:Maf1	Basic domains{1}	Basic leucine zipper factors (bZIP){1.1}	Maf-related factors{1.1.3}	Large Maf factors{1.1.3.1}	MafB{1.1.3.1.3}		bZIP	bZIP_1
Mafg	MAFG_MOUSE	O54790	Mafg	Basic domains{1}	Basic leucine zipper factors (bZIP){1.1}	Maf-related factors{1.1.3}	Small Maf factors{1.1.3.2}	MafG{1.1.3.2.2}		bZIP	bZIP_1
Mafk	MAFK_MOUSE	Q61827	Mafk:Nfe2u	Basic domains{1}	Basic leucine zipper factors (bZIP){1.1}	Maf-related factors{1.1.3}	Small Maf factors{1.1.3.2}	MafK{1.1.3.2.3}		bZIP	bZIP_1
Max	MAX_MOUSE	P28574	Max:Myn	Basic domains{1}	Basic helix-loop-helix factors (bHLH){1.2}	bHLH-ZIP factors{1.2.6}	Myc / Max factors{1.2.6.5}	Max{1.2.6.5.5}		bHLH	HLH
Meis1	MEIS1_MOUSE	Q60954	Meis1	Helix-turn-helix domains{3}	Homeo domain factors{3.1}	TALE-type homeo domain factors{3.1.4}	MEIS{3.1.4.2}	Meis1{3.1.4.2.1}	Meis1, isoform 1 (Meis1A){3.1.4.2.1.1}:Meis1, isoform 2 (Meis1B){3.1.4.2.1.2}:Meis1, isoform 3{3.1.4.2.1.3}
Meox1	MEOX1_MOUSE	P32442	Meox1:Mox-1:Mox1	Helix-turn-helix domains{3}	Homeo domain factors{3.1}	HOX-related factors{3.1.1}	MEOX{3.1.1.14}	MEOX-1 (MOX-1){3.1.1.14.1}		Homeodomain	Homeobox
Mlx	MLX_MOUSE	O08609	Mlx:Tcfl4	Basic domains{1}	Basic helix-loop-helix factors (bHLH){1.2}	bHLH-ZIP factors{1.2.6}	Mondo-like factors{1.2.6.6}	Mlx (Tcfl4){1.2.6.6.1}	Mlxalpha{1.2.6.6.1.1}:Mlxbeta{1.2.6.6.1.2}:Mlxgamma{1.2.6.6.1.3}	bHLH	HLH
Msx1	MSX1_MOUSE	P13297	Msx1:Hox7:Hox7.1	Helix-turn-helix domains{3}	Homeo domain factors{3.1}	NK-related factors{3.1.2}	MSX{3.1.2.11}	MSX-1 (HOX7){3.1.2.11.1}		Homeodomain	Homeobox
Msx2	MSX2_MOUSE	Q03358	Msx2:Hox-8.1:Msx-2	Helix-turn-helix domains{3}	Homeo domain factors{3.1}	NK-related factors{3.1.2}	MSX{3.1.2.11}	MSX-2 (HOX8){3.1.2.11.2}		Homeodomain	Homeobox
Msx3	MSX3_MOUSE	P70354	Msx3:Msx-3
Mtf1	MTF1_MOUSE	Q07243	Mtf1:Mtf-1	Zinc-coordinating DNA-binding domains{2}	C2H2 zinc finger factors{2.3}	More than 3 adjacent zinc finger factors{2.3.3}	MTF1-like factors{2.3.3.24}	MTF1 [6]{2.3.3.24.1}		C2H2 ZF	zf-C2H2
Myb	MYB_MOUSE	P06876	Myb	Helix-turn-helix domains{3}	Tryptophan cluster factors{3.5}	Myb/SANT domain factors{3.5.1}	Myb-like factors{3.5.1.1}	c-Myb{3.5.1.1.1}
Mybl1	MYBA_MOUSE	P51960	Mybl1:Amyb	Helix-turn-helix domains{3}	Tryptophan cluster factors{3.5}	Myb/SANT domain factors{3.5.1}	Myb-like factors{3.5.1.1}	A-Myb (Myb-L1){3.5.1.1.2}	A-Myb, isoform 1 (long){3.5.1.1.2.1}:A-Myb, isoform 2 (short){3.5.1.1.2.2}	Myb/SANT	Myb_DNA-binding
Mybl2	MYBB_MOUSE	P48972	Mybl2:Bmyb	Helix-turn-helix domains{3}	Tryptophan cluster factors{3.5}	Myb/SANT domain factors{3.5.1}	Myb-like factors{3.5.1.1}	B-Myb (Myb-L2){3.5.1.1.3}		Myb/SANT	Myb_DNA-binding
Myf6	MYF6_MOUSE	P15375	Myf6:Mrf4:Myf-6	Basic domains{1}	Basic helix-loop-helix factors (bHLH){1.2}	MyoD / ASC-related factors{1.2.2}	Myogenic transcription factors{1.2.2.1}	Myf-6 (MRF4){1.2.2.1.4}		bHLH	HLH
NANOG	NANOG_HUMAN	Q9H9S0	NANOG	Helix-turn-helix domains{3}	Homeo domain factors{3.1}	NK-related factors{3.1.2}	NANOG{3.1.2.12}	NANOG{3.1.2.12.1}	NANOG, isoform 1{3.1.2.12.1.1}:NANOG, isoform 2 (NANOG-Del48){3.1.2.12.1.2}	Homeodomain	Homeobox
NBN	NBN_HUMAN	O60934	NBN:NBS:NBS1:P95
NCOA1	NCOA1_HUMAN	Q15788	NCOA1:BHLHE74:SRC1	Basic domains{1}	Basic helix-loop-helix factors (bHLH){1.2}	PAS domain factors{1.2.5}	NCoA factors{1.2.5.3}	NCoA-1 (SRC-1){1.2.5.3.1}	SRC-1A{1.2.5.3.1.1}:SRC-1E{1.2.5.3.1.2}:SRC-1Q{1.2.5.3.1.3}
NCOA2	NCOA2_HUMAN	Q15596	NCOA2:BHLHE75:SRC2:TIF2	Basic domains{1}	Basic helix-loop-helix factors (bHLH){1.2}	PAS domain factors{1.2.5}	NCoA factors{1.2.5.3}	NCoA-2{1.2.5.3.2}
NCOA3	NCOA3_HUMAN	Q9Y6Q9	NCOA3:AIB1:BHLHE42:RAC3:TRAM1	Basic domains{1}	Basic helix-loop-helix factors (bHLH){1.2}	PAS domain factors{1.2.5}	NCoA factors{1.2.5.3}	NCoA-3{1.2.5.3.3}	NCoA-3, isoform 1{1.2.5.3.3.1}:NCoA-3, isoform 2{1.2.5.3.3.2}:NCoA-3, isoform 3{1.2.5.3.3.3}:NCoA-3, isoform 4{1.2.5.3.3.4}:NCoA-3, isoform 5{1.2.5.3.3.5}
NCOR2	NCOR2_HUMAN	Q9Y618	NCOR2:CTG26	Helix-turn-helix domains{3}	Tryptophan cluster factors{3.5}	Myb/SANT domain factors{3.5.1}	NCoR-like factors{3.5.1.2}	NCoR2{3.5.1.2.2}	NCoR2, isoform 1 (TRAC-2, SMRT-alpha){3.5.1.2.2.1}:NCoR2, isoform 2 (TRAC-1){3.5.1.2.2.2}:NCoR2, isoform 3 (h-SMRT){3.5.1.2.2.3}:NCoR2, isoform 4 (SMRTe){3.5.1.2.2.4}:NCoR2, isoform 5 (SMRT-tau){3.5.1.2.2.5}
NELFA	NELFA_HUMAN	Q9H3P2	NELFA:WHSC2:P/OKcl.15
NEUROD1	NDF1_HUMAN	Q13562	NEUROD1:BHLHA3:NEUROD	Basic domains{1}	Basic helix-loop-helix factors (bHLH){1.2}	Tal-related factors{1.2.3}	Neurogenin / Atonal-like factors{1.2.3.4}	NeuroD1{1.2.3.4.1}		bHLH	HLH
NEUROD2	NDF2_HUMAN	Q15784	NEUROD2:BHLHA1:NDRF	Basic domains{1}	Basic helix-loop-helix factors (bHLH){1.2}	Tal-related factors{1.2.3}	Neurogenin / Atonal-like factors{1.2.3.4}	NeuroD2{1.2.3.4.2}		bHLH	HLH
NEUROG1	NGN1_HUMAN	Q92886	NEUROG1:BHLHA6:NEUROD3:NGN:NGN1	Basic domains{1}	Basic helix-loop-helix factors (bHLH){1.2}	Tal-related factors{1.2.3}	Neurogenin / Atonal-like factors{1.2.3.4}	NGN-1 (NeuroD3){1.2.3.4.5}		bHLH	HLH
NEUROG2	NGN2_HUMAN	Q9H2A3	NEUROG2:ATOH4:BHLHA8:NGN2	Basic domains{1}	Basic helix-loop-helix factors (bHLH){1.2}	Tal-related factors{1.2.3}	Neurogenin / Atonal-like factors{1.2.3.4}	NGN-2 (Atoh4, NeuroG2){1.2.3.4.6}		bHLH	HLH
NFAT5	NFAT5_HUMAN	O94916	NFAT5:KIAA0827:TONEBP	Immunoglobulin fold{6}	Rel homology region (RHR) factors{6.1}	NFAT-related factors{6.1.3}	NFAT5 (TonEBP){6.1.3.0.5}	NFAT5 (TonEBP){6.1.3.0.5}	NFAT5, isoform A{6.1.3.0.5.1}:NFAT5, isoform B{6.1.3.0.5.2}:NFAT5, isoform C{6.1.3.0.5.3}:NFAT5, isoform D{6.1.3.0.5.4}:NFAT5, isoform E{6.1.3.0.5.5}	Rel	RHD_DNA_bind
NFATC1	NFAC1_HUMAN	O95644	NFATC1:NFAT2:NFATC	Immunoglobulin fold{6}	Rel homology region (RHR) factors{6.1}	NFAT-related factors{6.1.3}	NFATc1{6.1.3.0.1}	NFATc1{6.1.3.0.1}	NFATc1, isoform Aalpha{6.1.3.0.1.1}:NFATc1, isoform IAdeltaIX{6.1.3.0.1.10}:NFATc1, isoform IBdeltaIX{6.1.3.0.1.11}:NFATc1, isoform 10{6.1.3.0.1.12}:NFATc1, isoform Aalpha'{6.1.3.0.1.2}:NFATc1, isoform Abeta{6.1.3.0.1.3}:NFATc1, isoform Balpha{6.1.3.0.1.4}:NFATc1, isoform Bbeta{6.1.3.0.1.6}:NFATc1, isoform Calpha{6.1.3.0.1.7}:NFATc1, isoform Cbeta{6.1.3.0.1.9}	Rel	RHD_DNA_bind
NFATC2	NFAC2_HUMAN	Q13469	NFATC2:NFAT1:NFATP	Immunoglobulin fold{6}	Rel homology region (RHR) factors{6.1}	NFAT-related factors{6.1.3}	NFATc2 (NFATp, NFAT1){6.1.3.0.2}	NFATc2 (NFATp, NFAT1){6.1.3.0.2}	NFATc2, isoform 1 (C; NFATc2_IB_IIL){6.1.3.0.2.1}:NFATc2, isoform 2 (B){6.1.3.0.2.2}:NFATc2, isoform 3 (NFATc2_IA_IIL){6.1.3.0.2.3}:NFATc2, isoform 4{6.1.3.0.2.4}	Rel	RHD_DNA_bind
NFATC3	NFAC3_HUMAN	Q12968	NFATC3:NFAT4	Immunoglobulin fold{6}	Rel homology region (RHR) factors{6.1}	NFAT-related factors{6.1.3}	NFATc3 (NFATx){6.1.3.0.3}	NFATc3 (NFATx){6.1.3.0.3}	NFATc3, isoform 1 (NFATx1){6.1.3.0.3.1}:NFATc3, isoform 2 (NFATx2){6.1.3.0.3.2}:NFATc3, isoform 3 (NFATx3){6.1.3.0.3.3}:NFATc3, isoform 4 (NFATx4){6.1.3.0.3.4}:NFATc3, isoform 5 (NFATa){6.1.3.0.3.5}:NFATc3, isoform 6 (NFATb){6.1.3.0.3.6}	Rel	RHD_DNA_bind
NFATC4	NFAC4_HUMAN	Q14934	NFATC4:NFAT3	Immunoglobulin fold{6}	Rel homology region (RHR) factors{6.1}	NFAT-related factors{6.1.3}	NFATc4 (NFAT3){6.1.3.0.4}	NFATc4 (NFAT3){6.1.3.0.4}	NFAT ID-IXL, isoform 1{6.1.3.0.4.1}:NFAT IE-IXi, isoform 10{6.1.3.0.4.10}:NFAT IA-IXS, isoform 11{6.1.3.0.4.11}:NFAT IEi-IXL, isoform 12{6.1.3.0.4.12}:NFAT IEi-IXi, isoform 13{6.1.3.0.4.13}:NFAT IC-IXS, isoform 14{6.1.3.0.4.14}:NFAT IB-IXS, isoform 15{6.1.3.0.4.15}:NFAT ID-IXS, isoform 16{6.1.3.0.4.16}:NFAT IE-IXS, isoform 17{6.1.3.0.4.17}:NFAT IEi-IXS, isoform 18{6.1.3.0.4.18}:NFAT IV-IXL, isofo…	Rel	RHD_DNA_bind
NFE2	NFE2_HUMAN	Q16621	NFE2	Basic domains{1}	Basic leucine zipper factors (bZIP){1.1}	Jun-related factors{1.1.1}	NF-E2-like factors{1.1.1.2}	NF-E2 p45{1.1.1.2.1}		bZIP	bZIP_1
NFE2L1	NF2L1_HUMAN	Q14494	NFE2L1:HBZ17:NRF1:TCF11	Basic domains{1}	Basic leucine zipper factors (bZIP){1.1}	Jun-related factors{1.1.1}	NF-E2-like factors{1.1.1.2}	NF-E2L1 (NRF1){1.1.1.2.2}	NF-E2L1, isoform 1{1.1.1.2.2.1}:NF-E2L1, isoform 2{1.1.1.2.2.2}	bZIP	bZIP_1
NFE2L2	NF2L2_HUMAN	Q16236	NFE2L2:NRF2	Basic domains{1}	Basic leucine zipper factors (bZIP){1.1}	Jun-related factors{1.1.1}	NF-E2-like factors{1.1.1.2}	NF-E2L2 (NRF2){1.1.1.2.3}	NF-E2L2, isoform 1{1.1.1.2.3.1}:NF-E2L2, isoform 2{1.1.1.2.3.2}:NF-E2L2, isoform 3{1.1.1.2.3.3}
NFIA	NFIA_HUMAN	Q12857	NFIA:KIAA1439	beta-Hairpin exposed by an alpha/beta-scaffold{7}	SMAD/NF-1 DNA-binding domain factors{7.1}	Nuclear factor 1{7.1.2}	NF-1A (NF-IA){7.1.2.0.1}	NF-1A (NF-IA){7.1.2.0.1}	NF-1A, isoform 1{7.1.2.0.1.1}:NF-1A, isoform 2{7.1.2.0.1.2}:NF-1A, isoform 3{7.1.2.0.1.3}:NF-1A, isoform 4{7.1.2.0.1.4}	SMAD	MH1
NFIB	NFIB_HUMAN	O00712	NFIB	beta-Hairpin exposed by an alpha/beta-scaffold{7}	SMAD/NF-1 DNA-binding domain factors{7.1}	Nuclear factor 1{7.1.2}	NF-1B (NF-IB){7.1.2.0.2}	NF-1B (NF-IB){7.1.2.0.2}	NF-1B2, isoform 1{7.1.2.0.2.1}:NF-1B, isoform 2{7.1.2.0.2.2}:NF-1B3, isoform 3{7.1.2.0.2.3}:NF-1B3, isoform 4{7.1.2.0.2.4}:NF-1B3, isoform 5{7.1.2.0.2.5}:NF-1B3, isoform 6{7.1.2.0.2.6}	SMAD	MH1
NFIC	NFIC_HUMAN	P08651	NFIC:NFI	beta-Hairpin exposed by an alpha/beta-scaffold{7}	SMAD/NF-1 DNA-binding domain factors{7.1}	Nuclear factor 1{7.1.2}	NF-1C (NF-IC){7.1.2.0.3}	NF-1C (NF-IC){7.1.2.0.3}	NF-1C, isoform 1{7.1.2.0.3.1}:NF-1C, isoform 2 (CTF-2){7.1.2.0.3.2}:NF-1C, isoform 3 (CTF-3){7.1.2.0.3.3}:NF-1C, isoform 4 (CTF-1){7.1.2.0.3.4}:NF-1C, isoform 5 (CTF-5){7.1.2.0.3.5}:NF-1C, isoform 6{7.1.2.0.3.6}	SMAD	MH1
NFIL3	NFIL3_HUMAN	Q16649	NFIL3:E4BP4:IL3BP1	Basic domains{1}	Basic leucine zipper factors (bZIP){1.1}	C/EBP-related{1.1.8}	PAR factors{1.1.8.2}	NF-IL3 (E4BP4){1.1.8.2.4}		bZIP	bZIP_1
NFIX	NFIX_HUMAN	Q14938	NFIX	beta-Hairpin exposed by an alpha/beta-scaffold{7}	SMAD/NF-1 DNA-binding domain factors{7.1}	Nuclear factor 1{7.1.2}	NF-1X (NF-IX){7.1.2.0.4}	NF-1X (NF-IX){7.1.2.0.4}	NF-1X, isoform 1{7.1.2.0.4.1}:NF-1X, isoform 2{7.1.2.0.4.2}:NF-1X, isoform 3{7.1.2.0.4.3}:NF-1X, isoform 4{7.1.2.0.4.4}:NF-1X, isoform 5{7.1.2.0.4.5}:NF-1X, isoform 6{7.1.2.0.4.6}	SMAD	MH1
NFKB1	NFKB1_HUMAN	P19838	NFKB1	Immunoglobulin fold{6}	Rel homology region (RHR) factors{6.1}	NF-kappaB-related factors{6.1.1}	NF-kappaB p50 subunit-like factors{6.1.1.1}	NF-kappaB p105 (NFKB1){6.1.1.1.1}	NF-kappaB p105, isoform 1{6.1.1.1.1.1}:NF-kappaB p105, isoform 2{6.1.1.1.1.3}:NF-kappaB p105, isoform 3{6.1.1.1.1.5}	Rel	RHD_DNA_bind
NFKB2	NFKB2_HUMAN	Q00653	NFKB2:LYT10	Immunoglobulin fold{6}	Rel homology region (RHR) factors{6.1}	NF-kappaB-related factors{6.1.1}	NF-kappaB p50 subunit-like factors{6.1.1.1}	NF-kappaB p100 (NFKB2){6.1.1.1.2}	NF-kappaB p100, isoform 1{6.1.1.1.2.1}:NF-kappaB p49, isoform 3{6.1.1.1.2.3}:NF-kappaB p100, isoform 4{6.1.1.1.2.4}	Rel	RHD_DNA_bind
NFRKB	NFRKB_HUMAN	Q6P4R8	NFRKB:INO80G
NFYA	NFYA_HUMAN	P23511	NFYA	Other all-alpha-helical DNA-binding domains{4}	Heteromeric CCAAT-binding factors{4.2}	Heteromeric CCAAT-binding factors{4.2.1}	NF-YA (CP1A, CBF-B){4.2.1.0.1}	NF-YA (CP1A, CBF-B){4.2.1.0.1}	NF-YA, isoform 1{4.2.1.0.1.1}:NF-YA, isoform 2{4.2.1.0.1.2}
NFYB	NFYB_HUMAN	P25208	NFYB:HAP3	Other all-alpha-helical DNA-binding domains{4}	Heteromeric CCAAT-binding factors{4.2}	Heteromeric CCAAT-binding factors{4.2.1}	NF-YB (CP1B, CBF-A){4.2.1.0.2}	NF-YB (CP1B, CBF-A){4.2.1.0.2}
NFYC	NFYC_HUMAN	Q13952	NFYC	Other all-alpha-helical DNA-binding domains{4}	Heteromeric CCAAT-binding factors{4.2}	Heteromeric CCAAT-binding factors{4.2.1}	NF-YC{4.2.1.0.3}	NF-YC{4.2.1.0.3}	NF-YC, isoform 1{4.2.1.0.3.1}:NF-YC, isoform 2{4.2.1.0.3.2}:NF-YC, isoform 3{4.2.1.0.3.3}:NF-YC, isoform 4{4.2.1.0.3.4}:NF-YC, isoform 5{4.2.1.0.3.5}:NF-YC, isoform 6{4.2.1.0.3.6}:NF-YC, isoform 7{4.2.1.0.3.7}
NHLH1	HEN1_HUMAN	Q02575	NHLH1:BHLHA35:HEN1	Basic domains{1}	Basic helix-loop-helix factors (bHLH){1.2}	Tal-related factors{1.2.3}	Tal / HEN-like factors{1.2.3.1}	HEN1 (NSCL-1, NHLH1){1.2.3.1.4}		bHLH	HLH
NHLH2	HEN2_HUMAN	Q02577	NHLH2:BHLHA34:HEN2:KIAA0490	Basic domains{1}	Basic helix-loop-helix factors (bHLH){1.2}	Tal-related factors{1.2.3}	Tal / HEN-like factors{1.2.3.1}	HEN2 (NSCL-2, NHLH2){1.2.3.1.5}		bHLH	HLH
NIPBL	NIPBL_HUMAN	Q6KC79	NIPBL:IDN3:SCC2
NKX2-1	NKX21_HUMAN	P43699	NKX2-1:NKX2A:TITF1:TTF1	Helix-turn-helix domains{3}	Homeo domain factors{3.1}	NK-related factors{3.1.2}	NK-2.1{3.1.2.14}	NKX-2.1 (NKX2-1, TTF-1){3.1.2.14.1}	NKX-2.1, isoform 1{3.1.2.14.1.1}:NKX-2.1, isoform 3{3.1.2.14.1.2}
NKX2-2	NKX22_HUMAN	O95096	NKX2-2:NKX2.2:NKX2B	Helix-turn-helix domains{3}	Homeo domain factors{3.1}	NK-related factors{3.1.2}	NK-2.2{3.1.2.15}	NKX-2.2 (NKX2-2, NKX2B){3.1.2.15.1}
NKX2-3	NKX23_HUMAN	Q8TAU0	NKX2-3:NKX23:NKX2C	Helix-turn-helix domains{3}	Homeo domain factors{3.1}	NK-related factors{3.1.2}	NK-4{3.1.2.17}	NKX-2.3 (NKX2-3, NKX2C, NKX4-3){3.1.2.17.1}
NKX2-5	NKX25_HUMAN	P52952	NKX2-5:CSX:NKX2.5:NKX2E	Helix-turn-helix domains{3}	Homeo domain factors{3.1}	NK-related factors{3.1.2}	NK-4{3.1.2.17}	NKX-2.5 (NKX2-5, NKX2E, NKX4-1, CSX){3.1.2.17.2}	NKX-2.5, isoform 1{3.1.2.17.2.1}:NKX-2.5, isoform 2{3.1.2.17.2.2}:NKX-2.5, isoform 3{3.1.2.17.2.3}
NKX2-8	NKX28_HUMAN	O15522	NKX2-8:NKX-2.8:NKX2G:NKX2H	Helix-turn-helix domains{3}	Homeo domain factors{3.1}	NK-related factors{3.1.2}	NK-2.2{3.1.2.15}	NKX-2.8 (NKX2-8, NKX2G, NKX2H){3.1.2.15.2}
NKX3-1	NKX31_HUMAN	Q99801	NKX3-1:NKX3.1:NKX3A	Helix-turn-helix domains{3}	Homeo domain factors{3.1}	NK-related factors{3.1.2}	NK-3{3.1.2.16}	NKX-3.1 (NKX3-1, NKX3A){3.1.2.16.1}	NKX-3.1, isoform 1{3.1.2.16.1.1}:NKX-3.1, isoform 2 (V2){3.1.2.16.1.2}:NKX-3.1, isoform 3 (V4){3.1.2.16.1.3}:NKX-3.1, isoform 4 (V3){3.1.2.16.1.4}:NKX-3.1, isoform 5 (V1){3.1.2.16.1.5}
NKX3-2	NKX32_HUMAN	P78367	NKX3-2:BAPX1:NKX3B	Helix-turn-helix domains{3}	Homeo domain factors{3.1}	NK-related factors{3.1.2}	NK-3{3.1.2.16}	NKX-3.2 (NKX3-2, NKX3B){3.1.2.16.2}
NKX6-1	NKX61_HUMAN	P78426	NKX6-1:NKX6A	Helix-turn-helix domains{3}	Homeo domain factors{3.1}	NK-related factors{3.1.2}	NK-6{3.1.2.19}	NKX-6.1 (NKX6-1, NKX6A){3.1.2.19.1}
NKX6-2	NKX62_HUMAN	Q9C056	NKX6-2:GTX:NKX6B	Helix-turn-helix domains{3}	Homeo domain factors{3.1}	NK-related factors{3.1.2}	NK-6{3.1.2.19}	NKX-6.2 (NKX6-2, NKX6B){3.1.2.19.2}
NKX6-3	NKX63_HUMAN	A6NJ46	NKX6-3	Helix-turn-helix domains{3}	Homeo domain factors{3.1}	NK-related factors{3.1.2}	NK-6{3.1.2.19}	NKX-6.3 (NKX6-3){3.1.2.19.3}	NKX-6.3, isoform 1{3.1.2.19.3.1}:NKX-6.3, isoform 2{3.1.2.19.3.2}
NME2	NDKB_HUMAN	P22392	NME2:NM23B
NOBOX	NOBOX_HUMAN	O60393	NOBOX	Helix-turn-helix domains{3}	Homeo domain factors{3.1}	Paired-related HD factors{3.1.3}	NOBOX{3.1.3.15}	NOBOX (OG2){3.1.3.15.1}	NOBOX, isoform 1{3.1.3.15.1.1}:NOBOX, isoform 2{3.1.3.15.1.2}	Homeodomain	Homeobox
NONO	NONO_HUMAN	Q15233	NONO:NRB54	Yet undefined DNA-binding domains{0}	NonO domain factors{0.2}	NonO-related factors{0.2.1}	NONO (NMT55, p54(nrb), NRB54){0.2.1.0.1}	NONO (NMT55, p54(nrb), NRB54){0.2.1.0.1}	NONO, isoform 1{0.2.1.0.1.1}:NONO, isoform 2{0.2.1.0.1.2}
NOTCH1	NOTC1_HUMAN	P46531	NOTCH1:TAN1
NOTO	NOTO_HUMAN	A8MTQ0	NOTO	Helix-turn-helix domains{3}	Homeo domain factors{3.1}	NK-related factors{3.1.2}	NOTO{3.1.2.20}	NOTO{3.1.2.20.1}		Homeodomain	Homeobox
NPAS2	NPAS2_HUMAN	Q99743	NPAS2:BHLHE9:MOP4:PASD4	Basic domains{1}	Basic helix-loop-helix factors (bHLH){1.2}	PAS domain factors{1.2.5}	Arnt-like factors{1.2.5.2}	NPAS-2{1.2.5.2.6}		bHLH	HLH
NR0B1	NR0B1_HUMAN	P51843	NR0B1:AHC:DAX1	Zinc-coordinating DNA-binding domains{2}	Nuclear receptors with C4 zinc fingers{2.1}	DAX-related receptors (NR0){2.1.7}	DAX1 (NR0B1){2.1.7.0.1}	DAX1 (NR0B1){2.1.7.0.1}	DAX1, isoform 1{2.1.7.0.1.1}:DAX1, isoform 2{2.1.7.0.1.2}
NR1D1	NR1D1_HUMAN	P20393	NR1D1:EAR1:HREV:THRAL	Zinc-coordinating DNA-binding domains{2}	Nuclear receptors with C4 zinc fingers{2.1}	Thyroid hormone receptor-related factors (NR1){2.1.2}	Rev-ErbA (NR1D){2.1.2.3}	Rev-ErbAalpha (NR1D1){2.1.2.3.1}		Nuclear receptor	zf-C4
NR1D2	NR1D2_HUMAN	Q14995	NR1D2	Zinc-coordinating DNA-binding domains{2}	Nuclear receptors with C4 zinc fingers{2.1}	Thyroid hormone receptor-related factors (NR1){2.1.2}	Rev-ErbA (NR1D){2.1.2.3}	Rev-ErbAbeta (NR1D2){2.1.2.3.2}		Nuclear receptor	zf-C4
NR1H2	NR1H2_HUMAN	P55055	NR1H2:LXRB:NER:UNR	Zinc-coordinating DNA-binding domains{2}	Nuclear receptors with C4 zinc fingers{2.1}	Thyroid hormone receptor-related factors (NR1){2.1.2}	LXR (NR1H){2.1.2.7}	LXRbeta (NR1H2){2.1.2.7.2}	LXRbeta, isoform 1{2.1.2.7.2.1}:LXRbeta, isoform 2{2.1.2.7.2.2}	Nuclear receptor	zf-C4
NR1H3	NR1H3_HUMAN	Q13133	NR1H3:LXRA	Zinc-coordinating DNA-binding domains{2}	Nuclear receptors with C4 zinc fingers{2.1}	Thyroid hormone receptor-related factors (NR1){2.1.2}	LXR (NR1H){2.1.2.7}	LXRalpha (NR1H3){2.1.2.7.1}	LXRalpha, isoform 1{2.1.2.7.1.1}:LXRalpha, isoform 2{2.1.2.7.1.2}:LXRalpha, isoform 3{2.1.2.7.1.3}
NR1H4	NR1H4_HUMAN	Q96RI1	NR1H4:BAR:FXR:HRR1:RIP14	Zinc-coordinating DNA-binding domains{2}	Nuclear receptors with C4 zinc fingers{2.1}	Thyroid hormone receptor-related factors (NR1){2.1.2}	LXR (NR1H){2.1.2.7}	FXR (NR1H4){2.1.2.7.3}	FXR, isoform 1{2.1.2.7.3.1}:FXR, isoform 2{2.1.2.7.3.2}:FXR, isoform 3{2.1.2.7.3.3}:FXR, isoform 4{2.1.2.7.3.4}:FXR, isoform 5{2.1.2.7.3.5}	Nuclear receptor	zf-C4
NR1I2	NR1I2_HUMAN	O75469	NR1I2:PXR	Zinc-coordinating DNA-binding domains{2}	Nuclear receptors with C4 zinc fingers{2.1}	Thyroid hormone receptor-related factors (NR1){2.1.2}	Vitamin D receptor (NR1I){2.1.2.4}	PXR (NR1I2){2.1.2.4.2}	PRR1-A{2.1.2.4.2.1}:PRR1-B{2.1.2.4.2.2}:PRR1-C{2.1.2.4.2.3}:PRR2-A{2.1.2.4.2.4}:PRR2-B{2.1.2.4.2.5}:PRR2-C{2.1.2.4.2.6}:PRR3{2.1.2.4.2.7}	Nuclear receptor	zf-C4
NR1I3	NR1I3_HUMAN	Q14994	NR1I3:CAR	Zinc-coordinating DNA-binding domains{2}	Nuclear receptors with C4 zinc fingers{2.1}	Thyroid hormone receptor-related factors (NR1){2.1.2}	Vitamin D receptor (NR1I){2.1.2.4}	CAR (NR1I3){2.1.2.4.3}	CAR, isoform 1{2.1.2.4.3.1}:CAR, isoform 10{2.1.2.4.3.10}:CAR, isoform 11{2.1.2.4.3.11}:CAR, isoform 12{2.1.2.4.3.12}:CAR, isoform 13{2.1.2.4.3.13}:CAR, isoform 14{2.1.2.4.3.14}:CAR, isoform 15{2.1.2.4.3.15}:CAR, isoform 2{2.1.2.4.3.2}:CAR, isoform 3{2.1.2.4.3.3}:CAR, isoform 4{2.1.2.4.3.4}:CAR, isoform 5{2.1.2.4.3.5}:CAR, isoform 6{2.1.2.4.3.6}:CAR, isoform 7{2.1.2.4.3.7}:CAR, isoform 8{2.1.2.4.…	Nuclear receptor	zf-C4
NR2C1	NR2C1_HUMAN	P13056	NR2C1:TR2	Zinc-coordinating DNA-binding domains{2}	Nuclear receptors with C4 zinc fingers{2.1}	RXR-related receptors (NR2){2.1.3}	Testicular receptors (NR2C){2.1.3.4}	TR2 (NR2C1){2.1.3.4.1}	TR2-11, isoform 1{2.1.3.4.1.1}:TR2-9, isoform 2{2.1.3.4.1.2}:TR2-7, isoform 3{2.1.3.4.1.3}	Nuclear receptor	zf-C4
NR2C2	NR2C2_HUMAN	P49116	NR2C2:TAK1:TR4	Zinc-coordinating DNA-binding domains{2}	Nuclear receptors with C4 zinc fingers{2.1}	RXR-related receptors (NR2){2.1.3}	Testicular receptors (NR2C){2.1.3.4}	TR4 (NR2C2){2.1.3.4.2}	TR4, isoform 1{2.1.3.4.2.1}:TR4, isoform 2{2.1.3.4.2.2}	Nuclear receptor	zf-C4
NR2E1	NR2E1_HUMAN	Q9Y466	NR2E1:TLX	Zinc-coordinating DNA-binding domains{2}	Nuclear receptors with C4 zinc fingers{2.1}	RXR-related receptors (NR2){2.1.3}	Tailless-like receptors (NR2E){2.1.3.3}	Tlx (NR2E1){2.1.3.3.1}	Tlx, isoform 1{2.1.3.3.1.1}:Tlx, isoform 2{2.1.3.3.1.2}	Nuclear receptor	zf-C4
NR2E3	NR2E3_HUMAN	Q9Y5X4	NR2E3:PNR:RNR	Zinc-coordinating DNA-binding domains{2}	Nuclear receptors with C4 zinc fingers{2.1}	RXR-related receptors (NR2){2.1.3}	Tailless-like receptors (NR2E){2.1.3.3}	PNR (NR2E3){2.1.3.3.2}	PNR, isoform long{2.1.3.3.2.1}:PNR, isoform short{2.1.3.3.2.2}	Nuclear receptor	zf-C4
NR2F1	COT1_HUMAN	P10589	NR2F1:EAR3:ERBAL3:TFCOUP1	Zinc-coordinating DNA-binding domains{2}	Nuclear receptors with C4 zinc fingers{2.1}	RXR-related receptors (NR2){2.1.3}	COUP-like receptors (NR2F){2.1.3.5}	COUP-TFI (NR2F1){2.1.3.5.1}		Nuclear receptor	zf-C4
NR2F2	COT2_HUMAN	P24468	NR2F2:ARP1:TFCOUP2	Zinc-coordinating DNA-binding domains{2}	Nuclear receptors with C4 zinc fingers{2.1}	RXR-related receptors (NR2){2.1.3}	COUP-like receptors (NR2F){2.1.3.5}	COUP-TFII (NR2F2){2.1.3.5.2}	COUP-TFII, isoform 1{2.1.3.5.2.1}:COUP-TFII, isoform 2{2.1.3.5.2.2}:COUP-TFII, isoform 3{2.1.3.5.2.3}	Nuclear receptor	zf-C4
NR2F6	NR2F6_HUMAN	P10588	NR2F6:EAR2:ERBAL2	Zinc-coordinating DNA-binding domains{2}	Nuclear receptors with C4 zinc fingers{2.1}	RXR-related receptors (NR2){2.1.3}	COUP-like receptors (NR2F){2.1.3.5}	EAR2 (NR2F6){2.1.3.5.3}		Nuclear receptor	zf-C4
NR3C1	GCR_HUMAN	P04150	NR3C1:GRL	Zinc-coordinating DNA-binding domains{2}	Nuclear receptors with C4 zinc fingers{2.1}	Steroid hormone receptors (NR3){2.1.1}	GR-like receptors (NR3C){2.1.1.1}	Glucocorticoid receptor (GR) (NR3C1){2.1.1.1.1}	GRalpha, isoform alpha{2.1.1.1.1.1}:GRDel313-338, isoform 10{2.1.1.1.1.10}:GRbeta, isoform beta{2.1.1.1.1.2}:GRalpha2, isoform alpha2{2.1.1.1.1.3}:GRbeta2, isoform beta2{2.1.1.1.1.4}:GR-Aalpha{2.1.1.1.1.5}:GR-Abeta{2.1.1.1.1.6}:GR-P{2.1.1.1.1.7}:GRalphaB, isoform alphaB{2.1.1.1.1.8}:GRbetaB, isoform betaB{2.1.1.1.1.9}	Nuclear receptor	zf-C4
NR3C2	MCR_HUMAN	P08235	NR3C2:MCR:MLR	Zinc-coordinating DNA-binding domains{2}	Nuclear receptors with C4 zinc fingers{2.1}	Steroid hormone receptors (NR3){2.1.1}	GR-like receptors (NR3C){2.1.1.1}	Mineralocorticoid receptor (MR) (NR3C2){2.1.1.1.2}	MR, isoform 1{2.1.1.1.2.1}:MR, isoform 2{2.1.1.1.2.2}:MR, isoform 3{2.1.1.1.2.3}:MR-delta, isoform 4{2.1.1.1.2.4}	Nuclear receptor	zf-C4
NR4A1	NR4A1_HUMAN	P22736	NR4A1:GFRP1:HMR:NAK1	Zinc-coordinating DNA-binding domains{2}	Nuclear receptors with C4 zinc fingers{2.1}	NGFI-B-related receptors (NR4){2.1.4}	NGFI-B (NR4A1){2.1.4.0.1}	NGFI-B (NR4A1){2.1.4.0.1}	NGFI-B, isoform 1{2.1.4.0.1.1}:NGFI-B, isoform 2{2.1.4.0.1.2}:NGFI-B, isoform 3{2.1.4.0.1.3}	Nuclear receptor	zf-C4
NR4A2	NR4A2_HUMAN	P43354	NR4A2:NOT:NURR1:TINUR	Zinc-coordinating DNA-binding domains{2}	Nuclear receptors with C4 zinc fingers{2.1}	NGFI-B-related receptors (NR4){2.1.4}	NURR1 (NR4A2){2.1.4.0.2}	NURR1 (NR4A2){2.1.4.0.2}		Nuclear receptor	zf-C4
NR4A3	NR4A3_HUMAN	Q92570	NR4A3:CHN:CSMF:MINOR:NOR1:TEC	Zinc-coordinating DNA-binding domains{2}	Nuclear receptors with C4 zinc fingers{2.1}	NGFI-B-related receptors (NR4){2.1.4}	NOR1 (NR4A3){2.1.4.0.3}	NOR1 (NR4A3){2.1.4.0.3}	NOR1, isoform alpha{2.1.4.0.3.1}:NOR1, isoform beta{2.1.4.0.3.2}:NOR1, isoform 3{2.1.4.0.3.3}	Nuclear receptor	zf-C4
NR5A1	STF1_HUMAN	Q13285	NR5A1:AD4BP:FTZF1:SF1	Zinc-coordinating DNA-binding domains{2}	Nuclear receptors with C4 zinc fingers{2.1}	FTZ-F1-related receptors (NR5){2.1.5}	FTZ-F1 (SF-1) (NR5A1){2.1.5.0.1}	FTZ-F1 (SF-1) (NR5A1){2.1.5.0.1}		Nuclear receptor	zf-C4
NR5A2	NR5A2_HUMAN	O00482	NR5A2:B1F:CPF:FTF	Zinc-coordinating DNA-binding domains{2}	Nuclear receptors with C4 zinc fingers{2.1}	FTZ-F1-related receptors (NR5){2.1.5}	LRH-1 (NR5A2){2.1.5.0.2}	LRH-1 (NR5A2){2.1.5.0.2}	LRH-1, isoform 1{2.1.5.0.2.1}:LRH-1, isoform 2{2.1.5.0.2.2}:LRH-1, isoform 3{2.1.5.0.2.3}:LRH-1, isoform 4{2.1.5.0.2.4}	Nuclear receptor	zf-C4
NR6A1	NR6A1_HUMAN	Q15406	NR6A1:GCNF	Zinc-coordinating DNA-binding domains{2}	Nuclear receptors with C4 zinc fingers{2.1}	GCNF-related receptors (NR6){2.1.6}	GCNF (NR6A1){2.1.6.0.1}	GCNF (NR6A1){2.1.6.0.1}	GCNF-2, isoform 1{2.1.6.0.1.1}:GCNF-1, isoform 2{2.1.6.0.1.2}:GCNF, isoform 3{2.1.6.0.1.3}:GCNF, isoform 4{2.1.6.0.1.4}:GCNF, isoform 5{2.1.6.0.1.5}	Nuclear receptor	zf-C4
NRIP1	NRIP1_HUMAN	P48552	NRIP1
NRL	NRL_HUMAN	P54845	NRL:D14S46E	Basic domains{1}	Basic leucine zipper factors (bZIP){1.1}	Maf-related factors{1.1.3}	Large Maf factors{1.1.3.1}	Nrl{1.1.3.1.4}		bZIP	bZIP_1
NSD2	NSD2_HUMAN	O96028	NSD2:KIAA1090:MMSET:TRX5:WHSC1	Other all-alpha-helical DNA-binding domains{4}	High-mobility group (HMG) domain factors{4.1}	WHSC1-related factors{4.1.5}	WHSC1 (TRX-5) [1]{4.1.5.0.1}	WHSC1 (TRX-5) [1]{4.1.5.0.1}	WHSC1, isoform 1{4.1.5.0.1.1}:WHSC1, isoform 2{4.1.5.0.1.2}:WHSC1, isoform 3{4.1.5.0.1.3}:WHSC1, isoform 4{4.1.5.0.1.4}:WHSC1, isoform 5{4.1.5.0.1.5}:WHSC1, isoform 6{4.1.5.0.1.6}:WHSC1, isoform 7{4.1.5.0.1.7}
Nkx1-2	NKX12_MOUSE	P42580	Nkx1-2:Nkx1.1:Sax1	Helix-turn-helix domains{3}	Homeo domain factors{3.1}	NK-related factors{3.1.2}	NK-1{3.1.2.13}	NKX-1.2 (NKX1-2, SAX-1){3.1.2.13.2}
Nkx2-2	NKX22_MOUSE	P42586	Nkx2-2:Nkx-2.2:Nkx2b	Helix-turn-helix domains{3}	Homeo domain factors{3.1}	NK-related factors{3.1.2}	NK-2.2{3.1.2.15}	NKX-2.2 (NKX2-2, NKX2B){3.1.2.15.1}
Nkx2-3	NKX23_MOUSE	P97334	Nkx2-3:Nkx-2.3:Nkx2c	Helix-turn-helix domains{3}	Homeo domain factors{3.1}	NK-related factors{3.1.2}	NK-4{3.1.2.17}	NKX-2.3 (NKX2-3, NKX2C, NKX4-3){3.1.2.17.1}
Nkx2-4	NKX24_MOUSE	Q9EQM3	Nkx2-4:Nkx2d	Helix-turn-helix domains{3}	Homeo domain factors{3.1}	NK-related factors{3.1.2}	NK-2.1{3.1.2.14}	NKX-2.4 (NKX2-4, NK-2HD){3.1.2.14.2}
Nkx2-5	NKX25_MOUSE	P42582	Nkx2-5:Csx:Nkx-2.5:Nkx2e	Helix-turn-helix domains{3}	Homeo domain factors{3.1}	NK-related factors{3.1.2}	NK-4{3.1.2.17}	NKX-2.5 (NKX2-5, NKX2E, NKX4-1, CSX){3.1.2.17.2}
Nkx2-6	NKX26_MOUSE	P43688	Nkx2-6:Nkx-2.6:Nkx2f	Helix-turn-helix domains{3}	Homeo domain factors{3.1}	NK-related factors{3.1.2}	NK-4{3.1.2.17}	NKX-2.6 (NKX2-6, NKX2F, NKX4-2, CSX2){3.1.2.17.3}
Nkx2-9	NKX28_MOUSE	O70584	Nkx2-8:Nkx-2.9:Nkx2-9:Nkx2h	Helix-turn-helix domains{3}	Homeo domain factors{3.1}	NK-related factors{3.1.2}	NK-2.2{3.1.2.15}	NKX-2.8 (NKX2-8, NKX2-9, NKX2G, NKX2H){3.1.2.15.2}
Nkx3-1	NKX31_MOUSE	P97436	Nkx3-1:Nkx-3.1:Nkx3a	Helix-turn-helix domains{3}	Homeo domain factors{3.1}	NK-related factors{3.1.2}	NK-3{3.1.2.16}	NKX-3.1 (NKX3-1, NKX3A){3.1.2.16.1}
Nkx6-1	NKX61_MOUSE	Q99MA9	Nkx6-1:Nkx6.1:Nkx6a	Helix-turn-helix domains{3}	Homeo domain factors{3.1}	NK-related factors{3.1.2}	NK-6{3.1.2.19}	NKX-6.1 (NKX6-1, NKX6A){3.1.2.19.1}
Nkx6-3	NKX63_MOUSE	Q3UHX8	Nkx6-3	Helix-turn-helix domains{3}	Homeo domain factors{3.1}	NK-related factors{3.1.2}	NK-6{3.1.2.19}	NKX-6.3 (NKX6-3){3.1.2.19.3}
Nr2e1	NR2E1_MOUSE	Q64104	Nr2e1:Tll:Tlx	Zinc-coordinating DNA-binding domains{2}	Nuclear receptors with C4 zinc fingers{2.1}	RXR-related receptors (NR2){2.1.3}	Tailless-like receptors (NR2E){2.1.3.3}	Tlx (NR2E1){2.1.3.3.1}		Nuclear receptor	zf-C4
Nr2f1	COT1_MOUSE	Q60632	Nr2f1:Erbal3:Tfcoup1	Zinc-coordinating DNA-binding domains{2}	Nuclear receptors with C4 zinc fingers{2.1}	RXR-related receptors (NR2){2.1.3}	COUP-like receptors (NR2F){2.1.3.5}	COUP-TFI (NR2F1){2.1.3.5.1}		Nuclear receptor	zf-C4
Nr2f2	COT2_MOUSE	P43135	Nr2f2:Aporp1:Arp-1:Arp1:Tfcoup2	Zinc-coordinating DNA-binding domains{2}	Nuclear receptors with C4 zinc fingers{2.1}	RXR-related receptors (NR2){2.1.3}	COUP-like receptors (NR2F){2.1.3.5}	COUP-TFII (NR2F2){2.1.3.5.2}		Nuclear receptor	zf-C4
Nr2f6	NR2F6_MOUSE	P43136	Nr2f6:Ear-2:Ear2:Erbal2	Zinc-coordinating DNA-binding domains{2}	Nuclear receptors with C4 zinc fingers{2.1}	RXR-related receptors (NR2){2.1.3}	COUP-like receptors (NR2F){2.1.3.5}	EAR2 (NR2F6){2.1.3.5.3}		Nuclear receptor	zf-C4
Nr5a1	STF1_MOUSE	P33242	Nr5a1:Ftzf1	Zinc-coordinating DNA-binding domains{2}	Nuclear receptors with C4 zinc fingers{2.1}	FTZ-F1-related receptors (NR5){2.1.5}	FTZ-F1 (SF-1) (NR5A1){2.1.5.0.1}	FTZ-F1 (SF-1) (NR5A1){2.1.5.0.1}	FTZ-F1, isoform 1{2.1.5.0.1.1}:FTZ-F1, isoform 2{2.1.5.0.1.2}	Nuclear receptor	zf-C4
OCA2	P_HUMAN	Q04671	OCA2:D15S12:P
OLIG1	OLIG1_HUMAN	Q8TAK6	OLIG1:BHLHB6:BHLHE21	Basic domains{1}	Basic helix-loop-helix factors (bHLH){1.2}	Tal-related factors{1.2.3}	Neurogenin / Atonal-like factors{1.2.3.4}	OLIGO1{1.2.3.4.13}		bHLH	HLH
OLIG2	OLIG2_HUMAN	Q13516	OLIG2:BHLHB1:BHLHE19:PRKCBP2:RACK17	Basic domains{1}	Basic helix-loop-helix factors (bHLH){1.2}	Tal-related factors{1.2.3}	Neurogenin / Atonal-like factors{1.2.3.4}	OLIGO2{1.2.3.4.14}		bHLH	HLH
OLIG3	OLIG3_HUMAN	Q7RTU3	OLIG3:BHLHB7:BHLHE20	Basic domains{1}	Basic helix-loop-helix factors (bHLH){1.2}	Tal-related factors{1.2.3}	Neurogenin / Atonal-like factors{1.2.3.4}	OLIGO3{1.2.3.4.15}		bHLH	HLH
ONECUT1	HNF6_HUMAN	Q9UBC0	ONECUT1:HNF6:HNF6A	Helix-turn-helix domains{3}	Homeo domain factors{3.1}	HD-CUT factors{3.1.9}	ONECUT{3.1.9.1}	ONECUT-1 (HNF6, HNF-6alpha, OC-1){3.1.9.1.1}		CUT	Homeodomain	CUT	Homeobox
ONECUT2	ONEC2_HUMAN	O95948	ONECUT2:HNF6B	Helix-turn-helix domains{3}	Homeo domain factors{3.1}	HD-CUT factors{3.1.9}	ONECUT{3.1.9.1}	ONECUT-2 (HNF-6beta, OC-2){3.1.9.1.2}		CUT	Homeodomain	CUT	Homeobox
ONECUT3	ONEC3_HUMAN	O60422	ONECUT3	Helix-turn-helix domains{3}	Homeo domain factors{3.1}	HD-CUT factors{3.1.9}	ONECUT{3.1.9.1}	ONECUT-3 (OC-3){3.1.9.1.3}		CUT	Homeodomain	CUT	Homeobox
OSR2	OSR2_HUMAN	Q8N2R0	OSR2	Zinc-coordinating DNA-binding domains{2}	C2H2 zinc finger factors{2.3}	More than 3 adjacent zinc finger factors{2.3.3}	unclassified{2.3.3.0}	OSR2{2.3.3.0.9}	OSR2, isoform 1{2.3.3.0.9.1}:OSR2, isoform 2{2.3.3.0.9.2}:OSR2, isoform 3{2.3.3.0.9.3}	C2H2 ZF	zf-C2H2
OTX1	OTX1_HUMAN	P32242	OTX1	Helix-turn-helix domains{3}	Homeo domain factors{3.1}	Paired-related HD factors{3.1.3}	OTX{3.1.3.17}	OTX-1{3.1.3.17.1}		Homeodomain	Homeobox
OTX2	OTX2_HUMAN	P32243	OTX2	Helix-turn-helix domains{3}	Homeo domain factors{3.1}	Paired-related HD factors{3.1.3}	OTX{3.1.3.17}	OTX-2{3.1.3.17.2}	OTX-2, isoform 1{3.1.3.17.2.1}:OTX-2, isoform 2{3.1.3.17.2.2}	Homeodomain	Homeobox
OVOL1	OVOL1_HUMAN	O14753	OVOL1	Zinc-coordinating DNA-binding domains{2}	C2H2 zinc finger factors{2.3}	More than 3 adjacent zinc finger factors{2.3.3}	OVOL-factors{2.3.3.17}	OVOL1 [4]{2.3.3.17.1}		C2H2 ZF	zf-C2H2
OVOL2	OVOL2_HUMAN	Q9BRP0	OVOL2:ZNF339	Zinc-coordinating DNA-binding domains{2}	C2H2 zinc finger factors{2.3}	More than 3 adjacent zinc finger factors{2.3.3}	OVOL-factors{2.3.3.17}	OVOL2 (ZNF339) [4]{2.3.3.17.2}	OVOL2, isoform 1{2.3.3.17.2.1}:OVOL2, isoform 2{2.3.3.17.2.2}	C2H2 ZF	zf-C2H2
Oct-1	PO2F1_MOUSE	P25425	Pou2f1:Oct-1:Otf-1:Otf1	Helix-turn-helix domains{3}	Homeo domain factors{3.1}	POU domain factors{3.1.10}	POU2 (Oct-1/2-like factors){3.1.10.2}	POU2F1 (Oct-1, OTF-1){3.1.10.2.1}	POU2F1, isoform 1 (Oct-1A){3.1.10.2.1.1}:POU2F1, isoform 10 (Oct-1Z){3.1.10.2.1.10}:POU2F1, isoform 11{3.1.10.2.1.11}:POU2F1, isoform 12{3.1.10.2.1.12}:POU2F1, isoform 2 (Oct-1B){3.1.10.2.1.2}:POU2F1, isoform 3 (Oct-1C){3.1.10.2.1.3}:POU2F1, isoform 4{3.1.10.2.1.4}:POU2F1, isoform 5 (Oct-1R){3.1.10.2.1.5}:POU2F1, isoform 6{3.1.10.2.1.6}:POU2F1, isoform 7{3.1.10.2.1.7}:POU2F1, isoform 8{3.1.10.2.1…
Og2x	NOBOX_MOUSE	Q8VIH1	Nobox:Og2x
Osr2	OSR2_MOUSE	Q91ZD1	Osr2	Zinc-coordinating DNA-binding domains{2}	C2H2 zinc finger factors{2.3}	More than 3 adjacent zinc finger factors{2.3.3}	unclassified{2.3.3.0}	OSR2{2.3.3.0.9}	OSR2, isoform 1 (OSR2A){2.3.3.0.9.1}:OSR2, isoform 2 (OSR2B){2.3.3.0.9.2}	C2H2 ZF	zf-C2H2
Otp	OTP_MOUSE	O09113	Otp	Helix-turn-helix domains{3}	Homeo domain factors{3.1}	Paired-related HD factors{3.1.3}	OTP{3.1.3.16}	OTP{3.1.3.16.1}
Otx1	OTX1_MOUSE	P80205	Otx1:Otx-1	Helix-turn-helix domains{3}	Homeo domain factors{3.1}	Paired-related HD factors{3.1.3}	OTX{3.1.3.17}	OTX-1{3.1.3.17.1}		Homeodomain	Homeobox
Otx2	OTX2_MOUSE	P80206	Otx2:Otx-2	Helix-turn-helix domains{3}	Homeo domain factors{3.1}	Paired-related HD factors{3.1.3}	OTX{3.1.3.17}	OTX-2{3.1.3.17.2}		Homeodomain	Homeobox
PATZ1	PATZ1_HUMAN	Q9HBE1	PATZ1:PATZ:RIAZ:ZBTB19:ZNF278:ZSG	Zinc-coordinating DNA-binding domains{2}	C2H2 zinc finger factors{2.3}	Factors with multiple dispersed zinc fingers{2.3.4}	MAZ-like factors{2.3.4.8}	PATZ1 (RIAZ, ZBTB19, ZNF278, ZSG) [1+5+1]{2.3.4.8.3}	PATZ1, isoform 1 (C){2.3.4.8.3.1}:PATZ1, isoform 2 (B) [1+4]{2.3.4.8.3.2}:PATZ1, isoform 3 (A) [1+4+1]{2.3.4.8.3.3}:PATZ1, isoform 4 (Short) [1+3]{2.3.4.8.3.4}	C2H2 ZF	zf-C2H2
PAX1	PAX1_HUMAN	P15863	PAX1:HUP48	Helix-turn-helix domains{3}	Paired box factors{3.2}	Paired domain only{3.2.2}	PAX-1/9 (no homeo remnant){3.2.2.1}	Pax-1 (HuP48){3.2.2.1.1}	Pax-1, isoform 1{3.2.2.1.1.1}:Pax-1, isoform 2{3.2.2.1.1.2}:Pax-1, isoform 3{3.2.2.1.1.3}	Paired box	PAX
PAX2	PAX2_HUMAN	Q02962	PAX2	Helix-turn-helix domains{3}	Paired box factors{3.2}	Paired domain only{3.2.2}	PAX-2-like factors (partial homeobox){3.2.2.2}	Pax-2{3.2.2.2.1}	Pax-2, isoform 1{3.2.2.2.1.1}:Pax-2, isoform 2{3.2.2.2.1.2}:Pax-2, isoform 3{3.2.2.2.1.3}:Pax-2, isoform 4{3.2.2.2.1.4}	Homeodomain	Paired box	Homeobox	PAX
PAX3	PAX3_HUMAN	P23760	PAX3:HUP2	Helix-turn-helix domains{3}	Paired box factors{3.2}	Paired plus homeo domain{3.2.1}	PAX-3/7{3.2.1.1}	Pax-3 (HuP2){3.2.1.1.1}	Pax-3{3.2.1.1.1.1}:Pax-3A{3.2.1.1.1.2}:Pax-3B{3.2.1.1.1.3}:Pax-3G{3.2.1.1.1.4}:Pax-3H{3.2.1.1.1.5}:Pax-3, isoform 6{3.2.1.1.1.6}:Pax-3, isoform 7{3.2.1.1.1.7}:Pax-3E{3.2.1.1.1.8}	Homeodomain	Paired box	Homeobox	PAX
PAX4	PAX4_HUMAN	O43316	PAX4	Helix-turn-helix domains{3}	Paired box factors{3.2}	Paired plus homeo domain{3.2.1}	PAX-4/6{3.2.1.2}	Pax-4{3.2.1.2.1}	Pax-4, isoform 1{3.2.1.2.1.1}:Pax-4, isoform 2{3.2.1.2.1.2}:Pax-4, isoform 3{3.2.1.2.1.3}
PAX5	PAX5_HUMAN	Q02548	PAX5	Helix-turn-helix domains{3}	Paired box factors{3.2}	Paired domain only{3.2.2}	PAX-2-like factors (partial homeobox){3.2.2.2}	Pax-5{3.2.2.2.2}	Pax-5, isoform 1{3.2.2.2.2.1}:Pax-5, isoform 10{3.2.2.2.2.10}:Pax-5, isoform 11{3.2.2.2.2.11}:Pax-5, isoform 2 (delta9){3.2.2.2.2.2}:Pax-5, isoform 3 (delta78){3.2.2.2.2.3}:Pax-5, isoform 4 (delta789){3.2.2.2.2.4}:Pax-5, isoform 5 (delta8){3.2.2.2.2.5}:Pax-5, isoform 6 (delta7){3.2.2.2.2.6}:Pax-5, isoform 7{3.2.2.2.2.7}:Pax-5, isoform 8{3.2.2.2.2.8}:Pax-5, isoform 9{3.2.2.2.2.9}	Paired box	PAX
PAX6	PAX6_HUMAN	P26367	PAX6:AN2	Helix-turn-helix domains{3}	Paired box factors{3.2}	Paired plus homeo domain{3.2.1}	PAX-4/6{3.2.1.2}	Pax-6 (AN2){3.2.1.2.2}	Pax-6, isoform 1{3.2.1.2.2.1}:Pax-6, isoform 3{3.2.1.2.2.2}:Pax-6-5a, isoform 5a{3.2.1.2.2.3}	Homeodomain	Paired box	Homeobox	PAX
PAX7	PAX7_HUMAN	P23759	PAX7:HUP1	Helix-turn-helix domains{3}	Paired box factors{3.2}	Paired plus homeo domain{3.2.1}	PAX-3/7{3.2.1.1}	Pax-7 (HuP1){3.2.1.1.2}	Pax-7, isoform long{3.2.1.1.2.1}:Pax-7, isoform short{3.2.1.1.2.2}:Pax-7, isoform 3{3.2.1.1.2.3}	Homeodomain	Paired box	Homeobox	PAX
PAX8	PAX8_HUMAN	Q06710	PAX8	Helix-turn-helix domains{3}	Paired box factors{3.2}	Paired domain only{3.2.2}	PAX-2-like factors (partial homeobox){3.2.2.2}	Pax-8{3.2.2.2.3}	Pax-8a, isoform 1{3.2.2.2.3.1}:Pax-8b, isoform 2{3.2.2.2.3.2}:Pax-8c, isoform 3{3.2.2.2.3.3}:Pax-8d, isoform 4{3.2.2.2.3.4}:Pax-8e, isoform 5{3.2.2.2.3.5}	Paired box	PAX
PAX9	PAX9_HUMAN	P55771	PAX9	Helix-turn-helix domains{3}	Paired box factors{3.2}	Paired domain only{3.2.2}	PAX-1/9 (no homeo remnant){3.2.2.1}	Pax-9{3.2.2.1.2}		Paired box	PAX
PBX1	PBX1_HUMAN	P40424	PBX1:PRL	Helix-turn-helix domains{3}	Homeo domain factors{3.1}	TALE-type homeo domain factors{3.1.4}	PBX{3.1.4.4}	PBX-1{3.1.4.4.1}:PBX-3{3.1.4.4.3}	PBX-1a{3.1.4.4.1.1}:PBX-1b{3.1.4.4.1.2}:PBX-1, isoform 3{3.1.4.4.1.3}:PBX-3c{3.1.4.4.3.3}:PBX-3d{3.1.4.4.3.4}:PBX-3, isoform 5{3.1.4.4.3.5}	Homeodomain	Homeobox
PBX2	PBX2_HUMAN	P40425	PBX2:G17	Helix-turn-helix domains{3}	Homeo domain factors{3.1}	TALE-type homeo domain factors{3.1.4}	PBX{3.1.4.4}	PBX-2{3.1.4.4.2}
PBX3	PBX3_HUMAN	P40426	PBX3	Helix-turn-helix domains{3}	Homeo domain factors{3.1}	TALE-type homeo domain factors{3.1.4}	PBX{3.1.4.4}	PBX-3{3.1.4.4.3}	PBX-3a{3.1.4.4.3.1}:PBX-3b{3.1.4.4.3.2}	Homeodomain	Homeobox
PBX4	PBX4_HUMAN	Q9BYU1	PBX4	Helix-turn-helix domains{3}	Homeo domain factors{3.1}	TALE-type homeo domain factors{3.1.4}	PBX{3.1.4.4}	PBX-4{3.1.4.4.4}		Homeodomain	Homeobox
PCGF2	PCGF2_HUMAN	P35227	PCGF2:MEL18:RNF110:ZNF144
PGR	PRGR_HUMAN	P06401	PGR:NR3C3	Zinc-coordinating DNA-binding domains{2}	Nuclear receptors with C4 zinc fingers{2.1}	Steroid hormone receptors (NR3){2.1.1}	GR-like receptors (NR3C){2.1.1.1}	Progesterone receptor (PR) (NR3C3){2.1.1.1.3}	PR, isoform A{2.1.1.1.3.1}:PR, isoform B{2.1.1.1.3.2}:PR, isoform 3{2.1.1.1.3.3}:PR, isoform 4 (PR-M){2.1.1.1.3.4}:PR, isoform 5 (delta4){2.1.1.1.3.5}	Nuclear receptor	zf-C4
PHF1	PHF1_HUMAN	O43189	PHF1:PCL1							Unknown	UNKNOWN
PHF19	PHF19_HUMAN	Q5T6S3	PHF19:PCL3
PHF8	PHF8_HUMAN	Q9UPP1	PHF8:KIAA1111:ZNF422
PHOX2A	PHX2A_HUMAN	O14813	PHOX2A:ARIX:PMX2A	Helix-turn-helix domains{3}	Homeo domain factors{3.1}	Paired-related HD factors{3.1.3}	PHOX{3.1.3.18}	PHOX-2A (ARIX, PMX2A){3.1.3.18.1}		Homeodomain	Homeobox
PHOX2B	PHX2B_HUMAN	Q99453	PHOX2B:PMX2B	Helix-turn-helix domains{3}	Homeo domain factors{3.1}	Paired-related HD factors{3.1.3}	PHOX{3.1.3.18}	PHOX-2B (PMX2B){3.1.3.18.2}		Homeodomain	Homeobox
PIAS1	PIAS1_HUMAN	O75925	PIAS1:DDXBP1
PITX1	PITX1_HUMAN	P78337	PITX1:BFT:PTX1	Helix-turn-helix domains{3}	Homeo domain factors{3.1}	Paired-related HD factors{3.1.3}	PITX{3.1.3.19}	PITX-1 (BFT, PTX1){3.1.3.19.1}		Homeodomain	Homeobox
PITX2	PITX2_HUMAN	Q99697	PITX2:ARP1:RGS:RIEG:RIEG1	Helix-turn-helix domains{3}	Homeo domain factors{3.1}	Paired-related HD factors{3.1.3}	PITX{3.1.3.19}	PITX-2 (ARP, RGS, RIEG1){3.1.3.19.2}	PITX-2A (ARP1A){3.1.3.19.2.1}:PITX-2B (ARP1B){3.1.3.19.2.2}:PITX-2C (ARP1C){3.1.3.19.2.3}	Homeodomain	Homeobox
PITX3	PITX3_HUMAN	O75364	PITX3:PTX3	Helix-turn-helix domains{3}	Homeo domain factors{3.1}	Paired-related HD factors{3.1.3}	PITX{3.1.3.19}	PITX-3 (PTX3){3.1.3.19.3}		Homeodomain	Homeobox
PKNOX1	PKNX1_HUMAN	P55347	PKNOX1:PREP1	Helix-turn-helix domains{3}	Homeo domain factors{3.1}	TALE-type homeo domain factors{3.1.4}	PKNOX{3.1.4.5}	PKNOX-1 (PREP-1){3.1.4.5.1}	PKNOX-1, isoform 1{3.1.4.5.1.1}:PKNOX-1, isoform 2 (PKNOX-1B){3.1.4.5.1.2}	Homeodomain	Homeobox
PKNOX2	PKNX2_HUMAN	Q96KN3	PKNOX2:PREP2	Helix-turn-helix domains{3}	Homeo domain factors{3.1}	TALE-type homeo domain factors{3.1.4}	PKNOX{3.1.4.5}	PKNOX-2 (PREP-2){3.1.4.5.2}	PKNOX-2, isoform 1{3.1.4.5.2.1}:PKNOX-2, isoform 2{3.1.4.5.2.2}	Homeodomain	Homeobox
PLAG1	PLAG1_HUMAN	Q6DJT9	PLAG1	Zinc-coordinating DNA-binding domains{2}	C2H2 zinc finger factors{2.3}	More than 3 adjacent zinc finger factors{2.3.3}	PLAG factors{2.3.3.25}	PLAG1 [7]{2.3.3.25.2}
PLAGL1	PLAL1_HUMAN	Q9UM63	PLAGL1:LOT1:ZAC	Zinc-coordinating DNA-binding domains{2}	C2H2 zinc finger factors{2.3}	More than 3 adjacent zinc finger factors{2.3.3}	PLAG factors{2.3.3.25}	PLAGL1 (LOT1, ZAC) [7]{2.3.3.25.3}	PLAGL1, isoform 1{2.3.3.25.3.1}:PLAGL1, isoform 2 (ZACdelta2){2.3.3.25.3.2}	C2H2 ZF	zf-C2H2
PLAGL2	PLAL2_HUMAN	Q9UPG8	PLAGL2:KIAA0198	Zinc-coordinating DNA-binding domains{2}	C2H2 zinc finger factors{2.3}	More than 3 adjacent zinc finger factors{2.3.3}	PLAG factors{2.3.3.25}	PLAGL2 [6]{2.3.3.25.1}		C2H2 ZF	zf-C2H2
PML	PML_HUMAN	P29590	PML:MYL:PP8675:RNF71:TRIM19
POU1F1	PIT1_HUMAN	P28069	POU1F1:GHF1:PIT1	Helix-turn-helix domains{3}	Homeo domain factors{3.1}	POU domain factors{3.1.10}	POU1 (Pit-1-like factors){3.1.10.1}	POU1F1 (Pit-1, GHF-1){3.1.10.1.1}	POU1F1, isoform A (Pit-1A, GHF-2){3.1.10.1.1.1}:POU1F1, isoform B (Pit-1B, GHF-1){3.1.10.1.1.2}	Homeodomain	POU	Homeobox	Pou
POU2F1	PO2F1_HUMAN	P14859	POU2F1:OCT1:OTF1	Helix-turn-helix domains{3}	Homeo domain factors{3.1}	POU domain factors{3.1.10}	POU2 (Oct-1/2-like factors){3.1.10.2}	POU2F1 (Oct-1, OTF-1){3.1.10.2.1}	POU2F1, isoform 1{3.1.10.2.1.1}:POU2F1, isoform 2 (Oct-1L){3.1.10.2.1.2}:POU2F1, isoform 3{3.1.10.2.1.3}:POU2F1, isoform 4{3.1.10.2.1.4}:POU2F1, isoform 5{3.1.10.2.1.5}:POU2F1, isoform 6{3.1.10.2.1.6}	Homeodomain	POU	Homeobox	Pou
POU2F2	PO2F2_HUMAN	P09086	POU2F2:OCT2:OTF2	Helix-turn-helix domains{3}	Homeo domain factors{3.1}	POU domain factors{3.1.10}	POU2 (Oct-1/2-like factors){3.1.10.2}	POU2F2 (Oct-2, OTF-2){3.1.10.2.2}	POU2F2, isoform 1{3.1.10.2.2.1}:POU2F2, isoform 2{3.1.10.2.2.2}:POU2F2, isoform 3{3.1.10.2.2.3}:POU2F2, isoform 4{3.1.10.2.2.4}:POU2F2, isoform 5{3.1.10.2.2.5}	Homeodomain	POU	Homeobox	Pou
POU2F3	PO2F3_HUMAN	Q9UKI9	POU2F3:OTF11:PLA1	Helix-turn-helix domains{3}	Homeo domain factors{3.1}	POU domain factors{3.1.10}	POU2 (Oct-1/2-like factors){3.1.10.2}	POU2F3 (Oct-11, OTF-11, Skn-1){3.1.10.2.3}	POU2F3, isoform 1{3.1.10.2.3.1}:POU2F3, isoform 2{3.1.10.2.3.2}:POU2F3, isoform 3{3.1.10.2.3.3}	Homeodomain	POU	Homeobox	Pou
POU3F1	PO3F1_HUMAN	Q03052	POU3F1:OCT6:OTF6	Helix-turn-helix domains{3}	Homeo domain factors{3.1}	POU domain factors{3.1.10}	POU3 (Oct-6-like factors){3.1.10.3}	POU3F1 (Oct-6, OTF-6, SCIP){3.1.10.3.1}		Homeodomain	POU	Homeobox	Pou
POU3F2	PO3F2_HUMAN	P20265	POU3F2:BRN2:OCT7:OTF7	Helix-turn-helix domains{3}	Homeo domain factors{3.1}	POU domain factors{3.1.10}	POU3 (Oct-6-like factors){3.1.10.3}	POU3F2 (Oct-7, OTF-7, Brn-2){3.1.10.3.2}	POU3F2, isoform N-Oct-3{3.1.10.3.2.1}:POU3F2, isoform N-Oct-5A{3.1.10.3.2.2}:POU3F2, isoform N-Oct-5B{3.1.10.3.2.3}	Homeodomain	POU	Homeobox	Pou
POU3F3	PO3F3_HUMAN	P20264	POU3F3:BRN1:OTF8	Helix-turn-helix domains{3}	Homeo domain factors{3.1}	POU domain factors{3.1.10}	POU3 (Oct-6-like factors){3.1.10.3}	POU3F3 (Oct-8, OTF-8, Brn-1){3.1.10.3.3}		Homeodomain	POU	Homeobox	Pou
POU3F4	PO3F4_HUMAN	P49335	POU3F4:BRN4:OTF9	Helix-turn-helix domains{3}	Homeo domain factors{3.1}	POU domain factors{3.1.10}	POU3 (Oct-6-like factors){3.1.10.3}	POU3F4 (Oct-9, OTF-9, Brn-4){3.1.10.3.4}		Homeodomain	POU	Homeobox	Pou
POU4F1	PO4F1_HUMAN	Q01851	POU4F1:BRN3A:RDC1	Helix-turn-helix domains{3}	Homeo domain factors{3.1}	POU domain factors{3.1.10}	POU4 (Brn-3-like factors){3.1.10.4}	POU4F1 (Brn-3A, Oct-T1){3.1.10.4.1}		Homeodomain	POU	Homeobox	Pou
POU4F2	PO4F2_HUMAN	Q12837	POU4F2:BRN3B	Helix-turn-helix domains{3}	Homeo domain factors{3.1}	POU domain factors{3.1.10}	POU4 (Brn-3-like factors){3.1.10.4}	POU4F2 (Brn-3B){3.1.10.4.2}		Homeodomain	POU	Homeobox	Pou
POU4F3	PO4F3_HUMAN	Q15319	POU4F3:BRN3C	Helix-turn-helix domains{3}	Homeo domain factors{3.1}	POU domain factors{3.1.10}	POU4 (Brn-3-like factors){3.1.10.4}	POU4F3 (Brn-3C){3.1.10.4.3}		Homeodomain	POU	Homeobox	Pou
POU5F1	PO5F1_HUMAN	Q01860	POU5F1:OCT3:OCT4:OTF3	Helix-turn-helix domains{3}	Homeo domain factors{3.1}	POU domain factors{3.1.10}	POU5 (Oct-3/4-like factors){3.1.10.5}	POU5F1 (Oct-3, Oct-4, OTF-3){3.1.10.5.1}	POU5F1, isoform A (Oct-3A){3.1.10.5.1.1}:POU5F1, isoform B (Oct-3B){3.1.10.5.1.2}	Homeodomain	POU	Homeobox	Pou
POU5F1B	P5F1B_HUMAN	Q06416	POU5F1B:OCT4PG1:OTF3C:OTF3P1:POU5F1P1:POU5FLC20:POU5FLC8	Helix-turn-helix domains{3}	Homeo domain factors{3.1}	POU domain factors{3.1.10}	POU5 (Oct-3/4-like factors){3.1.10.5}	POU5F1P1 (POU5F1B, Oct-3C){3.1.10.5.2}		Homeodomain	Homeobox
POU5F1P1	P5F1B_HUMAN	Q06416	POU5F1B:OCT4PG1:OTF3C:OTF3P1:POU5F1P1:POU5FLC20:POU5FLC8	Helix-turn-helix domains{3}	Homeo domain factors{3.1}	POU domain factors{3.1.10}	POU5 (Oct-3/4-like factors){3.1.10.5}	POU5F1P1 (POU5F1B, Oct-3C){3.1.10.5.2}		Homeodomain	Homeobox
POU6F1	PO6F1_HUMAN	Q14863	POU6F1:BRN5:MPOU:TCFB1	Helix-turn-helix domains{3}	Homeo domain factors{3.1}	POU domain factors{3.1.10}	POU6 (Brn-5-like factors){3.1.10.6}	POU6F1 (Brn-5){3.1.10.6.1}		Homeodomain	Homeobox
POU6F2	PO6F2_HUMAN	P78424	POU6F2:RPF1	Helix-turn-helix domains{3}	Homeo domain factors{3.1}	POU domain factors{3.1.10}	POU6 (Brn-5-like factors){3.1.10.6}	POU6F2 (Brn-5){3.1.10.6.2}	POU6F2, isoform 1{3.1.10.6.2.1}:POU6F2, isoform 2{3.1.10.6.2.2}	Homeodomain	POU	Homeobox	Pou
PPARA	PPARA_HUMAN	Q07869	PPARA:NR1C1:PPAR	Zinc-coordinating DNA-binding domains{2}	Nuclear receptors with C4 zinc fingers{2.1}	Thyroid hormone receptor-related factors (NR1){2.1.2}	PPAR (NR1C){2.1.2.5}	PPARalpha (NR1C1){2.1.2.5.1}	PPARalpha, isoform 1{2.1.2.5.1.1}:PPARalpha, isoform 2{2.1.2.5.1.2}
PPARD	PPARD_HUMAN	Q03181	PPARD:NR1C2:PPARB	Zinc-coordinating DNA-binding domains{2}	Nuclear receptors with C4 zinc fingers{2.1}	Thyroid hormone receptor-related factors (NR1){2.1.2}	PPAR (NR1C){2.1.2.5}	PPARbeta (PPARdelta) (NR1C2){2.1.2.5.2}	PPARbeta, isoform 1{2.1.2.5.2.1}:PPARbeta, isoform 2{2.1.2.5.2.2}:PPARbeta, isoform 3{2.1.2.5.2.3}:PPARbeta, isoform 4{2.1.2.5.2.4}	Nuclear receptor	zf-C4
PPARG	PPARG_HUMAN	P37231	PPARG:NR1C3	Zinc-coordinating DNA-binding domains{2}	Nuclear receptors with C4 zinc fingers{2.1}	Thyroid hormone receptor-related factors (NR1){2.1.2}	PPAR (NR1C){2.1.2.5}	PPARgamma (NR1C3){2.1.2.5.3}	PPARgamma1(wt), isoform 1{2.1.2.5.3.1}:PPARgamma2, isoform 2{2.1.2.5.3.2}:PPARgamma1(tr), isoform 3{2.1.2.5.3.3}
PRDM1	PRDM1_HUMAN	O75626	PRDM1:BLIMP1	Zinc-coordinating DNA-binding domains{2}	C2H2 zinc finger factors{2.3}	More than 3 adjacent zinc finger factors{2.3.3}	PRDM1-like factors{2.3.3.12}	PRDM1 (BLIMP1) [4]{2.3.3.12.1}	PRDM1, isoform 1{2.3.3.12.1.1}:PRDM1, isoform 2{2.3.3.12.1.2}:PRDM1, isoform 3{2.3.3.12.1.3}	C2H2 ZF	zf-C2H2
PRDM14	PRD14_HUMAN	Q9GZV8	PRDM14	Zinc-coordinating DNA-binding domains{2}	C2H2 zinc finger factors{2.3}	More than 3 adjacent zinc finger factors{2.3.3}	unclassified{2.3.3.0}	PRDM14 [6]{2.3.3.0.35}		C2H2 ZF	zf-C2H2
PRDM4	PRDM4_HUMAN	Q9UKN5	PRDM4:PFM1	Zinc-coordinating DNA-binding domains{2}	C2H2 zinc finger factors{2.3}	Factors with multiple dispersed zinc fingers{2.3.4}	unclassified{2.3.4.0}	PRDM4 (PFM1) [1+5]{2.3.4.0.31}		C2H2 ZF	zf-C2H2
PRDM6	PRDM6_HUMAN	Q9NQX0	PRDM6:PFM3	Zinc-coordinating DNA-binding domains{2}	C2H2 zinc finger factors{2.3}	More than 3 adjacent zinc finger factors{2.3.3}	unclassified{2.3.3.0}	PRDM6 (PFM3){2.3.3.0.23}	PRDM6, isoform 1{2.3.3.0.23.1}:PRDM6, isoform 2 (B){2.3.3.0.23.2}:PRDM6, isoform 3 (A){2.3.3.0.23.3}	C2H2 ZF	zf-C2H2
PRDM9	PRDM9_HUMAN	Q9NQV7	PRDM9:PFM6	Zinc-coordinating DNA-binding domains{2}	C2H2 zinc finger factors{2.3}	Factors with multiple dispersed zinc fingers{2.3.4}	unclassified{2.3.4.0}	PRDM9 (PFM6) [1+13]{2.3.4.0.71}		C2H2 ZF	zf-C2H2
PRKDC	PRKDC_HUMAN	P78527	PRKDC:HYRC:HYRC1
PROP1	PROP1_HUMAN	O75360	PROP1	Helix-turn-helix domains{3}	Homeo domain factors{3.1}	Paired-related HD factors{3.1.3}	PROP{3.1.3.20}	PROP-1{3.1.3.20.1}		Homeodomain	Homeobox
PROX1	PROX1_HUMAN	Q92786	PROX1	Helix-turn-helix domains{3}	Homeo domain factors{3.1}	HD-PROS factors{3.1.7}	PROX-1{3.1.7.0.1}	PROX-1{3.1.7.0.1}		Prospero	HPD
PRRX1	PRRX1_HUMAN	P54821	PRRX1:PMX1	Helix-turn-helix domains{3}	Homeo domain factors{3.1}	Paired-related HD factors{3.1.3}	PRRX{3.1.3.21}	PRRX-1 (PHOX1, PMX1){3.1.3.21.1}	PMX1-A{3.1.3.21.1.1}:PMX1-B{3.1.3.21.1.2}	Homeodomain	Homeobox
PRRX2	PRRX2_HUMAN	Q99811	PRRX2:PMX2:PRX2	Helix-turn-helix domains{3}	Homeo domain factors{3.1}	Paired-related HD factors{3.1.3}	PRRX{3.1.3.21}	PRRX-2 (PMX2, PRX2){3.1.3.21.2}		Homeodomain	Homeobox
PTF1A	PTF1A_HUMAN	Q7RTS3	PTF1A:BHLHA29:PTF1P48	Basic domains{1}	Basic helix-loop-helix factors (bHLH){1.2}	Tal-related factors{1.2.3}	Twist-like factors{1.2.3.2}	PTF-1a{1.2.3.2.7}		bHLH	HLH
PURA	PURA_HUMAN	Q00577	PURA:PUR1	Yet undefined DNA-binding domains{0}	Uncharacterized{0.0}	PUR{0.0.5}	Pur-alpha (PURA, PUR1){0.0.5.0.1}	Pur-alpha (PURA, PUR1){0.0.5.0.1}
Pax4	PAX4_MOUSE	P32115	Pax4:Pax-4	Helix-turn-helix domains{3}	Paired box factors{3.2}	Paired plus homeo domain{3.2.1}	PAX-4/6{3.2.1.2}	Pax-4{3.2.1.2.1}	Pax-4, isoform 1{3.2.1.2.1.1}:Pax-4, isoform 2{3.2.1.2.1.2}:Pax-4, isoform 3{3.2.1.2.1.3}
Pax6	PAX6_MOUSE	P63015	Pax6:Pax-6:Sey	Helix-turn-helix domains{3}	Paired box factors{3.2}	Paired plus homeo domain{3.2.1}	PAX-4/6{3.2.1.2}	Pax-6 (AN2){3.2.1.2.2}	Pax-6, isoform 1{3.2.1.2.2.1}:Pax-6, isoform 3 (p32){3.2.1.2.2.2}:Pax-6-5a, isoform 5a{3.2.1.2.2.3}	Homeodomain	Paired box	Homeobox	PAX
Pax7	PAX7_MOUSE	P47239	Pax7:Pax-7	Helix-turn-helix domains{3}	Paired box factors{3.2}	Paired plus homeo domain{3.2.1}	PAX-3/7{3.2.1.1}	Pax-7 (HuP1){3.2.1.1.2}		Homeodomain	Paired box	Homeobox	PAX
Pbx1	PBX1_MOUSE	P41778	Pbx1:Pbx-1	Helix-turn-helix domains{3}	Homeo domain factors{3.1}	TALE-type homeo domain factors{3.1.4}	PBX{3.1.4.4}	PBX-1{3.1.4.4.1}	PBX-1a{3.1.4.4.1.1}:PBX-1b{3.1.4.4.1.2}	Homeodomain	Homeobox
Pgr	PRGR_MOUSE	Q00175	Pgr:Nr3c3:Pr	Zinc-coordinating DNA-binding domains{2}	Nuclear receptors with C4 zinc fingers{2.1}	Steroid hormone receptors (NR3){2.1.1}	GR-like receptors (NR3C){2.1.1.1}	Progesterone receptor (PR) (NR3C3){2.1.1.1.3}		Nuclear receptor	zf-C4
Phox2a	PHX2A_MOUSE	Q62066	Phox2a:Arix:Phox2:Pmx2:Pmx2a	Helix-turn-helix domains{3}	Homeo domain factors{3.1}	Paired-related HD factors{3.1.3}	PHOX{3.1.3.18}	PHOX-2A (ARIX, PMX2A){3.1.3.18.1}		Homeodomain	Homeobox
Phox2b	PHX2B_MOUSE	O35690	Phox2b:Pmx2b	Helix-turn-helix domains{3}	Homeo domain factors{3.1}	Paired-related HD factors{3.1.3}	PHOX{3.1.3.18}	PHOX-2B (PMX2B){3.1.3.18.2}		Homeodomain	Homeobox
Pitx1	PITX1_MOUSE	P70314	Pitx1:Bft:Potx:Ptx1	Helix-turn-helix domains{3}	Homeo domain factors{3.1}	Paired-related HD factors{3.1.3}	PITX{3.1.3.19}	PITX-1 (BFT, PTX1){3.1.3.19.1}		Homeodomain	Homeobox
Pitx2	PITX2_MOUSE	P97474	Pitx2:Arp1:Brx1:Otlx2:Ptx2:Rgs	Helix-turn-helix domains{3}	Homeo domain factors{3.1}	Paired-related HD factors{3.1.3}	PITX{3.1.3.19}	PITX-2 (ARP, RGS, RIEG1, Ptx2){3.1.3.19.2}	Ptx2A{3.1.3.19.2.1}:Ptx2B{3.1.3.19.2.2}:Ptx2C{3.1.3.19.2.3}:Ptx2Calpha{3.1.3.19.2.4}:Ptx2Cbeta{3.1.3.19.2.5}	Homeodomain	Homeobox
Pitx3	PITX3_MOUSE	O35160	Pitx3	Helix-turn-helix domains{3}	Homeo domain factors{3.1}	Paired-related HD factors{3.1.3}	PITX{3.1.3.19}	PITX-3 (PTX3){3.1.3.19.3}		Homeodomain	Homeobox
Pknox1	PKNX1_MOUSE	O70477	Pknox1	Helix-turn-helix domains{3}	Homeo domain factors{3.1}	TALE-type homeo domain factors{3.1.4}	PKNOX{3.1.4.5}	PKNOX-1 (PREP-1){3.1.4.5.1}		Homeodomain	Homeobox
Pknox2	PKNX2_MOUSE	Q8BG99	Pknox2:Prep2	Helix-turn-helix domains{3}	Homeo domain factors{3.1}	TALE-type homeo domain factors{3.1.4}	PKNOX{3.1.4.5}	PKNOX-2 (PREP-2){3.1.4.5.2}		Homeodomain	Homeobox
Pou1f1	PIT1_MOUSE	Q00286	Pou1f1:Pit-1:Pit1	Helix-turn-helix domains{3}	Homeo domain factors{3.1}	POU domain factors{3.1.10}	POU1 (Pit-1-like factors){3.1.10.1}	POU1F1 (Pit-1, GHF-1){3.1.10.1.1}	POU1F1, isoform 1 (Pit-1){3.1.10.1.1.1}:POU1F1, isoform 2 (Pit-1T){3.1.10.1.1.2}:POU1F1, isoform 3 (Pit-1a){3.1.10.1.1.3}	Homeodomain	POU	Homeobox	Pou
Pou2f1	PO2F1_MOUSE	P25425	Pou2f1:Oct-1:Otf-1:Otf1	Helix-turn-helix domains{3}	Homeo domain factors{3.1}	POU domain factors{3.1.10}	POU2 (Oct-1/2-like factors){3.1.10.2}	POU2F1 (Oct-1, OTF-1){3.1.10.2.1}	POU2F1, isoform 1 (Oct-1A){3.1.10.2.1.1}:POU2F1, isoform 10 (Oct-1Z){3.1.10.2.1.10}:POU2F1, isoform 11{3.1.10.2.1.11}:POU2F1, isoform 12{3.1.10.2.1.12}:POU2F1, isoform 2 (Oct-1B){3.1.10.2.1.2}:POU2F1, isoform 3 (Oct-1C){3.1.10.2.1.3}:POU2F1, isoform 4{3.1.10.2.1.4}:POU2F1, isoform 5 (Oct-1R){3.1.10.2.1.5}:POU2F1, isoform 6{3.1.10.2.1.6}:POU2F1, isoform 7{3.1.10.2.1.7}:POU2F1, isoform 8{3.1.10.2.1…	Homeodomain	POU	Homeobox	Pou
Pou2f2	PO2F2_MOUSE	Q00196	Pou2f2:Oct2:Otf2	Helix-turn-helix domains{3}	Homeo domain factors{3.1}	POU domain factors{3.1.10}	POU2 (Oct-1/2-like factors){3.1.10.2}	POU2F2 (Oct-2, OTF-2){3.1.10.2.2}	POU2F2, isoform 1 (OCT2.1){3.1.10.2.2.1}:POU2F2, isoform 2 (OCT2.2){3.1.10.2.2.2}:POU2F2, isoform 3 (OCT2.3){3.1.10.2.2.3}:POU2F2, isoform 4 (OCT2.4){3.1.10.2.2.4}:POU2F2, isoform 5 (OCT2.5){3.1.10.2.2.5}:POU2F2, isoform 6 (OCT2.6){3.1.10.2.2.6}:POU2F2, isoform 7 (OCT2.7){3.1.10.2.2.7}	Homeodomain	POU	Homeobox	Pou
Pou2f3	PO2F3_MOUSE	P31362	Pou2f3:Epoc1:Oct11:Otf-11:Otf11	Helix-turn-helix domains{3}	Homeo domain factors{3.1}	POU domain factors{3.1.10}	POU2 (Oct-1/2-like factors){3.1.10.2}	POU2F3 (Oct-11, OTF-11, Skn-1){3.1.10.2.3}		Homeodomain	POU	Homeobox	Pou
Pou3f1	PO3F1_MOUSE	P21952	Pou3f1:Oct6:Otf-6:Otf6:Scip	Helix-turn-helix domains{3}	Homeo domain factors{3.1}	POU domain factors{3.1.10}	POU3 (Oct-6-like factors){3.1.10.3}	POU3F1 (Oct-6, OTF-6, SCIP){3.1.10.3.1}
Pou3f2	PO3F2_MOUSE	P31360	Pou3f2:Brn-2:Brn2:Otf7	Helix-turn-helix domains{3}	Homeo domain factors{3.1}	POU domain factors{3.1.10}	POU3 (Oct-6-like factors){3.1.10.3}	POU3F2 (Oct-7, OTF-7, Brn-2){3.1.10.3.2}		Homeodomain	POU	Homeobox	Pou
Pou3f3	PO3F3_MOUSE	P31361	Pou3f3:Brn-1:Brn1:Otf8	Helix-turn-helix domains{3}	Homeo domain factors{3.1}	POU domain factors{3.1.10}	POU3 (Oct-6-like factors){3.1.10.3}	POU3F3 (Oct-8, OTF-8, Brn-1){3.1.10.3.3}		Homeodomain	POU	Homeobox	Pou
Pou3f4	PO3F4_MOUSE	P62515	Pou3f4:Brn-4:Brn4:Otf9	Helix-turn-helix domains{3}	Homeo domain factors{3.1}	POU domain factors{3.1.10}	POU3 (Oct-6-like factors){3.1.10.3}	POU3F4 (Oct-9, OTF-9, Brn-4){3.1.10.3.4}		Homeodomain	POU	Homeobox	Pou
Pou4f1	PO4F1_MOUSE	P17208	Pou4f1:Brn-3:Brn3:Brn3a	Helix-turn-helix domains{3}	Homeo domain factors{3.1}	POU domain factors{3.1.10}	POU4 (Brn-3-like factors){3.1.10.4}	POU4F1 (Brn-3A, Oct-T1){3.1.10.4.1}		Homeodomain	POU	Homeobox	Pou
Pou4f3	PO4F3_MOUSE	Q63955	Pou4f3:Brn-3.1:Brn-3c:Brn3c	Helix-turn-helix domains{3}	Homeo domain factors{3.1}	POU domain factors{3.1.10}	POU4 (Brn-3-like factors){3.1.10.4}	POU4F3 (Brn-3C){3.1.10.4.3}		Homeodomain	POU	Homeobox	Pou
Pou6f1	PO6F1_MOUSE	Q07916	Pou6f1:Emb	Helix-turn-helix domains{3}	Homeo domain factors{3.1}	POU domain factors{3.1.10}	POU6 (Brn-5-like factors){3.1.10.6}	POU6F1 (Brn-5){3.1.10.6.1}	POU6F1, isoform C2{3.1.10.6.1.1}:POU6F1, isoform C1{3.1.10.6.1.2}:POU6F1, isoform C7{3.1.10.6.1.3}	Homeodomain	Homeobox
Pparg	PPARG_MOUSE	P37238	Pparg:Nr1c3	Zinc-coordinating DNA-binding domains{2}	Nuclear receptors with C4 zinc fingers{2.1}	Thyroid hormone receptor-related factors (NR1){2.1.2}	PPAR (NR1C){2.1.2.5}	PPARgamma (NR1C3){2.1.2.5.3}	PPARgamma1, isoform 1{2.1.2.5.3.1}:PPARgamma2, isoform 2{2.1.2.5.3.2}
Prop1	PROP1_MOUSE	P97458	Prop1:Prop-1	Helix-turn-helix domains{3}	Homeo domain factors{3.1}	Paired-related HD factors{3.1.3}	PROP{3.1.3.20}	PROP-1{3.1.3.20.1}		Homeodomain	Homeobox
Prrx1	PRRX1_MOUSE	P63013	Prrx1:Pmx:Pmx1	Helix-turn-helix domains{3}	Homeo domain factors{3.1}	Paired-related HD factors{3.1.3}	PRRX{3.1.3.21}	PRRX-1 (PHOX1, PMX1){3.1.3.21.1}	PRRX-1, isoform 1 (K2-a){3.1.3.21.1.1}:PRRX-1, isoform 2 (K2-b){3.1.3.21.1.2}	Homeodomain	Homeobox
Prrx2	PRRX2_MOUSE	Q06348	Prrx2:Prx2:S8	Helix-turn-helix domains{3}	Homeo domain factors{3.1}	Paired-related HD factors{3.1.3}	PRRX{3.1.3.21}	PRRX-2 (PMX2, PRX2){3.1.3.21.2}		Homeodomain	Homeobox
RAD21	RAD21_HUMAN	O60216	RAD21:HR21:KIAA0078:NXP1:SCC1
RAD51	RAD51_HUMAN	Q06609	RAD51:RAD51A:RECA
RARA	RARA_HUMAN	P10276	RARA:NR1B1	Zinc-coordinating DNA-binding domains{2}	Nuclear receptors with C4 zinc fingers{2.1}	Thyroid hormone receptor-related factors (NR1){2.1.2}	Retinoic acid receptors (NR1B){2.1.2.1}	RAR-alpha (NR1B1){2.1.2.1.1}	RAR-alpha1{2.1.2.1.1.1}:RAR-alpha2{2.1.2.1.1.2}:RAR-alpha1-DelBC{2.1.2.1.1.3}	Nuclear receptor	zf-C4
RARB	RARB_HUMAN	P10826	RARB:HAP:NR1B2	Zinc-coordinating DNA-binding domains{2}	Nuclear receptors with C4 zinc fingers{2.1}	Thyroid hormone receptor-related factors (NR1){2.1.2}	Retinoic acid receptors (NR1B){2.1.2.1}	RAR-beta (NR1B2){2.1.2.1.2}	RAR-beta1{2.1.2.1.2.1}:RAR-beta2{2.1.2.1.2.2}:RAR-beta3{2.1.2.1.2.3}:RAR-beta4{2.1.2.1.2.4}	Nuclear receptor	zf-C4
RARG	RARG_HUMAN	P13631	RARG:NR1B3	Zinc-coordinating DNA-binding domains{2}	Nuclear receptors with C4 zinc fingers{2.1}	Thyroid hormone receptor-related factors (NR1){2.1.2}	Retinoic acid receptors (NR1B){2.1.2.1}	RAR-gamma (NR1B3){2.1.2.1.3}	RAR-gamma, isoform 1{2.1.2.1.3.1}:RAR-gamma, isoform 2{2.1.2.1.3.2}:RAR-gamma, isoform 3{2.1.2.1.3.3}:RAR-gamma, isoform 4{2.1.2.1.3.4}	Nuclear receptor	zf-C4
RAX2	RAX2_HUMAN	Q96IS3	RAX2:QRX:RAXL1	Helix-turn-helix domains{3}	Homeo domain factors{3.1}	Paired-related HD factors{3.1.3}	RAX{3.1.3.22}	RAX-2 (RAX-L1, QRX){3.1.3.22.2}		Homeodomain	Homeobox
RAXL1	RAX2_HUMAN	Q96IS3	RAX2:QRX:RAXL1	Helix-turn-helix domains{3}	Homeo domain factors{3.1}	Paired-related HD factors{3.1.3}	RAX{3.1.3.22}	RAX-2 (RAX-L1, QRX){3.1.3.22.2}		Homeodomain	Homeobox
RB1	RB_HUMAN	P06400	RB1
RBAK	RBAK_HUMAN	Q9NYW8	RBAK:ZNF769	Zinc-coordinating DNA-binding domains{2}	C2H2 zinc finger factors{2.3}	More than 3 adjacent zinc finger factors{2.3.3}	unclassified{2.3.3.0}	RBAK (ZNF769) [16]{2.3.3.0.196}	RBAK, isoform 1{2.3.3.0.196.1}:RBAK, isoform 2{2.3.3.0.196.2}	C2H2 ZF	zf-C2H2
RBBP5	RBBP5_HUMAN	Q15291	RBBP5:RBQ3
RBPJ	SUH_HUMAN	Q06330	RBPJ:IGKJRB:IGKJRB1:RBPJK:RBPSUH	Immunoglobulin fold{6}	Rel homology region (RHR) factors{6.1}	CSL-related factors{6.1.4}	M{6.1.4.1}	RBP-Jkappa{6.1.4.1.1}	RBP-Jkappa, isoform APCR-2{6.1.4.1.1.1}:RBP-Jkappa, isoform APCR-1{6.1.4.1.1.2}:RBP-Jkappa, isoform APCR-3{6.1.4.1.1.3}:RBP-Jkappa, isoform 4{6.1.4.1.1.4}:RBP-Jkappa, isoform 5{6.1.4.1.1.5}:RBP-Jkappa, isoform 6{6.1.4.1.1.6}:RBP-Jkappa, isoform 7{6.1.4.1.1.7}	CSL	LAG1-DNAbind
RCOR1	RCOR1_HUMAN	Q9UKL0	RCOR1:KIAA0071:RCOR	Helix-turn-helix domains{3}	Tryptophan cluster factors{3.5}	Myb/SANT domain factors{3.5.1}	NCoR-like factors{3.5.1.2}	RCoR1{3.5.1.2.3}
REL	REL_HUMAN	Q04864	REL	Immunoglobulin fold{6}	Rel homology region (RHR) factors{6.1}	NF-kappaB-related factors{6.1.1}	NF-kappaB p65 subunit-like factors{6.1.1.2}	c-Rel{6.1.1.2.3}
RELA	TF65_HUMAN	Q04206	RELA:NFKB3	Immunoglobulin fold{6}	Rel homology region (RHR) factors{6.1}	NF-kappaB-related factors{6.1.1}	NF-kappaB p65 subunit-like factors{6.1.1.2}	NF-kappaB p65 (RelA){6.1.1.2.1}	NF-kappaB p65, isoform 1{6.1.1.2.1.1}:NF-kappaB p65Del, isoform 3{6.1.1.2.1.2}:NF-kappaB p65Del2, isoform 2{6.1.1.2.1.3}:NF-kappaB p65, isoform 4{6.1.1.2.1.4}	Rel	RHD_DNA_bind
RELB	RELB_HUMAN	Q01201	RELB	Immunoglobulin fold{6}	Rel homology region (RHR) factors{6.1}	NF-kappaB-related factors{6.1.1}	NF-kappaB p65 subunit-like factors{6.1.1.2}	RelB (I-Rel){6.1.1.2.2}
REST	REST_HUMAN	Q13127	REST:NRSF:XBR	Zinc-coordinating DNA-binding domains{2}	C2H2 zinc finger factors{2.3}	Factors with multiple dispersed zinc fingers{2.3.4}	unclassified{2.3.4.0}	REST (NRSF, XBR) [1+7+1]{2.3.4.0.27}	REST, isoform 1{2.3.4.0.27.1}:REST, isoform 2 [1+3]{2.3.4.0.27.2}:REST, isoform 3 (N4) [1+4]{2.3.4.0.27.3}:REST, isoform 4 [1+3+3+1]{2.3.4.0.27.4}	C2H2 ZF	zf-C2H2
RFX1	RFX1_HUMAN	P22670	RFX1	Helix-turn-helix domains{3}	Fork head / winged helix factors{3.3}	RFX-related factors{3.3.3}	RFX1 (EF-C){3.3.3.0.1}	RFX1 (EF-C){3.3.3.0.1}		RFX	RFX_DNA_binding
RFX2	RFX2_HUMAN	P48378	RFX2	Helix-turn-helix domains{3}	Fork head / winged helix factors{3.3}	RFX-related factors{3.3.3}	RFX2{3.3.3.0.2}	RFX2{3.3.3.0.2}	RFX2, isoform 1{3.3.3.0.2.1}:RFX2, isoform 2{3.3.3.0.2.2}	RFX	RFX_DNA_binding
RFX3	RFX3_HUMAN	P48380	RFX3	Helix-turn-helix domains{3}	Fork head / winged helix factors{3.3}	RFX-related factors{3.3.3}	RFX3{3.3.3.0.3}	RFX3{3.3.3.0.3}	RFX3, isoform 1{3.3.3.0.3.1}:RFX3, isoform 2{3.3.3.0.3.2}:RFX3, isoform 3{3.3.3.0.3.3}	RFX	RFX_DNA_binding
RFX4	RFX4_HUMAN	Q33E94	RFX4	Helix-turn-helix domains{3}	Fork head / winged helix factors{3.3}	RFX-related factors{3.3.3}	RFX4{3.3.3.0.4}	RFX4{3.3.3.0.4}	RFX4-A, isoform 3{3.3.3.0.4.1}:RFX4-B, isoform 4{3.3.3.0.4.2}:RFX4-C, isoform 2{3.3.3.0.4.3}:RFX4-D, isoform 1{3.3.3.0.4.4}	RFX	RFX_DNA_binding
RFX5	RFX5_HUMAN	P48382	RFX5	Helix-turn-helix domains{3}	Fork head / winged helix factors{3.3}	RFX-related factors{3.3.3}	RFX5{3.3.3.0.5}	RFX5{3.3.3.0.5}		RFX	RFX_DNA_binding
RFX7	RFX7_HUMAN	Q2KHR2	RFX7:RFXDC2	Helix-turn-helix domains{3}	Fork head / winged helix factors{3.3}	RFX-related factors{3.3.3}	RFX7 (RFXDC-2){3.3.3.0.7}	RFX7 (RFXDC-2){3.3.3.0.7}	RFX7, isoform 1{3.3.3.0.7.1}:RFX7, isoform 2{3.3.3.0.7.2}	RFX	RFX_DNA_binding
RHOXF1	RHXF1_HUMAN	Q8NHV9	RHOXF1:OTEX:PEPP1	Helix-turn-helix domains{3}	Homeo domain factors{3.1}	Paired-related HD factors{3.1.3}	RHOX{3.1.3.23}	RHOXF-1 (OTEX, PEPP-1){3.1.3.23.1}		Homeodomain	Homeobox
RHOXF2	RHXF2_HUMAN	Q9BQY4	RHOXF2:PEPP2:THG1	Helix-turn-helix domains{3}	Homeo domain factors{3.1}	Paired-related HD factors{3.1.3}	RHOX{3.1.3.23}	RHOXF-2 (PEPP-2, THG){3.1.3.23.2}		Homeodomain	Homeobox
RNF2	RING2_HUMAN	Q99496	RNF2:BAP1:DING:HIPI3:RING1B
RORA	RORA_HUMAN	P35398	RORA:NR1F1:RZRA	Zinc-coordinating DNA-binding domains{2}	Nuclear receptors with C4 zinc fingers{2.1}	Thyroid hormone receptor-related factors (NR1){2.1.2}	ROR (NR1F){2.1.2.6}	RORalpha (NR1F1){2.1.2.6.1}	RORalpha1{2.1.2.6.1.1}:RORalpha2{2.1.2.6.1.2}:RORalpha3{2.1.2.6.1.3}:RORalpha4{2.1.2.6.1.4}	Nuclear receptor	zf-C4
RORB	RORB_HUMAN	Q92753	RORB:NR1F2:RZRB	Zinc-coordinating DNA-binding domains{2}	Nuclear receptors with C4 zinc fingers{2.1}	Thyroid hormone receptor-related factors (NR1){2.1.2}	ROR (NR1F){2.1.2.6}	RORbeta (NR1F2){2.1.2.6.2}	RORbeta, isoform 1{2.1.2.6.2.1}:RORbeta, isoform 2{2.1.2.6.2.2}
RORC	RORG_HUMAN	P51449	RORC:NR1F3:RORG:RZRG	Zinc-coordinating DNA-binding domains{2}	Nuclear receptors with C4 zinc fingers{2.1}	Thyroid hormone receptor-related factors (NR1){2.1.2}	ROR (NR1F){2.1.2.6}	RORgamma (NR1F3){2.1.2.6.3}	RORgamma, isoform 1{2.1.2.6.3.1}:RORgamma, isoform 2{2.1.2.6.3.2}	Nuclear receptor	zf-C4
RREB1	RREB1_HUMAN	Q92766	RREB1:FINB	Zinc-coordinating DNA-binding domains{2}	C2H2 zinc finger factors{2.3}	Factors with multiple dispersed zinc fingers{2.3.4}	unclassified{2.3.4.0}	RREB1 (FINB, Zep-1, LZ321) [3+2+1+5+1+1+2]{2.3.4.0.15}	RREB1, isoform 1 (beta){2.3.4.0.15.1}:RREB1, isoform 2 (alpha) [3+2+1+5+2+1+2]{2.3.4.0.15.2}:RREB1, isoform 3 (gamma) [3+2+1+5+2+1]{2.3.4.0.15.3}:RREB1, isoform 4 [1+1+2]{2.3.4.0.15.4}:RREB1, isoform 5 (delta) [3+2+1+5+1]{2.3.4.0.15.5}:RREB1, isoform 6 (epsilon) [3+2]{2.3.4.0.15.6}
RUNX1	RUNX1_HUMAN	Q01196	RUNX1:AML1:CBFA2	Immunoglobulin fold{6}	Runt domain factors{6.4}	Runt-related factors{6.4.1}	Runx1 (PEBP2alphaB, CBF-alpha2, AML-1){6.4.1.0.2}	Runx1 (PEBP2alphaB, CBF-alpha2, AML-1){6.4.1.0.2}	AML-1A{6.4.1.0.2.1}:AML-1I{6.4.1.0.2.10}:AML-1L{6.4.1.0.2.11}:AML-1B{6.4.1.0.2.2}:AML-1C{6.4.1.0.2.3}:AML-1E{6.4.1.0.2.4}:AML-1FA{6.4.1.0.2.5}:AML-1FB{6.4.1.0.2.6}:AML-1FC{6.4.1.0.2.7}:AML-1G{6.4.1.0.2.8}:AML-1H{6.4.1.0.2.9}	Runt	Runt
RUNX1T1	MTG8_HUMAN	Q06455	RUNX1T1:AML1T1:CBFA2T1:CDR:ETO:MTG8:ZMYND2
RUNX2	RUNX2_HUMAN	Q13950	RUNX2:AML3:CBFA1:OSF2:PEBP2A	Immunoglobulin fold{6}	Runt domain factors{6.4}	Runt-related factors{6.4.1}	Runx2 (PEBP2alphaA, CBF-alpha1){6.4.1.0.1}	Runx2 (PEBP2alphaA, CBF-alpha1){6.4.1.0.1}	CBF-alpha1a, isoform 1{6.4.1.0.1.1}:Runx2, isoform 2{6.4.1.0.1.2}:CBF-alpha1b, isoform 3{6.4.1.0.1.3}	Runt	Runt
RUNX3	RUNX3_HUMAN	Q13761	RUNX3:AML2:CBFA3:PEBP2A3	Immunoglobulin fold{6}	Runt domain factors{6.4}	Runt-related factors{6.4.1}	Runx3 (PEBP2alphaC, CBF-alpha3, AML-2){6.4.1.0.3}	Runx3 (PEBP2alphaC, CBF-alpha3, AML-2){6.4.1.0.3}	Runx3, isoform 1{6.4.1.0.3.1}:Runx3, isoform 2{6.4.1.0.3.2}	Runt	Runt
RXRA	RXRA_HUMAN	P19793	RXRA:NR2B1	Zinc-coordinating DNA-binding domains{2}	Nuclear receptors with C4 zinc fingers{2.1}	RXR-related receptors (NR2){2.1.3}	Retinoid X receptors (NR2B){2.1.3.1}	RXRalpha (NR2B1){2.1.3.1.1}		Nuclear receptor	zf-C4
RXRB	RXRB_HUMAN	P28702	RXRB:NR2B2	Zinc-coordinating DNA-binding domains{2}	Nuclear receptors with C4 zinc fingers{2.1}	RXR-related receptors (NR2){2.1.3}	Retinoid X receptors (NR2B){2.1.3.1}	RXRbeta (NR2B2){2.1.3.1.2}	RXRbeta, isoform 1{2.1.3.1.2.1}:RXRbeta, isoform 2{2.1.3.1.2.2}	Nuclear receptor	zf-C4
RXRG	RXRG_HUMAN	P48443	RXRG:NR2B3	Zinc-coordinating DNA-binding domains{2}	Nuclear receptors with C4 zinc fingers{2.1}	RXR-related receptors (NR2){2.1.3}	Retinoid X receptors (NR2B){2.1.3.1}	RXRgamma (NR2B3){2.1.3.1.3}		Nuclear receptor	zf-C4
Rara	RARA_MOUSE	P11416	Rara:Nr1b1	Zinc-coordinating DNA-binding domains{2}	Nuclear receptors with C4 zinc fingers{2.1}	Thyroid hormone receptor-related factors (NR1){2.1.2}	Retinoic acid receptors (NR1B){2.1.2.1}	RAR-alpha (NR1B1){2.1.2.1.1}	RAR-alpha1{2.1.2.1.1.1}:RAR-alpha2{2.1.2.1.1.2}	Nuclear receptor	zf-C4
Rarb	RARB_MOUSE	P22605	Rarb:Nr1b2	Zinc-coordinating DNA-binding domains{2}	Nuclear receptors with C4 zinc fingers{2.1}	Thyroid hormone receptor-related factors (NR1){2.1.2}	Retinoic acid receptors (NR1B){2.1.2.1}	RAR-beta (NR1B2){2.1.2.1.2}	RAR-beta1{2.1.2.1.2.1}:RAR-beta2{2.1.2.1.2.2}:RAR-beta3{2.1.2.1.2.3}:RAR-beta4{2.1.2.1.2.4}	Nuclear receptor	zf-C4
Rarg	RARG_MOUSE	P18911	Rarg:Nr1b3	Zinc-coordinating DNA-binding domains{2}	Nuclear receptors with C4 zinc fingers{2.1}	Thyroid hormone receptor-related factors (NR1){2.1.2}	Retinoic acid receptors (NR1B){2.1.2.1}	RAR-gamma (NR1B3){2.1.2.1.3}	RAR-gamma, isoform 1 (A){2.1.2.1.3.1}:RAR-gamma, isoform 2 (B){2.1.2.1.3.2}:RAR-gamma, isoform 3{2.1.2.1.3.3}	Nuclear receptor	zf-C4
Rfx1	RFX1_MOUSE	P48377	Rfx1	Helix-turn-helix domains{3}	Fork head / winged helix factors{3.3}	RFX-related factors{3.3.3}	RFX1 (EF-C){3.3.3.0.1}	RFX1 (EF-C){3.3.3.0.1}		RFX	RFX_DNA_binding
Rfx3	RFX3_MOUSE	P48381	Rfx3	Helix-turn-helix domains{3}	Fork head / winged helix factors{3.3}	RFX-related factors{3.3.3}	RFX3{3.3.3.0.3}	RFX3{3.3.3.0.3}	RFX3, isoform 1{3.3.3.0.3.1}:RFX3, isoform 2{3.3.3.0.3.2}	RFX	RFX_DNA_binding
Rfx4	RFX4_MOUSE	Q7TNK1	Rfx4	Helix-turn-helix domains{3}	Fork head / winged helix factors{3.3}	RFX-related factors{3.3.3}	RFX4{3.3.3.0.4}	RFX4{3.3.3.0.4}	RFX4, isoform 1{3.3.3.0.4.1}:RFX4, isoform 2{3.3.3.0.4.2}:RFX4, isoform 3{3.3.3.0.4.3}:RFX4, isoform 4{3.3.3.0.4.4}	RFX	RFX_DNA_binding
Rxra	RXRA_MOUSE	P28700	Rxra:Nr2b1	Zinc-coordinating DNA-binding domains{2}	Nuclear receptors with C4 zinc fingers{2.1}	RXR-related receptors (NR2){2.1.3}	Retinoid X receptors (NR2B){2.1.3.1}	RXRalpha (NR2B1){2.1.3.1.1}		Nuclear receptor	zf-C4
Rxrb	RXRB_MOUSE	P28704	Rxrb:Nr2b2	Zinc-coordinating DNA-binding domains{2}	Nuclear receptors with C4 zinc fingers{2.1}	RXR-related receptors (NR2){2.1.3}	Retinoid X receptors (NR2B){2.1.3.1}	RXRbeta (NR2B2){2.1.3.1.2}	RXRbeta1, isoform long{2.1.3.1.2.1}:RXRbeta2, isoform short{2.1.3.1.2.2}	Nuclear receptor	zf-C4
Rxrg	RXRG_MOUSE	P28705	Rxrg:Nr2b3	Zinc-coordinating DNA-binding domains{2}	Nuclear receptors with C4 zinc fingers{2.1}	RXR-related receptors (NR2){2.1.3}	Retinoid X receptors (NR2B){2.1.3.1}	RXRgamma (NR2B3){2.1.3.1.3}		Nuclear receptor	zf-C4
SALL4	SALL4_HUMAN	Q9UJQ4	SALL4:ZNF797	Zinc-coordinating DNA-binding domains{2}	C2H2 zinc finger factors{2.3}	Factors with multiple dispersed zinc fingers{2.3.4}	Sal-like factors{2.3.4.3}	SALL4 (ZNF797) [2+3+2+2]{2.3.4.3.4}	SALL4A [2+3+2]{2.3.4.3.4.1}:SALL4B [2]{2.3.4.3.4.2}
SAP30	SAP30_HUMAN	O75446	SAP30
SCRT1	SCRT1_HUMAN	Q9BWW7	SCRT1	Zinc-coordinating DNA-binding domains{2}	C2H2 zinc finger factors{2.3}	More than 3 adjacent zinc finger factors{2.3.3}	Snail-like factors{2.3.3.2}	SCRT1 [5]{2.3.3.2.4}		C2H2 ZF	zf-C2H2
SCRT2	SCRT2_HUMAN	Q9NQ03	SCRT2:FP7030	Zinc-coordinating DNA-binding domains{2}	C2H2 zinc finger factors{2.3}	More than 3 adjacent zinc finger factors{2.3.3}	Snail-like factors{2.3.3.2}	SCRT2 [5]{2.3.3.2.5}		C2H2 ZF	zf-C2H2
SETDB1	SETB1_HUMAN	Q15047	SETDB1:ESET:KIAA0067:KMT1E
SFMBT1	SMBT1_HUMAN	Q9UHJ3	SFMBT1:RU1
SHOX	SHOX_HUMAN	O15266	SHOX:PHOG	Helix-turn-helix domains{3}	Homeo domain factors{3.1}	Paired-related HD factors{3.1.3}	SHOX{3.1.3.25}	SHOX (PHOG){3.1.3.25.1}	SHOXA{3.1.3.25.1.1}:SHOXB{3.1.3.25.1.2}	Homeodomain	Homeobox
SHOX2	SHOX2_HUMAN	O60902	SHOX2:OG12X:SHOT	Helix-turn-helix domains{3}	Homeo domain factors{3.1}	Paired-related HD factors{3.1.3}	SHOX{3.1.3.25}	SHOX-2 (OG-12X, SHOT){3.1.3.25.2}	SHOX-2, isoform 1 (SHOX-2A){3.1.3.25.2.1}:SHOX-2, isoform 2 (SHOX-2B){3.1.3.25.2.2}:SHOX-2, isoform 3{3.1.3.25.2.3}	Homeodomain	Homeobox
SIN3A	SIN3A_HUMAN	Q96ST3	SIN3A
SIN3B	SIN3B_HUMAN	O75182	SIN3B:KIAA0700
SIRT6	SIR6_HUMAN	Q8N6T7	SIRT6:SIR2L6
SIX1	SIX1_HUMAN	Q15475	SIX1	Helix-turn-helix domains{3}	Homeo domain factors{3.1}	HD-SINE factors{3.1.6}	SIX1-like factors{3.1.6.1}	SIX1{3.1.6.1.1}		Homeodomain	Homeobox
SIX2	SIX2_HUMAN	Q9NPC8	SIX2	Helix-turn-helix domains{3}	Homeo domain factors{3.1}	HD-SINE factors{3.1.6}	SIX1-like factors{3.1.6.1}	SIX2{3.1.6.1.2}		Homeodomain	Homeobox
SIX3	SIX3_HUMAN	O95343	SIX3	Helix-turn-helix domains{3}	Homeo domain factors{3.1}	HD-SINE factors{3.1.6}	SIX3-like factors{3.1.6.2}	SIX3{3.1.6.2.1}		Homeodomain	Homeobox
SIX4	SIX4_HUMAN	Q9UIU6	SIX4	Helix-turn-helix domains{3}	Homeo domain factors{3.1}	HD-SINE factors{3.1.6}	SIX4-like factors{3.1.6.3}	SIX4{3.1.6.3.1}		Homeodomain	Homeobox
SIX5	SIX5_HUMAN	Q8N196	SIX5:DMAHP	Helix-turn-helix domains{3}	Homeo domain factors{3.1}	HD-SINE factors{3.1.6}	SIX4-like factors{3.1.6.3}	SIX5{3.1.6.3.2}		Homeodomain	Homeobox
SIX6	SIX6_HUMAN	O95475	SIX6:OPTX2:SIX9	Helix-turn-helix domains{3}	Homeo domain factors{3.1}	HD-SINE factors{3.1.6}	SIX3-like factors{3.1.6.2}	SIX6{3.1.6.2.2}		Homeodomain	Homeobox
SKOR1	SKOR1_HUMAN	P84550	SKOR1:CORL1:FUSSEL15:LBXCOR1
SKOR2	SKOR2_HUMAN	Q2VWA4	SKOR2:CORL2:FUSSEL18							SAND	SAND
SMAD1	SMAD1_HUMAN	Q15797	SMAD1:BSP1:MADH1:MADR1	beta-Hairpin exposed by an alpha/beta-scaffold{7}	SMAD/NF-1 DNA-binding domain factors{7.1}	SMAD factors{7.1.1}	Regulatory Smads (R-Smad){7.1.1.1}	SMAD1{7.1.1.1.1}
SMAD2	SMAD2_HUMAN	Q15796	SMAD2:MADH2:MADR2	beta-Hairpin exposed by an alpha/beta-scaffold{7}	SMAD/NF-1 DNA-binding domain factors{7.1}	SMAD factors{7.1.1}	Regulatory Smads (R-Smad){7.1.1.1}	SMAD2{7.1.1.1.2}	SMAD2, isoform long{7.1.1.1.2.1}:SMAD2, isoform short{7.1.1.1.2.2}
SMAD3	SMAD3_HUMAN	P84022	SMAD3:MADH3	beta-Hairpin exposed by an alpha/beta-scaffold{7}	SMAD/NF-1 DNA-binding domain factors{7.1}	SMAD factors{7.1.1}	Regulatory Smads (R-Smad){7.1.1.1}	SMAD3{7.1.1.1.3}	SMAD3, isoform 1{7.1.1.1.3.1}:SMAD3, isoform 2{7.1.1.1.3.2}:SMAD3, isoform 3{7.1.1.1.3.3}:SMAD3, isoform 4{7.1.1.1.3.4}	SMAD	MH1
SMAD4	SMAD4_HUMAN	Q13485	SMAD4:DPC4:MADH4	beta-Hairpin exposed by an alpha/beta-scaffold{7}	SMAD/NF-1 DNA-binding domain factors{7.1}	SMAD factors{7.1.1}	Co-activating Smads (Co-Smad){7.1.1.2}	SMAD4{7.1.1.2.1}		SMAD	MH1
SMAD5	SMAD5_HUMAN	Q99717	SMAD5:MADH5	beta-Hairpin exposed by an alpha/beta-scaffold{7}	SMAD/NF-1 DNA-binding domain factors{7.1}	SMAD factors{7.1.1}	Regulatory Smads (R-Smad){7.1.1.1}	SMAD5{7.1.1.1.4}		SMAD	MH1
SMARCA1	SMCA1_HUMAN	P28370	SMARCA1:SNF2L:SNF2L1	Helix-turn-helix domains{3}	Tryptophan cluster factors{3.5}	Myb/SANT domain factors{3.5.1}	SMARCA-like factors{3.5.1.5}	SMARCA1 (SNF2L){3.5.1.5.1}	SMARCA1, isoform 1{3.5.1.5.1.1}:SMARCA1, isoform 2{3.5.1.5.1.2}
SMARCA4	SMCA4_HUMAN	P51532	SMARCA4:BAF190A:BRG1:SNF2B:SNF2L4
SMARCA5	SMCA5_HUMAN	O60264	SMARCA5:SNF2H:WCRF135	Helix-turn-helix domains{3}	Tryptophan cluster factors{3.5}	Myb/SANT domain factors{3.5.1}	SMARCA-like factors{3.5.1.5}	SMARCA5 (SNF2H){3.5.1.5.2}
SMARCB1	SNF5_HUMAN	Q12824	SMARCB1:BAF47:INI1:SNF5L1
SMARCC1	SMRC1_HUMAN	Q92922	SMARCC1:BAF155	Helix-turn-helix domains{3}	Tryptophan cluster factors{3.5}	Myb/SANT domain factors{3.5.1}	TADA2-like factors{3.5.1.6}	SMARCC1 (BAF155){3.5.1.6.3}
SMARCC2	SMRC2_HUMAN	Q8TAQ2	SMARCC2:BAF170	Helix-turn-helix domains{3}	Tryptophan cluster factors{3.5}	Myb/SANT domain factors{3.5.1}	TADA2-like factors{3.5.1.6}	SMARCC2 (BAF170){3.5.1.6.4}	SMARCC2, isoform 1 (SMARCC2a){3.5.1.6.4.1}:SMARCC2, isoform 2 (SMARCC2b){3.5.1.6.4.2}:SMARCC2, isoform 3{3.5.1.6.4.3}
SMC1A	SMC1A_HUMAN	Q14683	SMC1A:DXS423E:KIAA0178:SB1.8:SMC1:SMC1L1
SMC3	SMC3_HUMAN	Q9UQE7	SMC3:BAM:BMH:CSPG6:SMC3L1
SNAI1	SNAI1_HUMAN	O95863	SNAI1:SNAH	Zinc-coordinating DNA-binding domains{2}	C2H2 zinc finger factors{2.3}	More than 3 adjacent zinc finger factors{2.3.3}	Snail-like factors{2.3.3.2}	SNAI1 [4]{2.3.3.2.1}		C2H2 ZF	zf-C2H2
SNAI2	SNAI2_HUMAN	O43623	SNAI2:SLUG:SLUGH	Zinc-coordinating DNA-binding domains{2}	C2H2 zinc finger factors{2.3}	More than 3 adjacent zinc finger factors{2.3.3}	Snail-like factors{2.3.3.2}	SNAI2 (SLUG) [5]{2.3.3.2.2}		C2H2 ZF	zf-C2H2
SNAI3	SNAI3_HUMAN	Q3KNW1	SNAI3:ZNF293	Zinc-coordinating DNA-binding domains{2}	C2H2 zinc finger factors{2.3}	More than 3 adjacent zinc finger factors{2.3.3}	Snail-like factors{2.3.3.2}	SNAI3 (ZNF293) [5]{2.3.3.2.3}		C2H2 ZF	zf-C2H2
SND1	SND1_HUMAN	Q7KZF4	SND1:TDRD11
SOHLH2	SOLH2_HUMAN	Q9NX45	SOHLH2:TEB1	Basic domains{1}	Basic helix-loop-helix factors (bHLH){1.2}	PAS domain factors{1.2.5}	SOHLH-like factors{1.2.5.5}	SOHLH2 (TEB1){1.2.5.5.2}	SOHLH2, isoform 1{1.2.5.5.2.1}:SOHLH2, isoform 2{1.2.5.5.2.2}:SOHLH2, isoform 3{1.2.5.5.2.3}	bHLH	HLH
SOX1	SOX1_HUMAN	O00570	SOX1	Other all-alpha-helical DNA-binding domains{4}	High-mobility group (HMG) domain factors{4.1}	SOX-related factors{4.1.1}	Group B{4.1.1.2}	SOX-1{4.1.1.2.1}		Sox	HMG_box
SOX10	SOX10_HUMAN	P56693	SOX10	Other all-alpha-helical DNA-binding domains{4}	High-mobility group (HMG) domain factors{4.1}	SOX-related factors{4.1.1}	Group E{4.1.1.5}	SOX-10{4.1.1.5.3}		Sox	HMG_box
SOX11	SOX11_HUMAN	P35716	SOX11	Other all-alpha-helical DNA-binding domains{4}	High-mobility group (HMG) domain factors{4.1}	SOX-related factors{4.1.1}	Group C{4.1.1.3}	SOX-11{4.1.1.3.2}
SOX13	SOX13_HUMAN	Q9UN79	SOX13	Other all-alpha-helical DNA-binding domains{4}	High-mobility group (HMG) domain factors{4.1}	SOX-related factors{4.1.1}	Group D{4.1.1.4}	SOX-13{4.1.1.4.3}
SOX14	SOX14_HUMAN	O95416	SOX14:SOX28	Other all-alpha-helical DNA-binding domains{4}	High-mobility group (HMG) domain factors{4.1}	SOX-related factors{4.1.1}	Group B{4.1.1.2}	SOX-14 (SOX-28){4.1.1.2.4}		Sox	HMG_box
SOX15	SOX15_HUMAN	O60248	SOX15:SOX12:SOX20:SOX26:SOX27	Other all-alpha-helical DNA-binding domains{4}	High-mobility group (HMG) domain factors{4.1}	SOX-related factors{4.1.1}	Group G{4.1.1.7}	SOX-15{4.1.1.7.1}		Sox	HMG_box
SOX17	SOX17_HUMAN	Q9H6I2	SOX17	Other all-alpha-helical DNA-binding domains{4}	High-mobility group (HMG) domain factors{4.1}	SOX-related factors{4.1.1}	Group F{4.1.1.6}	SOX-17{4.1.1.6.2}		Sox	HMG_box
SOX18	SOX18_HUMAN	P35713	SOX18	Other all-alpha-helical DNA-binding domains{4}	High-mobility group (HMG) domain factors{4.1}	SOX-related factors{4.1.1}	Group F{4.1.1.6}	SOX-18{4.1.1.6.3}		Sox	HMG_box
SOX2	SOX2_HUMAN	P48431	SOX2	Other all-alpha-helical DNA-binding domains{4}	High-mobility group (HMG) domain factors{4.1}	SOX-related factors{4.1.1}	Group B{4.1.1.2}	SOX-2{4.1.1.2.2}		Sox	HMG_box
SOX21	SOX21_HUMAN	Q9Y651	SOX21:SOX25:SOXA	Other all-alpha-helical DNA-binding domains{4}	High-mobility group (HMG) domain factors{4.1}	SOX-related factors{4.1.1}	Group B{4.1.1.2}	SOX-21{4.1.1.2.5}		Sox	HMG_box
SOX3	SOX3_HUMAN	P41225	SOX3	Other all-alpha-helical DNA-binding domains{4}	High-mobility group (HMG) domain factors{4.1}	SOX-related factors{4.1.1}	Group B{4.1.1.2}	SOX-3{4.1.1.2.3}		Sox	HMG_box
SOX30	SOX30_HUMAN	O94993	SOX30	Other all-alpha-helical DNA-binding domains{4}	High-mobility group (HMG) domain factors{4.1}	SOX-related factors{4.1.1}	Group H{4.1.1.8}	SOX-30{4.1.1.8.1}	SOX-30, isoform 1{4.1.1.8.1.1}:SOX-30, isoform 2{4.1.1.8.1.2}	Sox	HMG_box
SOX4	SOX4_HUMAN	Q06945	SOX4	Other all-alpha-helical DNA-binding domains{4}	High-mobility group (HMG) domain factors{4.1}	SOX-related factors{4.1.1}	Group C{4.1.1.3}	SOX-4 (IRE-ABP){4.1.1.3.1}		Sox	HMG_box
SOX5	SOX5_HUMAN	P35711	SOX5	Other all-alpha-helical DNA-binding domains{4}	High-mobility group (HMG) domain factors{4.1}	SOX-related factors{4.1.1}	Group D{4.1.1.4}	SOX-5{4.1.1.4.1}	SOX-5, isoform 1 (L-SOX-5A){4.1.1.4.1.1}:SOX-5, isoform 2 (L-SOX-5B){4.1.1.4.1.2}:SOX-5, isoform 3{4.1.1.4.1.3}:SOX-5, isoform 4{4.1.1.4.1.4}:SOX-5, isoform 5{4.1.1.4.1.5}	Sox	HMG_box
SOX6	SOX6_HUMAN	P35712	SOX6	Other all-alpha-helical DNA-binding domains{4}	High-mobility group (HMG) domain factors{4.1}	SOX-related factors{4.1.1}	Group D{4.1.1.4}	SOX-6{4.1.1.4.2}	SOX-6, isoform 1{4.1.1.4.2.1}:SOX-6, isoform 2{4.1.1.4.2.2}:SOX-6, isoform 3{4.1.1.4.2.3}:SOX-6, isoform 4{4.1.1.4.2.4}	Sox	HMG_box
SOX7	SOX7_HUMAN	Q9BT81	SOX7	Other all-alpha-helical DNA-binding domains{4}	High-mobility group (HMG) domain factors{4.1}	SOX-related factors{4.1.1}	Group F{4.1.1.6}	SOX-7{4.1.1.6.1}		Sox	HMG_box
SOX8	SOX8_HUMAN	P57073	SOX8	Other all-alpha-helical DNA-binding domains{4}	High-mobility group (HMG) domain factors{4.1}	SOX-related factors{4.1.1}	Group E{4.1.1.5}	SOX-8{4.1.1.5.1}		Sox	HMG_box
SOX9	SOX9_HUMAN	P48436	SOX9	Other all-alpha-helical DNA-binding domains{4}	High-mobility group (HMG) domain factors{4.1}	SOX-related factors{4.1.1}	Group E{4.1.1.5}	SOX-9{4.1.1.5.2}		Sox	HMG_box
SP2	SP2_HUMAN	Q02086	SP2:KIAA0048	Zinc-coordinating DNA-binding domains{2}	C2H2 zinc finger factors{2.3}	Three-zinc finger Krüppel-related factors{2.3.1}	Sp1-like factors{2.3.1.1}	Sp2{2.3.1.1.2}	Sp2, isoform 1{2.3.1.1.2.1}:Sp2, isoform 2{2.3.1.1.2.2}	C2H2 ZF	zf-C2H2
SP3	SP3_HUMAN	Q02447	SP3	Zinc-coordinating DNA-binding domains{2}	C2H2 zinc finger factors{2.3}	Three-zinc finger Krüppel-related factors{2.3.1}	Sp1-like factors{2.3.1.1}	Sp3{2.3.1.1.3}	Sp3, isoform 1 (L-Sp3){2.3.1.1.3.1}:Sp3, isoform 2{2.3.1.1.3.2}:Sp3, isoform 3 (M1-Sp3){2.3.1.1.3.3}:Sp3, isoform 4 (M2-Sp3){2.3.1.1.3.4}:Sp3, isoform 5{2.3.1.1.3.5}:Sp3, isoform 6{2.3.1.1.3.6}	C2H2 ZF	zf-C2H2
SP4	SP4_HUMAN	Q02446	SP4	Zinc-coordinating DNA-binding domains{2}	C2H2 zinc finger factors{2.3}	Three-zinc finger Krüppel-related factors{2.3.1}	Sp1-like factors{2.3.1.1}	Sp4{2.3.1.1.4}		C2H2 ZF	zf-C2H2
SP8	SP8_HUMAN	Q8IXZ3	SP8	Zinc-coordinating DNA-binding domains{2}	C2H2 zinc finger factors{2.3}	Three-zinc finger Krüppel-related factors{2.3.1}	Sp1-like factors{2.3.1.1}	Sp8{2.3.1.1.8}	Sp8, isoform 1{2.3.1.1.8.1}:Sp8, isoform 2{2.3.1.1.8.2}:Sp8, isoform 3{2.3.1.1.8.3}:Sp8, isoform 4{2.3.1.1.8.4}	C2H2 ZF	zf-C2H2
SP9	SP9_HUMAN	P0CG40	SP9	Zinc-coordinating DNA-binding domains{2}	C2H2 zinc finger factors{2.3}	Three-zinc finger Krüppel-related factors{2.3.1}	Sp1-like factors{2.3.1.1}	Sp9{2.3.1.1.9}		C2H2 ZF	zf-C2H2
SPDEF	SPDEF_HUMAN	O95238	SPDEF:PDEF:PSE	Helix-turn-helix domains{3}	Tryptophan cluster factors{3.5}	Ets-related factors{3.5.2}	SPDEF-like factors{3.5.2.7}	SPDEF (PSE){3.5.2.7.1}	SPDEF, isoform 1{3.5.2.7.1.1}:SPDEF, isoform 2{3.5.2.7.1.2}	Ets	Ets
SPI1	SPI1_HUMAN	P17947	SPI1	Helix-turn-helix domains{3}	Tryptophan cluster factors{3.5}	Ets-related factors{3.5.2}	Spi-like factors{3.5.2.5}	PU.1 (Spi-1){3.5.2.5.1}	PU.1, isoform 1{3.5.2.5.1.1}:PU.1, isoform 2{3.5.2.5.1.2}	Ets	Ets
SPIB	SPIB_HUMAN	Q01892	SPIB	Helix-turn-helix domains{3}	Tryptophan cluster factors{3.5}	Ets-related factors{3.5.2}	Spi-like factors{3.5.2.5}	Spi-B{3.5.2.5.2}	Spi-B, isoform 1{3.5.2.5.2.1}:Spi-B, isoform 2 (DelSpi-B){3.5.2.5.2.2}:Spi-B, isoform 3{3.5.2.5.2.3}	Ets	Ets
SPIC	SPIC_HUMAN	Q8N5J4	SPIC	Helix-turn-helix domains{3}	Tryptophan cluster factors{3.5}	Ets-related factors{3.5.2}	Spi-like factors{3.5.2.5}	Spi-C{3.5.2.5.3}		Ets	Ets
SPZ1	SPZ1_HUMAN	Q9BXG8	SPZ1:TSP1
SREBF1	SRBP1_HUMAN	P36956	SREBF1:BHLHD1:SREBP1	Basic domains{1}	Basic helix-loop-helix factors (bHLH){1.2}	bHLH-ZIP factors{1.2.6}	SREBP factors{1.2.6.3}	SREBP-1 (SREBF1){1.2.6.3.1}	SREBP-1A{1.2.6.3.1.1}:SREBP-1B{1.2.6.3.1.2}:SREBP-1C{1.2.6.3.1.3}:SREBP-1, isoform 4{1.2.6.3.1.4}:SREBP-1, isoform 5 (SREBP-1aDel){1.2.6.3.1.5}:SREBP-1, isoform 6 (SREBP-1cDel){1.2.6.3.1.6}	bHLH	HLH
SREBF2	SRBP2_HUMAN	Q12772	SREBF2:BHLHD2:SREBP2	Basic domains{1}	Basic helix-loop-helix factors (bHLH){1.2}	bHLH-ZIP factors{1.2.6}	SREBP factors{1.2.6.3}	SREBP-2 (SREBF2){1.2.6.3.2}	SREBP-2, isoform 1{1.2.6.3.2.1}:SREBP-2, isoform 2{1.2.6.3.2.2}	bHLH	HLH
SRF	SRF_HUMAN	P11831	SRF	alpha-Helices exposed by beta-structures{5}	MADS box factors{5.1}	Responders to external signals (SRF/RLM1){5.1.2}	SRF{5.1.2.0.1}	SRF{5.1.2.0.1}		MADS box	SRF-TF
SRY	SRY_HUMAN	Q05066	SRY:TDF	Other all-alpha-helical DNA-binding domains{4}	High-mobility group (HMG) domain factors{4.1}	SOX-related factors{4.1.1}	Group A{4.1.1.1}	SRY (TDF){4.1.1.1.1}		Sox	HMG_box
SSRP1	SSRP1_HUMAN	Q08945	SSRP1:FACT80	Other all-alpha-helical DNA-binding domains{4}	High-mobility group (HMG) domain factors{4.1}	WHSC1-related factors{4.1.5}	SSRP1 [1]{4.1.5.0.2}	SSRP1 [1]{4.1.5.0.2}
STAT1	STAT1_HUMAN	P42224	STAT1	Immunoglobulin fold{6}	STAT domain factors{6.2}	STAT factors{6.2.1}	STAT1{6.2.1.0.1}	STAT1{6.2.1.0.1}	p91, isoform alpha{6.2.1.0.1.1}:p84, isoform beta{6.2.1.0.1.2}	STAT	STAT_bind
STAT2	STAT2_HUMAN	P52630	STAT2	Immunoglobulin fold{6}	STAT domain factors{6.2}	STAT factors{6.2.1}	STAT2{6.2.1.0.2}	STAT2{6.2.1.0.2}		STAT	STAT_bind
STAT3	STAT3_HUMAN	P40763	STAT3:APRF	Immunoglobulin fold{6}	STAT domain factors{6.2}	STAT factors{6.2.1}	STAT3{6.2.1.0.3}	STAT3{6.2.1.0.3}	STAT3, isoform 1{6.2.1.0.3.1}:STAT3, isoform Del-701{6.2.1.0.3.2}	STAT	STAT_bind
STAT4	STAT4_HUMAN	Q14765	STAT4	Immunoglobulin fold{6}	STAT domain factors{6.2}	STAT factors{6.2.1}	STAT4{6.2.1.0.4}	STAT4{6.2.1.0.4}
STAT5A	STA5A_HUMAN	P42229	STAT5A:STAT5	Immunoglobulin fold{6}	STAT domain factors{6.2}	STAT factors{6.2.1}	STAT5A{6.2.1.0.5}	STAT5A{6.2.1.0.5}	STAT5A, isoform 1{6.2.1.0.5.1}:STAT5A, isoform 2{6.2.1.0.5.2}
STAT5B	STA5B_HUMAN	P51692	STAT5B	Immunoglobulin fold{6}	STAT domain factors{6.2}	STAT factors{6.2.1}	STAT5B{6.2.1.0.6}	STAT5B{6.2.1.0.6}
STAT6	STAT6_HUMAN	P42226	STAT6	Immunoglobulin fold{6}	STAT domain factors{6.2}	STAT factors{6.2.1}	STAT6{6.2.1.0.7}	STAT6{6.2.1.0.7}	STAT6, isoform 1{6.2.1.0.7.1}:STAT6, isoform 2{6.2.1.0.7.2}:STAT6, isoform 3{6.2.1.0.7.3}
SUZ12	SUZ12_HUMAN	Q15022	SUZ12:CHET9:JJAZ1:KIAA0160
Setbp1	SETBP_MOUSE	Q9Z180	Setbp1:Kiaa0437
Sfpi1	SPI1_MOUSE	P17433	Spi1:Sfpi-1:Sfpi1	Helix-turn-helix domains{3}	Tryptophan cluster factors{3.5}	Ets-related factors{3.5.2}	Spi-like factors{3.5.2.5}	PU.1 (Spi-1){3.5.2.5.1}
Shox2	SHOX2_MOUSE	P70390	Shox2:Og12x:Prx3	Helix-turn-helix domains{3}	Homeo domain factors{3.1}	Paired-related HD factors{3.1.3}	SHOX{3.1.3.25}	SHOX-2 (OG-12X, SHOT){3.1.3.25.2}	SHOX-2, isoform 1 (OG12A){3.1.3.25.2.1}:SHOX-2, isoform 2 (OG12B){3.1.3.25.2.2}	Homeodomain	Homeobox
Six1	SIX1_MOUSE	Q62231	Six1	Helix-turn-helix domains{3}	Homeo domain factors{3.1}	HD-SINE factors{3.1.6}	SIX1-like factors{3.1.6.1}	SIX1{3.1.6.1.1}		Homeodomain	Homeobox
Six2	SIX2_MOUSE	Q62232	Six2	Helix-turn-helix domains{3}	Homeo domain factors{3.1}	HD-SINE factors{3.1.6}	SIX1-like factors{3.1.6.1}	SIX2{3.1.6.1.2}		Homeodomain	Homeobox
Six3	SIX3_MOUSE	Q62233	Six3	Helix-turn-helix domains{3}	Homeo domain factors{3.1}	HD-SINE factors{3.1.6}	SIX3-like factors{3.1.6.2}	SIX3{3.1.6.2.1}	SIX3A (alpha){3.1.6.2.1.1}:SIX3B (beta){3.1.6.2.1.2}	Homeodomain	Homeobox
Six4	SIX4_MOUSE	Q61321	Six4:Arec3	Helix-turn-helix domains{3}	Homeo domain factors{3.1}	HD-SINE factors{3.1.6}	SIX4-like factors{3.1.6.3}	SIX4{3.1.6.3.1}	SIX4, isoform 1 (SM){3.1.6.3.1.1}:SIX4, isoform 2 (M18){3.1.6.3.1.2}:SIX4, isoform 3 (M8){3.1.6.3.1.3}	Homeodomain	Homeobox
Six6	SIX6_MOUSE	Q9QZ28	Six6:Optx2:Six9	Helix-turn-helix domains{3}	Homeo domain factors{3.1}	HD-SINE factors{3.1.6}	SIX3-like factors{3.1.6.2}	SIX6{3.1.6.2.2}		Homeodomain	Homeobox
Smad3	SMAD3_MOUSE	Q8BUN5	Smad3:Madh3	beta-Hairpin exposed by an alpha/beta-scaffold{7}	SMAD/NF-1 DNA-binding domain factors{7.1}	SMAD factors{7.1.1}	Regulatory Smads (R-Smad){7.1.1.1}	SMAD3{7.1.1.1.3}		SMAD	MH1
Sox1	SOX1_MOUSE	P53783	Sox1:Sox-1	Other all-alpha-helical DNA-binding domains{4}	High-mobility group (HMG) domain factors{4.1}	SOX-related factors{4.1.1}	Group B{4.1.1.2}	SOX-1{4.1.1.2.1}		Sox	HMG_box
Sox11	SOX11_MOUSE	Q7M6Y2	Sox11:Sox-11	Other all-alpha-helical DNA-binding domains{4}	High-mobility group (HMG) domain factors{4.1}	SOX-related factors{4.1.1}	Group C{4.1.1.3}	SOX-11{4.1.1.3.2}
Sox12	SOX12_MOUSE	Q04890	Sox12:Sox-12	Other all-alpha-helical DNA-binding domains{4}	High-mobility group (HMG) domain factors{4.1}	SOX-related factors{4.1.1}	Group C{4.1.1.3}	SOX-12 (SOX-22){4.1.1.3.3}		Sox	HMG_box
Sox13	SOX13_MOUSE	Q04891	Sox13:Sox-13	Other all-alpha-helical DNA-binding domains{4}	High-mobility group (HMG) domain factors{4.1}	SOX-related factors{4.1.1}	Group D{4.1.1.4}	SOX-13{4.1.1.4.3}
Sox14	SOX14_MOUSE	Q04892	Sox14:Sox-14	Other all-alpha-helical DNA-binding domains{4}	High-mobility group (HMG) domain factors{4.1}	SOX-related factors{4.1.1}	Group B{4.1.1.2}	SOX-14 (SOX-28){4.1.1.2.4}		Sox	HMG_box
Sox15	SOX15_MOUSE	P43267	Sox15:Sox-15	Other all-alpha-helical DNA-binding domains{4}	High-mobility group (HMG) domain factors{4.1}	SOX-related factors{4.1.1}	Group G{4.1.1.7}	SOX-15{4.1.1.7.1}		Sox	HMG_box
Sox17	SOX17_MOUSE	Q61473	Sox17:Sox-17	Other all-alpha-helical DNA-binding domains{4}	High-mobility group (HMG) domain factors{4.1}	SOX-related factors{4.1.1}	Group F{4.1.1.6}	SOX-17{4.1.1.6.2}	SOX-17, isoform 1{4.1.1.6.2.1}:SOX-17, isoform 2 (T-SOX17){4.1.1.6.2.2}	Sox	HMG_box
Sox18	SOX18_MOUSE	P43680	Sox18:Sox-18	Other all-alpha-helical DNA-binding domains{4}	High-mobility group (HMG) domain factors{4.1}	SOX-related factors{4.1.1}	Group F{4.1.1.6}	SOX-18{4.1.1.6.3}		Sox	HMG_box
Sox3	SOX3_MOUSE	P53784	Sox3:Sox-3	Other all-alpha-helical DNA-binding domains{4}	High-mobility group (HMG) domain factors{4.1}	SOX-related factors{4.1.1}	Group B{4.1.1.2}	SOX-3{4.1.1.2.3}		Sox	HMG_box
Sox30	SOX30_MOUSE	Q8CGW4	Sox30	Other all-alpha-helical DNA-binding domains{4}	High-mobility group (HMG) domain factors{4.1}	SOX-related factors{4.1.1}	Group H{4.1.1.8}	SOX-30{4.1.1.8.1}		Sox	HMG_box
Sox4	SOX4_MOUSE	Q06831	Sox4:Sox-4	Other all-alpha-helical DNA-binding domains{4}	High-mobility group (HMG) domain factors{4.1}	SOX-related factors{4.1.1}	Group C{4.1.1.3}	SOX-4 (IRE-ABP){4.1.1.3.1}		Sox	HMG_box
Sox5	SOX5_MOUSE	P35710	Sox5:Sox-5	Other all-alpha-helical DNA-binding domains{4}	High-mobility group (HMG) domain factors{4.1}	SOX-related factors{4.1.1}	Group D{4.1.1.4}	SOX-5{4.1.1.4.1}	SOX-5A, isoform 1{4.1.1.4.1.1}:SOX-5B, isoform 2 (L-Sox5){4.1.1.4.1.2}:SOX-5, isoform 3{4.1.1.4.1.3}	Sox	HMG_box
Sox7	SOX7_MOUSE	P40646	Sox7:Sox-7	Other all-alpha-helical DNA-binding domains{4}	High-mobility group (HMG) domain factors{4.1}	SOX-related factors{4.1.1}	Group F{4.1.1.6}	SOX-7{4.1.1.6.1}		Sox	HMG_box
Sox8	SOX8_MOUSE	Q04886	Sox8:Sox-8	Other all-alpha-helical DNA-binding domains{4}	High-mobility group (HMG) domain factors{4.1}	SOX-related factors{4.1.1}	Group E{4.1.1.5}	SOX-8{4.1.1.5.1}		Sox	HMG_box
Sp100	SP100_MOUSE	O35892	Sp100	alpha-Helices exposed by beta-structures{5}	SAND domain factors{5.3}	Sp140/Sp100{5.3.5}	Sp100{5.3.5.2}	Sp100{5.3.5.2.1}	Sp100, isoform 1{5.3.5.2.1.1}:Sp100, isoform 2{5.3.5.2.1.2}
Sp4	SP4_MOUSE	Q62445	Sp4	Zinc-coordinating DNA-binding domains{2}	C2H2 zinc finger factors{2.3}	Three-zinc finger Krüppel-related factors{2.3.1}	Sp1-like factors{2.3.1.1}	Sp4{2.3.1.1.4}		C2H2 ZF	zf-C2H2
Spdef	SPDEF_MOUSE	Q9WTP3	Spdef:Pdef:Pse	Helix-turn-helix domains{3}	Tryptophan cluster factors{3.5}	Ets-related factors{3.5.2}	SPDEF-like factors{3.5.2.7}	SPDEF (PSE){3.5.2.7.1}		Ets	Ets
Spic	SPIC_MOUSE	Q6P3D7	Spic	Helix-turn-helix domains{3}	Tryptophan cluster factors{3.5}	Ets-related factors{3.5.2}	Spi-like factors{3.5.2.5}	Spi-C{3.5.2.5.3}	Spi-C, isoform 1{3.5.2.5.3.1}:Spi-C, isoform 2{3.5.2.5.3.2}	Ets	Ets
Srebf1	SRBP1_MOUSE	Q9WTN3	Srebf1:Srebp1	Basic domains{1}	Basic helix-loop-helix factors (bHLH){1.2}	bHLH-ZIP factors{1.2.6}	SREBP factors{1.2.6.3}	SREBP-1 (SREBF1){1.2.6.3.1}	SREBP-1A{1.2.6.3.1.1}:SREBP-1A-W42{1.2.6.3.1.2}:SREBP-1C{1.2.6.3.1.3}:SREBP-1C-W42{1.2.6.3.1.4}	bHLH	HLH
Srf	SRF_MOUSE	Q9JM73	Srf	alpha-Helices exposed by beta-structures{5}	MADS box factors{5.1}	Responders to external signals (SRF/RLM1){5.1.2}	SRF{5.1.2.0.1}	SRF{5.1.2.0.1}		MADS box	SRF-TF
Sry	SRY_MOUSE	Q05738	Sry:Tdf:Tdy	Other all-alpha-helical DNA-binding domains{4}	High-mobility group (HMG) domain factors{4.1}	SOX-related factors{4.1.1}	Group A{4.1.1.1}	SRY (TDF){4.1.1.1.1}
T	TBXT_HUMAN	O15178	TBXT:T	Immunoglobulin fold{6}	T-Box factors{6.5}	Brachyury-related factors{6.5.1}	T (Brachyury){6.5.1.0.1}	T (Brachyury){6.5.1.0.1}	T, isoform 1{6.5.1.0.1.1}:T, isoform 2{6.5.1.0.1.2}	T-box	T-box
TAF1	TAF1_HUMAN	P21675	TAF1:BA2R:CCG1:CCGS:TAF2A	Other all-alpha-helical DNA-binding domains{4}	High-mobility group (HMG) domain factors{4.1}	TCF-7-related factors{4.1.3}	TAF-1 (TAF-2A, TAF(II)250) [1]{4.1.3.0.5}	TAF-1 (TAF-2A, TAF(II)250) [1]{4.1.3.0.5}	TAF-1, isoform 1{4.1.3.0.5.1}:TAF-1, isoform 2h{4.1.3.0.5.10}:TAF-1, isoform 2i{4.1.3.0.5.11}:N-TAF-1 (TA14-391){4.1.3.0.5.12}:TAF-1, isoform 2{4.1.3.0.5.2}:TAF-1, isoform 3{4.1.3.0.5.3}:TAF-1, isoform 4{4.1.3.0.5.4}:TAF-1, isoform 2a{4.1.3.0.5.5}:TAF-1, isoform 2c{4.1.3.0.5.6}:TAF-1, isoform 2d{4.1.3.0.5.7}:TAF-1, isoform 2e (2F){4.1.3.0.5.8}:TAF-1, isoform 2g{4.1.3.0.5.9}
TAF3	TAF3_HUMAN	Q5VWG9	TAF3
TAF7	TAF7_HUMAN	Q15545	TAF7:TAF2F:TAFII55
TAL1	TAL1_HUMAN	P17542	TAL1:BHLHA17:SCL:TCL5	Basic domains{1}	Basic helix-loop-helix factors (bHLH){1.2}	Tal-related factors{1.2.3}	Tal / HEN-like factors{1.2.3.1}	Tal-1 (SCL, TCL-5){1.2.3.1.1}	PP42-Tal-1{1.2.3.1.1.1}:PP39-Tal-1{1.2.3.1.1.2}:PP22-Tal-1{1.2.3.1.1.3}
TARDBP	TADBP_HUMAN	Q13148	TARDBP:TDP43
TBL1X	TBL1X_HUMAN	O60907	TBL1X:TBL1
TBL1XR1	TBL1R_HUMAN	Q9BZK7	TBL1XR1:IRA1:TBLR1
TBP	TBP_HUMAN	P20226	TBP:GTF2D1:TF2D:TFIID	beta-Sheet binding to DNA{8}	TATA-binding proteins{8.1}	TBP-related factors{8.1.1}	TBP{8.1.1.0.1}	TBP{8.1.1.0.1}	TBP, isoform 1{8.1.1.0.1.1}:TBP, isoform 2{8.1.1.0.1.2}	TBP	TBP
TBR1	TBR1_HUMAN	Q16650	TBR1	Immunoglobulin fold{6}	T-Box factors{6.5}	TBrain-related factors{6.5.2}	TBR-1{6.5.2.0.1}	TBR-1{6.5.2.0.1}		T-box	T-box
TBX1	TBX1_HUMAN	O43435	TBX1	Immunoglobulin fold{6}	T-Box factors{6.5}	TBX1-related factors{6.5.3}	TBX1{6.5.3.0.1}	TBX1{6.5.3.0.1}	TBX1, isoform A{6.5.3.0.1.1}:TBX1, isoform B{6.5.3.0.1.2}:TBX1, isoform C{6.5.3.0.1.3}	T-box	T-box
TBX15	TBX15_HUMAN	Q96SF7	TBX15:TBX14	Immunoglobulin fold{6}	T-Box factors{6.5}	TBX1-related factors{6.5.3}	TBX15 (TBX14){6.5.3.0.3}	TBX15 (TBX14){6.5.3.0.3}	TBX15, isoform 1{6.5.3.0.3.1}:TBX15, isoform 2{6.5.3.0.3.2}	T-box	T-box
TBX18	TBX18_HUMAN	O95935	TBX18	Immunoglobulin fold{6}	T-Box factors{6.5}	TBX1-related factors{6.5.3}	TBX18{6.5.3.0.4}	TBX18{6.5.3.0.4}		T-box	T-box
TBX19	TBX19_HUMAN	O60806	TBX19:TPIT	Immunoglobulin fold{6}	T-Box factors{6.5}	Brachyury-related factors{6.5.1}	TBX19{6.5.1.0.2}	TBX19{6.5.1.0.2}		T-box	T-box
TBX2	TBX2_HUMAN	Q13207	TBX2	Immunoglobulin fold{6}	T-Box factors{6.5}	TBX2-related factors{6.5.4}	TBX2{6.5.4.0.1}	TBX2{6.5.4.0.1}		T-box	T-box
TBX20	TBX20_HUMAN	Q9UMR3	TBX20	Immunoglobulin fold{6}	T-Box factors{6.5}	TBX1-related factors{6.5.3}	TBX20{6.5.3.0.5}	TBX20{6.5.3.0.5}		T-box	T-box
TBX21	TBX21_HUMAN	Q9UL17	TBX21:TBET:TBLYM	Immunoglobulin fold{6}	T-Box factors{6.5}	TBrain-related factors{6.5.2}	TBX21 (T-bet){6.5.2.0.3}	TBX21 (T-bet){6.5.2.0.3}		T-box	T-box
TBX3	TBX3_HUMAN	O15119	TBX3	Immunoglobulin fold{6}	T-Box factors{6.5}	TBX2-related factors{6.5.4}	TBX3{6.5.4.0.2}	TBX3{6.5.4.0.2}	TBX3, isoform I{6.5.4.0.2.1}:TBX3, isoform II{6.5.4.0.2.2}:TBX3, isoform III{6.5.4.0.2.3}:TBX3, isoform IV{6.5.4.0.2.4}	T-box	T-box
TBX4	TBX4_HUMAN	P57082	TBX4	Immunoglobulin fold{6}	T-Box factors{6.5}	TBX2-related factors{6.5.4}	TBX4{6.5.4.0.3}	TBX4{6.5.4.0.3}	TBX4, isoform 1{6.5.4.0.3.1}:TBX4, isoform 2{6.5.4.0.3.2}	T-box	T-box
TBX5	TBX5_HUMAN	Q99593	TBX5	Immunoglobulin fold{6}	T-Box factors{6.5}	TBX2-related factors{6.5.4}	TBX5{6.5.4.0.4}	TBX5{6.5.4.0.4}	TBX5, isoform 1 (Long){6.5.4.0.4.1}:TBX5, isoform 2 (Short){6.5.4.0.4.2}:TBX5, isoform 3{6.5.4.0.4.3}	T-box	T-box
TBX6	TBX6_HUMAN	O95947	TBX6	Immunoglobulin fold{6}	T-Box factors{6.5}	TBX6-related factors{6.5.5}	TBX6{6.5.5.0.1}	TBX6{6.5.5.0.1}		T-box	T-box
TBXT	TBXT_HUMAN	O15178	TBXT:T	Immunoglobulin fold{6}	T-Box factors{6.5}	Brachyury-related factors{6.5.1}	T (Brachyury){6.5.1.0.1}	T (Brachyury){6.5.1.0.1}	T, isoform 1{6.5.1.0.1.1}:T, isoform 2{6.5.1.0.1.2}	T-box	T-box
TCF12	HTF4_HUMAN	Q99081	TCF12:BHLHB20:HEB:HTF4	Basic domains{1}	Basic helix-loop-helix factors (bHLH){1.2}	E2A-related factors{1.2.1}	HTF-4 (TCF-12, HEB){1.2.1.0.3}	HTF-4 (TCF-12, HEB){1.2.1.0.3}	HTF-4a, isoform 1{1.2.1.0.3.1}:HTF-4b, isoform 2{1.2.1.0.3.2}:HTF-4c, isoform 3{1.2.1.0.3.3}	bHLH	HLH
TCF21	TCF21_HUMAN	O43680	TCF21:BHLHA23:POD1	Basic domains{1}	Basic helix-loop-helix factors (bHLH){1.2}	Tal-related factors{1.2.3}	Mesp-like factors{1.2.3.3}	Pod-1 (TCF-21){1.2.3.3.5}		bHLH	HLH
TCF25	TCF25_HUMAN	Q9BQ70	TCF25:KIAA1049:NULP1:FKSG26	Yet undefined DNA-binding domains{0}	Uncharacterized{0.0}	Nuclear localized protein 1{0.0.1}	NULP1 (TCF25){0.0.1.0.1}	NULP1 (TCF25){0.0.1.0.1}
TCF7	TCF7_HUMAN	P36402	TCF7:TCF1	Other all-alpha-helical DNA-binding domains{4}	High-mobility group (HMG) domain factors{4.1}	TCF-7-related factors{4.1.3}	TCF-7 (TCF-1) [1]{4.1.3.0.1}	TCF-7 (TCF-1) [1]{4.1.3.0.1}	TCF-7, isoform 1L{4.1.3.0.1.1}:TCF-7, isoform 5S (TCF-1D){4.1.3.0.1.10}:TCF-7, isoform 6L{4.1.3.0.1.11}:TCF-7, isoform 6S{4.1.3.0.1.12}:TCF-7, isoform 7L{4.1.3.0.1.13}:TCF-7, isoform 7S (TCF-1F){4.1.3.0.1.14}:TCF-7, isoform 8L{4.1.3.0.1.15}:TCF-7, isoform 8S{4.1.3.0.1.16}:TCF-7, isoform 1S{4.1.3.0.1.2}:TCF-7, isoform 2L{4.1.3.0.1.3}:TCF-7, isoform 2S{4.1.3.0.1.4}:TCF-7, isoform 3L{4.1.3.0.1.5}:TC…	Sox	HMG_box
TCF7L1	TF7L1_HUMAN	Q9HCS4	TCF7L1:TCF3	Other all-alpha-helical DNA-binding domains{4}	High-mobility group (HMG) domain factors{4.1}	TCF-7-related factors{4.1.3}	TCF-7L1 (TCF-3) [1]{4.1.3.0.2}	TCF-7L1 (TCF-3) [1]{4.1.3.0.2}		Sox	HMG_box
TCF7L2	TF7L2_HUMAN	Q9NQB0	TCF7L2:TCF4	Other all-alpha-helical DNA-binding domains{4}	High-mobility group (HMG) domain factors{4.1}	TCF-7-related factors{4.1.3}	TCF-7L2 (TCF-4) [1]{4.1.3.0.3}	TCF-7L2 (TCF-4) [1]{4.1.3.0.3}	TCF-7L2, isoform 1 (TCF-4M){4.1.3.0.3.1}:TCF-7L2, isoform 10{4.1.3.0.3.10}:TCF-7L2, isoform 11{4.1.3.0.3.11}:TCF-7L2, isoform 12{4.1.3.0.3.12}:TCF-7L2, isoform 13 (TCF-4J){4.1.3.0.3.13}:TCF-7L2, isoform 14 (TCF-4B){4.1.3.0.3.14}:TCF-7L2, isoform 15 (TCF-4A){4.1.3.0.3.15}:TCF-7L2, isoform 16 (TCF-4K){4.1.3.0.3.16}:TCF-7L2, isoform 17 (TCF-4X2){4.1.3.0.3.17}:TCF-7L2, isoform 2{4.1.3.0.3.2}:TCF-7L2,…	Sox	HMG_box
TCFL5	TCFL5_HUMAN	Q9UL49	TCFL5:CHA:E2BP1	Basic domains{1}	Basic helix-loop-helix factors (bHLH){1.2}	PAS domain factors{1.2.5}	SOHLH-like factors{1.2.5.5}	TCFL5 (Cha, E2BP-1){1.2.5.5.3}	TCFL5, isoform 1{1.2.5.5.3.1}:TCFL5, isoform 2{1.2.5.5.3.2}:TCFL5, isoform 3{1.2.5.5.3.3}	bHLH	HLH
TEAD1	TEAD1_HUMAN	P28347	TEAD1:TCF13:TEF1	Helix-turn-helix domains{3}	TEA domain factors{3.6}	TEF-1-related factors{3.6.1}	TEF-1 (TEAD-1, TCF-13){3.6.1.0.1}	TEF-1 (TEAD-1, TCF-13){3.6.1.0.1}		TEA	TEA
TEAD2	TEAD2_HUMAN	Q15562	TEAD2:TEF4	Helix-turn-helix domains{3}	TEA domain factors{3.6}	TEF-1-related factors{3.6.1}	TEF-4 (TEAD-2){3.6.1.0.3}	TEF-4 (TEAD-2){3.6.1.0.3}	TEF-4, isoform 1{3.6.1.0.3.1}:TEF-4, isoform 2{3.6.1.0.3.2}:TEF-4, isoform 3{3.6.1.0.3.3}	TEA	TEA
TEAD3	TEAD3_HUMAN	Q99594	TEAD3:TEAD5:TEF5	Helix-turn-helix domains{3}	TEA domain factors{3.6}	TEF-1-related factors{3.6.1}	TEF-5 (TEAD-3, TEAD5){3.6.1.0.4}	TEF-5 (TEAD-3, TEAD5){3.6.1.0.4}		TEA	TEA
TEAD4	TEAD4_HUMAN	Q15561	TEAD4:RTEF1:TCF13L1:TEF3	Helix-turn-helix domains{3}	TEA domain factors{3.6}	TEF-1-related factors{3.6.1}	TEF-3 (TEAD-4, TCF-13L1){3.6.1.0.2}	TEF-3 (TEAD-4, TCF-13L1){3.6.1.0.2}	TEF-3, isoform 1{3.6.1.0.2.1}:TEF-3, isoform 2{3.6.1.0.2.2}:TEF-3, isoform 3{3.6.1.0.2.3}	TEA	TEA
TEF	TEF_HUMAN	Q10587	TEF:KIAA1655	Basic domains{1}	Basic leucine zipper factors (bZIP){1.1}	C/EBP-related{1.1.8}	PAR factors{1.1.8.2}	TEF{1.1.8.2.3}	TEF, isoform 1{1.1.8.2.3.1}:TEF, isoform 2{1.1.8.2.3.2}	bZIP	bZIP_1
TERF1	TERF1_HUMAN	P54274	TERF1:PIN2:TRBF1:TRF:TRF1
TERF2	TERF2_HUMAN	Q15554	TERF2:TRBF2:TRF2							Myb/SANT	Myb_DNA-binding
TET1	TET1_HUMAN	Q8NFU7	TET1:CXXC6:KIAA1676:LCX	Zinc-coordinating DNA-binding domains{2}	CXXC zinc finger factors{2.6}	CpG-binding proteins{2.6.1}	TET1 (CXXC6, LCX){2.6.1.0.3}	TET1 (CXXC6, LCX){2.6.1.0.3}		CxxC	zf-CXXC
TFAP2A	AP2A_HUMAN	P05549	TFAP2A:AP2TF:TFAP2	Basic domains{1}	Basic helix-span-helix factors (bHSH){1.3}	AP-2{1.3.1}	AP-2alpha{1.3.1.0.1}	AP-2alpha{1.3.1.0.1}	AP-2alphaA, isoform 1{1.3.1.0.1.1}:AP-2alpha, isoform 2{1.3.1.0.1.2}:AP-2alphaB, isoform 4{1.3.1.0.1.4}:AP-2alpha, isoform 5{1.3.1.0.1.5}	AP-2	TF_AP-2
TFAP2B	AP2B_HUMAN	Q92481	TFAP2B	Basic domains{1}	Basic helix-span-helix factors (bHSH){1.3}	AP-2{1.3.1}	AP-2beta{1.3.1.0.2}	AP-2beta{1.3.1.0.2}	AP-2beta, isoform 1{1.3.1.0.2.1}:AP-2beta, isoform 2{1.3.1.0.2.2}	AP-2	TF_AP-2
TFAP2C	AP2C_HUMAN	Q92754	TFAP2C	Basic domains{1}	Basic helix-span-helix factors (bHSH){1.3}	AP-2{1.3.1}	AP-2gamma{1.3.1.0.3}	AP-2gamma{1.3.1.0.3}		AP-2	TF_AP-2
TFAP2D	AP2D_HUMAN	Q7Z6R9	TFAP2D:TFAP2BL1	Basic domains{1}	Basic helix-span-helix factors (bHSH){1.3}	AP-2{1.3.1}	AP-2delta{1.3.1.0.4}	AP-2delta{1.3.1.0.4}		AP-2	TF_AP-2
TFAP2E	AP2E_HUMAN	Q6VUC0	TFAP2E	Basic domains{1}	Basic helix-span-helix factors (bHSH){1.3}	AP-2{1.3.1}	AP-2epsilon{1.3.1.0.5}	AP-2epsilon{1.3.1.0.5}		AP-2	TF_AP-2
TFAP4	TFAP4_HUMAN	Q01664	TFAP4:BHLHC41	Basic domains{1}	Basic helix-loop-helix factors (bHLH){1.2}	bHLH-ZIP factors{1.2.6}	AP-4{1.2.6.4}	AP-4{1.2.6.4.1}		bHLH	HLH
TFCP2	TFCP2_HUMAN	Q12800	TFCP2:LSF:SEF	Immunoglobulin fold{6}	Grainyhead domain factors{6.7}	CP2-related factors{6.7.2}	CP2 (LSF, SEF){6.7.2.0.1}	CP2 (LSF, SEF){6.7.2.0.1}	CP2, isoform 1 (LBP-1c){6.7.2.0.1.1}:CP2, isoform 2{6.7.2.0.1.2}:CP2, isoform 3 (LBP-1d){6.7.2.0.1.3}:CP2, isoform 4{6.7.2.0.1.4}	Grainyhead	CP2
TFCP2L1	TF2L1_HUMAN	Q9NZI6	TFCP2L1:CRTR1:LBP9	Immunoglobulin fold{6}	Grainyhead domain factors{6.7}	CP2-related factors{6.7.2}	CP2-L1 (LBP-9, CRTR-1){6.7.2.0.2}	CP2-L1 (LBP-9, CRTR-1){6.7.2.0.2}		Grainyhead	CP2
TFDP1	TFDP1_HUMAN	Q14186	TFDP1:DP1	Helix-turn-helix domains{3}	Fork head / winged helix factors{3.3}	E2F-related factors{3.3.2}	Dp-1{3.3.2.2}	Dp-1 (DRTF-1){3.3.2.2.1}
TFE3	TFE3_HUMAN	P19532	TFE3:BHLHE33	Basic domains{1}	Basic helix-loop-helix factors (bHLH){1.2}	bHLH-ZIP factors{1.2.6}	TFE3-like factors{1.2.6.1}	TFE3{1.2.6.1.1}		bHLH	HLH
TFEB	TFEB_HUMAN	P19484	TFEB:BHLHE35	Basic domains{1}	Basic helix-loop-helix factors (bHLH){1.2}	bHLH-ZIP factors{1.2.6}	TFE3-like factors{1.2.6.1}	TFEB{1.2.6.1.2}	TFEB, isoform 1{1.2.6.1.2.1}:TFEB, isoform 2{1.2.6.1.2.2}	bHLH	HLH
TFEC	TFEC_HUMAN	O14948	TFEC:BHLHE34:TCFEC:TFECL	Basic domains{1}	Basic helix-loop-helix factors (bHLH){1.2}	bHLH-ZIP factors{1.2.6}	TFE3-like factors{1.2.6.1}	TFEC{1.2.6.1.3}	TFEC, isoform 1{1.2.6.1.3.1}:TFEC, isoform 2{1.2.6.1.3.2}:TFEC, isoform 3{1.2.6.1.3.3}:TFEC, isoform 4{1.2.6.1.3.4}	bHLH	HLH
TGIF1	TGIF1_HUMAN	Q15583	TGIF1:TGIF	Helix-turn-helix domains{3}	Homeo domain factors{3.1}	TALE-type homeo domain factors{3.1.4}	TGIF{3.1.4.6}	TGIF-1{3.1.4.6.1}	TGIF-1, isoform 1{3.1.4.6.1.1}:TGIF-1, isoform 2{3.1.4.6.1.2}:TGIF-1, isoform 3{3.1.4.6.1.3}:TGIF-1, isoform 4{3.1.4.6.1.4}	Homeodomain	Homeobox
TGIF2	TGIF2_HUMAN	Q9GZN2	TGIF2	Helix-turn-helix domains{3}	Homeo domain factors{3.1}	TALE-type homeo domain factors{3.1.4}	TGIF{3.1.4.6}	TGIF-2{3.1.4.6.2}	TGIF-2, isoform 1{3.1.4.6.2.1}:TGIF-2, isoform 2{3.1.4.6.2.2}	Homeodomain	Homeobox
TGIF2LX	TF2LX_HUMAN	Q8IUE1	TGIF2LX:TGIFLX	Helix-turn-helix domains{3}	Homeo domain factors{3.1}	TALE-type homeo domain factors{3.1.4}	TGIF{3.1.4.6}	TGIF-2LX{3.1.4.6.3}		Homeodomain	Homeobox
TGIF2LY	TF2LY_HUMAN	Q8IUE0	TGIF2LY:TGIFLY	Helix-turn-helix domains{3}	Homeo domain factors{3.1}	TALE-type homeo domain factors{3.1.4}	TGIF{3.1.4.6}	TGIF-2LY{3.1.4.6.4}		Homeodomain	Homeobox
THAP1	THAP1_HUMAN	Q9NVV9	THAP1	Zinc-coordinating DNA-binding domains{2}	C2CH THAP-type zinc finger factors{2.9}	THAP-related factors{2.9.1}	THAP1{2.9.1.0.1}	THAP1{2.9.1.0.1}	THAP1, isoform 1{2.9.1.0.1.1}:THAP1, isoform 2{2.9.1.0.1.2}	THAP finger	THAP
THAP11	THA11_HUMAN	Q96EK4	THAP11:HRIHFB2206	Zinc-coordinating DNA-binding domains{2}	C2CH THAP-type zinc finger factors{2.9}	THAP-related factors{2.9.1}	THAP11 (HRIHFB2206){2.9.1.0.11}	THAP11 (HRIHFB2206){2.9.1.0.11}
THAP12	P52K_HUMAN	O43422	THAP12:DAP4:P52RIPK:PRKRIR:THAP0	Zinc-coordinating DNA-binding domains{2}	C2CH THAP-type zinc finger factors{2.9}	THAP-related factors{2.9.1}	PRKRIR (P52RIPK, DAP4, THAP0){2.9.1.0.12}	PRKRIR (P52RIPK, DAP4, THAP0){2.9.1.0.12}	PRKRIR, isoform 1 (Long){2.9.1.0.12.1}:PRKRIR, isoform 2 (Short){2.9.1.0.12.2}	THAP finger	THAP
THRA	THA_HUMAN	P10827	THRA:EAR7:ERBA1:NR1A1:THRA1:THRA2	Zinc-coordinating DNA-binding domains{2}	Nuclear receptors with C4 zinc fingers{2.1}	Thyroid hormone receptor-related factors (NR1){2.1.2}	Thyroid hormone receptors (NR1A){2.1.2.2}	T3R-alpha (THRA) (NR1A1){2.1.2.2.1}	T3R-alpha1{2.1.2.2.1.1}:T3R-alpha2{2.1.2.2.1.2}:T3R-alpha3{2.1.2.2.1.3}:T3R-alpha4{2.1.2.2.1.4}	Nuclear receptor	zf-C4
THRB	THB_HUMAN	P10828	THRB:ERBA2:NR1A2:THR1	Zinc-coordinating DNA-binding domains{2}	Nuclear receptors with C4 zinc fingers{2.1}	Thyroid hormone receptor-related factors (NR1){2.1.2}	Thyroid hormone receptors (NR1A){2.1.2.2}	T3R-beta (NR1A2){2.1.2.2.2}	T3R-beta1{2.1.2.2.2.1}:T3R-beta2{2.1.2.2.2.2}	Nuclear receptor	zf-C4
TIGD1	TIGD1_HUMAN	Q96MW7	TIGD1							CENPB	CENP-B_N
TLE3	TLE3_HUMAN	Q04726	TLE3:KIAA1547
TLX1	TLX1_HUMAN	P31314	TLX1:HOX11:TCL3	Helix-turn-helix domains{3}	Homeo domain factors{3.1}	NK-related factors{3.1.2}	TLX{3.1.2.21}	TLX-1 (HOX11, TCL-3){3.1.2.21.1}	TLX-1, isoform 1{3.1.2.21.1.1}:TLX-1, isoform 2{3.1.2.21.1.2}	Homeodomain	Homeobox
TLX2	TLX2_HUMAN	O43763	TLX2:HOX11L1:NCX	Helix-turn-helix domains{3}	Homeo domain factors{3.1}	NK-related factors{3.1.2}	TLX{3.1.2.21}	TLX-2 (HOX11L1, NCX){3.1.2.21.2}		Homeodomain	Homeobox
TLX3	TLX3_HUMAN	O43711	TLX3:HOX11L2	Helix-turn-helix domains{3}	Homeo domain factors{3.1}	NK-related factors{3.1.2}	TLX{3.1.2.21}	TLX-3 (HOX11L2){3.1.2.21.3}		Homeodomain	Homeobox
TOP1	TOP1_HUMAN	P11387	TOP1
TP53	P53_HUMAN	P04637	TP53:P53	Immunoglobulin fold{6}	p53 domain factors{6.3}	p53-related factors{6.3.1}	p53{6.3.1.0.1}	p53{6.3.1.0.1}	p53, isoform 1 (p53alpha){6.3.1.0.1.1}:p53, isoform 2 (p53beta, I9RET){6.3.1.0.1.2}:p53, isoform 3 (p53gamma){6.3.1.0.1.3}:p53, isoform 4 (Del40-p53alpha){6.3.1.0.1.4}:p53, isoform 5 (Del40-p53beta){6.3.1.0.1.5}:p53, isoform 6 (Del40-p53gamma){6.3.1.0.1.6}:p53, isoform 7 (Del133-p53alpha){6.3.1.0.1.7}:p53, isoform 8 (Del133-p53beta){6.3.1.0.1.8}:p53, isoform 9 (Del133-p53gamma){6.3.1.0.1.9}	p53	P53
TP63	P63_HUMAN	Q9H3D4	TP63:KET:P63:P73H:P73L:TP73L	Immunoglobulin fold{6}	p53 domain factors{6.3}	p53-related factors{6.3.1}	p63{6.3.1.0.2}	p63{6.3.1.0.2}	p63, isoform 1 (p63alpha){6.3.1.0.2.1}:p63, isoform 10 (DelN-p63epsilon){6.3.1.0.2.10}:p63, isoform 11{6.3.1.0.2.11}:p63, isoform 12{6.3.1.0.2.12}:p63, isoform 2 (DelN-p63alpha){6.3.1.0.2.2}:p63, isoform 3 (p63beta){6.3.1.0.2.3}:p63, isoform 4 (DelN-p63beta){6.3.1.0.2.4}:p63, isoform 5 (p63gamma){6.3.1.0.2.5}:p63, isoform 6 (DelN-p63gamma){6.3.1.0.2.6}:p63, isoform 7 (p63delta){6.3.1.0.2.7}:p63, …	p53	P53
TP73	P73_HUMAN	O15350	TP73:P73	Immunoglobulin fold{6}	p53 domain factors{6.3}	p53-related factors{6.3.1}	p73{6.3.1.0.3}	p73{6.3.1.0.3}	p73, isoform alpha{6.3.1.0.3.1}:p73, isoform 10{6.3.1.0.3.10}:p73, isoform 11{6.3.1.0.3.11}:p73, isoform 12{6.3.1.0.3.12}:p73, isoform beta{6.3.1.0.3.2}:p73, isoform gamma{6.3.1.0.3.3}:p73, isoform delta{6.3.1.0.3.4}:p73, isoform epsilon{6.3.1.0.3.5}:p73, isoform zeta{6.3.1.0.3.6}:p73, isoform dNalpha{6.3.1.0.3.7}:p73, isoform dNbeta{6.3.1.0.3.8}:p73, isoform dNgamma{6.3.1.0.3.9}	p53	P53
TRIM22	TRI22_HUMAN	Q8IYM9	TRIM22:RNF94:STAF50
TRIM24	TIF1A_HUMAN	O15164	TRIM24:RNF82:TIF1:TIF1A
TRIM28	TIF1B_HUMAN	Q13263	TRIM28:KAP1:RNF96:TIF1B
TWIST1	TWST1_HUMAN	Q15672	TWIST1:BHLHA38:TWIST	Basic domains{1}	Basic helix-loop-helix factors (bHLH){1.2}	Tal-related factors{1.2.3}	Twist-like factors{1.2.3.2}	Twist-1 (H-Twist, M-Twist){1.2.3.2.1}
TWIST2	TWST2_HUMAN	Q8WVJ9	TWIST2:BHLHA39:DERMO1	Basic domains{1}	Basic helix-loop-helix factors (bHLH){1.2}	Tal-related factors{1.2.3}	Twist-like factors{1.2.3.2}	Twist-2 (Dermo-1){1.2.3.2.2}		bHLH	HLH
Tbr1	TBR1_MOUSE	Q64336	Tbr1	Immunoglobulin fold{6}	T-Box factors{6.5}	TBrain-related factors{6.5.2}	TBR-1{6.5.2.0.1}	TBR-1{6.5.2.0.1}		T-box	T-box
Tbx2	TBX2_MOUSE	Q60707	Tbx2	Immunoglobulin fold{6}	T-Box factors{6.5}	TBX2-related factors{6.5.4}	TBX2{6.5.4.0.1}	TBX2{6.5.4.0.1}		T-box	T-box
Tbx20	TBX20_MOUSE	Q9ES03	Tbx20:Tbx12	Immunoglobulin fold{6}	T-Box factors{6.5}	TBX1-related factors{6.5.3}	TBX20{6.5.3.0.5}	TBX20{6.5.3.0.5}	TBX20, isoform 1{6.5.3.0.5.1}:TBX20, isoform 2{6.5.3.0.5.2}	T-box	T-box
Tbx4	TBX4_MOUSE	P70325	Tbx4	Immunoglobulin fold{6}	T-Box factors{6.5}	TBX2-related factors{6.5.4}	TBX4{6.5.4.0.3}	TBX4{6.5.4.0.3}		T-box	T-box
Tbx5	TBX5_MOUSE	P70326	Tbx5	Immunoglobulin fold{6}	T-Box factors{6.5}	TBX2-related factors{6.5.4}	TBX5{6.5.4.0.4}	TBX5{6.5.4.0.4}		T-box	T-box
Tcf2	HNF1B_MOUSE	P27889	Hnf1b:Hnf-1b:Tcf2	Helix-turn-helix domains{3}	Homeo domain factors{3.1}	POU domain factors{3.1.10}	HNF1-like factors{3.1.10.7}	HNF-1beta (HNF-1B, vHNF1, LF-B3){3.1.10.7.2}	HNF-1beta, isoform 1{3.1.10.7.2.1}:HNF-1beta, isoform 2{3.1.10.7.2.2}:HNF-1beta, isoform 3{3.1.10.7.2.3}:HNF-1beta, isoform 4{3.1.10.7.2.4}
Tcf7	TCF7_MOUSE	Q00417	Tcf7:Tcf-1:Tcf1	Other all-alpha-helical DNA-binding domains{4}	High-mobility group (HMG) domain factors{4.1}	TCF-7-related factors{4.1.3}	TCF-7 (TCF-1) [1]{4.1.3.0.1}	TCF-7 (TCF-1) [1]{4.1.3.0.1}	TCF-7, isoform 1{4.1.3.0.1.1}:TCF-7, isoform 2{4.1.3.0.1.2}
Tcf7l2	TF7L2_MOUSE	Q924A0	Tcf7l2:Tcf4	Other all-alpha-helical DNA-binding domains{4}	High-mobility group (HMG) domain factors{4.1}	TCF-7-related factors{4.1.3}	TCF-7L2 (TCF-4) [1]{4.1.3.0.3}	TCF-7L2 (TCF-4) [1]{4.1.3.0.3}	TCF-7L2, isoform 1{4.1.3.0.3.1}:TCF-7L2, isoform 2{4.1.3.0.3.2}:TCF-7L2, isoform 3{4.1.3.0.3.3}:TCF-7L2, isoform 4{4.1.3.0.3.4}:TCF-7L2, isoform 5{4.1.3.0.3.5}:TCF-7L2, isoform 6{4.1.3.0.3.6}:TCF-7L2, isoform 7{4.1.3.0.3.7}:TCF-7L2, isoform 8{4.1.3.0.3.8}:TCF-7L2, isoform 9{4.1.3.0.3.9}	Sox	HMG_box
Tcfap2a	AP2A_MOUSE	P34056	Tfap2a:Ap2tf:Tcfap2a	Basic domains{1}	Basic helix-span-helix factors (bHSH){1.3}	AP-2{1.3.1}	AP-2alpha{1.3.1.0.1}	AP-2alpha{1.3.1.0.1}	AP-2alpha, isoform 1{1.3.1.0.1.1}:AP-2alpha, isoform 2{1.3.1.0.1.2}:AP-2alpha, isoform 3{1.3.1.0.1.3}:AP-2alpha, isoform 4{1.3.1.0.1.4}
Tcfap2b	AP2B_MOUSE	Q61313	Tfap2b:Tcfap2b	Basic domains{1}	Basic helix-span-helix factors (bHSH){1.3}	AP-2{1.3.1}	AP-2beta{1.3.1.0.2}	AP-2beta{1.3.1.0.2}
Tcfap2c	AP2C_MOUSE	Q61312	Tfap2c:Tcfap2c	Basic domains{1}	Basic helix-span-helix factors (bHSH){1.3}	AP-2{1.3.1}	AP-2gamma{1.3.1.0.3}	AP-2gamma{1.3.1.0.3}
Tcfap2e	AP2E_MOUSE	Q6VUP9	Tfap2e:Tcfap2e	Basic domains{1}	Basic helix-span-helix factors (bHSH){1.3}	AP-2{1.3.1}	AP-2epsilon{1.3.1.0.5}	AP-2epsilon{1.3.1.0.5}
Tcfe2a	TFE2_MOUSE	P15806	Tcf3:Alf2:Me2:Tcfe2a	Basic domains{1}	Basic helix-loop-helix factors (bHLH){1.2}	E2A-related factors{1.2.1}	E2A (TCF-3, ITF-1){1.2.1.0.1}	E2A (TCF-3, ITF-1){1.2.1.0.1}
Tcfec	TFEC_MOUSE	Q9WTW4	Tfec:Tcfec	Basic domains{1}	Basic helix-loop-helix factors (bHLH){1.2}	bHLH-ZIP factors{1.2.6}	TFE3-like factors{1.2.6.1}	TFEC{1.2.6.1.3}
Tef	TEF_MOUSE	Q9JLC6	Tef	Basic domains{1}	Basic leucine zipper factors (bZIP){1.1}	C/EBP-related{1.1.8}	PAR factors{1.1.8.2}	TEF{1.1.8.2.3}	TEF-alpha{1.1.8.2.3.1}:TEF-beta{1.1.8.2.3.2}:TEF, isoform 2{1.1.8.2.3.3}	bZIP	bZIP_1
Tfap2a	AP2A_MOUSE	P34056	Tfap2a:Ap2tf:Tcfap2a	Basic domains{1}	Basic helix-span-helix factors (bHSH){1.3}	AP-2{1.3.1}	AP-2alpha{1.3.1.0.1}	AP-2alpha{1.3.1.0.1}	AP-2alpha, isoform 1{1.3.1.0.1.1}:AP-2alpha, isoform 2{1.3.1.0.1.2}:AP-2alpha, isoform 3{1.3.1.0.1.3}:AP-2alpha, isoform 4{1.3.1.0.1.4}	AP-2	TF_AP-2
Tgif1	TGIF1_MOUSE	P70284	Tgif1:Tgif	Helix-turn-helix domains{3}	Homeo domain factors{3.1}	TALE-type homeo domain factors{3.1.4}	TGIF{3.1.4.6}	TGIF-1{3.1.4.6.1}	TGIF-1, isoform 1{3.1.4.6.1.1}:TGIF-1, isoform 2{3.1.4.6.1.2}	Homeodomain	Homeobox
Tgif2	TGIF2_MOUSE	Q8C0Y1	Tgif2	Helix-turn-helix domains{3}	Homeo domain factors{3.1}	TALE-type homeo domain factors{3.1.4}	TGIF{3.1.4.6}	TGIF-2{3.1.4.6.2}		Homeodomain	Homeobox
Titf1	NKX21_MOUSE	P50220	Nkx2-1:Nkx-2.1:Titf1:Ttf1	Helix-turn-helix domains{3}	Homeo domain factors{3.1}	NK-related factors{3.1.2}	NK-2.1{3.1.2.14}	NKX-2.1 (NKX2-1, TTF-1){3.1.2.14.1}
Tlx2	TLX2_MOUSE	Q61663	Tlx2:Enx:Hox11l1:Ncx:Tlx1l1	Helix-turn-helix domains{3}	Homeo domain factors{3.1}	NK-related factors{3.1.2}	TLX{3.1.2.21}	TLX-2 (HOX11L1, NCX){3.1.2.21.2}		Homeodomain	Homeobox
UBN1	UBN1_HUMAN	Q9NPG3	UBN1
UBP1	UBIP1_HUMAN	Q9NZI7	UBP1:LBP1	Immunoglobulin fold{6}	Grainyhead domain factors{6.7}	CP2-related factors{6.7.2}	UBP-1 (LBP-1, SEF){6.7.2.0.3}	UBP-1 (LBP-1, SEF){6.7.2.0.3}	LBP-1b, isoform 1{6.7.2.0.3.1}:LBP-1a, isoform 2{6.7.2.0.3.2}	Grainyhead	CP2
UBTF	UBF1_HUMAN	P17480	UBTF:UBF:UBF1	Other all-alpha-helical DNA-binding domains{4}	High-mobility group (HMG) domain factors{4.1}	UBF-related factors{4.1.6}	UBF-related factors{4.1.6.1}	UBF [6]{4.1.6.1.1}	UBF1, isoform Long{4.1.6.1.1.1}:UBF2, isoform Short{4.1.6.1.1.2}
UNCX	UNC4_HUMAN	A6NJT0	UNCX:UNCX4.1	Helix-turn-helix domains{3}	Homeo domain factors{3.1}	Paired-related HD factors{3.1.3}	UNCX{3.1.3.27}	UNCX (Uncx4.1){3.1.3.27.1}		Homeodomain	Homeobox
USF1	USF1_HUMAN	P22415	USF1:BHLHB11:USF	Basic domains{1}	Basic helix-loop-helix factors (bHLH){1.2}	bHLH-ZIP factors{1.2.6}	USF factors{1.2.6.2}	USF-1{1.2.6.2.1}		bHLH	HLH
USF2	USF2_HUMAN	Q15853	USF2:BHLHB12	Basic domains{1}	Basic helix-loop-helix factors (bHLH){1.2}	bHLH-ZIP factors{1.2.6}	USF factors{1.2.6.2}	USF-2{1.2.6.2.2}	USF-2A{1.2.6.2.2.1}:USF-2ADelH{1.2.6.2.2.2}:USF-2B{1.2.6.2.2.3}	bHLH	HLH
USP7	UBP7_HUMAN	Q93009	USP7:HAUSP
Uncx	UNC4_MOUSE	O08934	Uncx:Uncx4.1	Helix-turn-helix domains{3}	Homeo domain factors{3.1}	Paired-related HD factors{3.1.3}	UNCX{3.1.3.27}	UNCX (Uncx4.1){3.1.3.27.1}		Homeodomain	Homeobox
VAX1	VAX1_HUMAN	Q5SQQ9	VAX1	Helix-turn-helix domains{3}	Homeo domain factors{3.1}	NK-related factors{3.1.2}	VAX{3.1.2.22}	VAX-1{3.1.2.22.1}	VAX-1, isoform 1{3.1.2.22.1.1}:VAX-1, isoform 2{3.1.2.22.1.2}	Homeodomain	Homeobox
VAX2	VAX2_HUMAN	Q9UIW0	VAX2	Helix-turn-helix domains{3}	Homeo domain factors{3.1}	NK-related factors{3.1.2}	VAX{3.1.2.22}	VAX-2{3.1.2.22.2}		Homeodomain	Homeobox
VDR	VDR_HUMAN	P11473	VDR:NR1I1	Zinc-coordinating DNA-binding domains{2}	Nuclear receptors with C4 zinc fingers{2.1}	Thyroid hormone receptor-related factors (NR1){2.1.2}	Vitamin D receptor (NR1I){2.1.2.4}	VDR (NR1I1){2.1.2.4.1}		Nuclear receptor	zf-C4
VENTX	VENTX_HUMAN	O95231	VENTX:HPX42B:VENTX2	Helix-turn-helix domains{3}	Homeo domain factors{3.1}	NK-related factors{3.1.2}	VENTX{3.1.2.23}	VENTX (VENTX2, HPX42B){3.1.2.23.1}		Homeodomain	Homeobox
VEZF1	VEZF1_HUMAN	Q14119	VEZF1:DB1:ZNF161	Zinc-coordinating DNA-binding domains{2}	C2H2 zinc finger factors{2.3}	Factors with multiple dispersed zinc fingers{2.3.4}	MAZ-like factors{2.3.4.8}	VEZF1 (DB1, ZNF161) [1+5]{2.3.4.8.2}		C2H2 ZF	zf-C2H2
VSX1	VSX1_HUMAN	Q9NZR4	VSX1:RINX	Helix-turn-helix domains{3}	Homeo domain factors{3.1}	Paired-related HD factors{3.1.3}	VSX{3.1.3.28}	VSX-1 (RINX){3.1.3.28.1}	VSX-1, isoform 1{3.1.3.28.1.1}:VSX-1, isoform 2{3.1.3.28.1.2}:VSX-1, isoform 3{3.1.3.28.1.3}:VSX-1, isoform 4{3.1.3.28.1.4}:VSX-1, isoform 5{3.1.3.28.1.5}:VSX-1, isoform 6{3.1.3.28.1.6}:VSX-1, isoform 7{3.1.3.28.1.7}:VSX-1, isoform 8{3.1.3.28.1.8}	Homeodomain	Homeobox
VSX2	VSX2_HUMAN	P58304	VSX2:CHX10:HOX10	Helix-turn-helix domains{3}	Homeo domain factors{3.1}	Paired-related HD factors{3.1.3}	VSX{3.1.3.28}	VSX-2 (HOX10){3.1.3.28.2}		Homeodomain	Homeobox
Vax1	VAX1_MOUSE	Q2NKI2	Vax1	Helix-turn-helix domains{3}	Homeo domain factors{3.1}	NK-related factors{3.1.2}	VAX{3.1.2.22}	VAX-1{3.1.2.22.1}	VAX-1, isoform 1{3.1.2.22.1.1}:VAX-1, isoform 2{3.1.2.22.1.2}	Homeodomain	Homeobox
Vax2	VAX2_MOUSE	Q9WTP9	Vax2:Vex	Helix-turn-helix domains{3}	Homeo domain factors{3.1}	NK-related factors{3.1.2}	VAX{3.1.2.22}	VAX-2{3.1.2.22.2}		Homeodomain	Homeobox
Vsx1	VSX1_MOUSE	Q91V10	Vsx1:Rinx	Helix-turn-helix domains{3}	Homeo domain factors{3.1}	Paired-related HD factors{3.1.3}	VSX{3.1.3.28}	VSX-1 (RINX){3.1.3.28.1}		Homeodomain	Homeobox
WT1	WT1_HUMAN	P19544	WT1	Zinc-coordinating DNA-binding domains{2}	C2H2 zinc finger factors{2.3}	More than 3 adjacent zinc finger factors{2.3.3}	unclassified{2.3.3.0}	WT1{2.3.3.0.21}	WT1, isoform 1{2.3.3.0.21.1}:WT1, isoform 9{2.3.3.0.21.10}:WT1, isoform 2 (WT1 I &minus;KTS){2.3.3.0.21.2}:WT1, isoform 3 (WT1 I){2.3.3.0.21.3}:WT1, isoform 4 (WT1 &minus;KTS){2.3.3.0.21.4}:WT1, isoform 6{2.3.3.0.21.5}:WT1, isoform 7{2.3.3.0.21.6}:WT1, isoform 8{2.3.3.0.21.7}	C2H2 ZF	zf-C2H2
XBP1	XBP1_HUMAN	P17861	XBP1:TREB5:XBP2	Basic domains{1}	Basic leucine zipper factors (bZIP){1.1}	XBP-1-related factors{1.1.5}	XBP-1{1.1.5.0.1}	XBP-1{1.1.5.0.1}	XBP-1U{1.1.5.0.1.1}:XBP-1S{1.1.5.0.1.2}	bZIP	bZIP_1
XPA	XPA_HUMAN	P23025	XPA:XPAC							Unknown	UNKNOWN
Xbp1	XBP1_MOUSE	O35426	Xbp1:Treb5	Basic domains{1}	Basic leucine zipper factors (bZIP){1.1}	XBP-1-related factors{1.1.5}	XBP-1{1.1.5.0.1}	XBP-1{1.1.5.0.1}	XBP-1U{1.1.5.0.1.1}:XBP-1S{1.1.5.0.1.2}	bZIP	bZIP_1
YAP1	YAP1_HUMAN	P46937	YAP1:YAP65
YBX1	YBOX1_HUMAN	P67809	YBX1:NSEP1:YB1	beta-Barrel DNA-binding domains{9}	Cold-shock domain factors{9.1}	Dbp factors{9.1.1}	B (DbpB/YB-1-like){9.1.1.2}	YB-1 (DbpB, YBX1){9.1.1.2.1}		CSD	CSD
YY1	TYY1_HUMAN	P25490	YY1:INO80S	Zinc-coordinating DNA-binding domains{2}	C2H2 zinc finger factors{2.3}	More than 3 adjacent zinc finger factors{2.3.3}	YY1-like factors{2.3.3.9}	YY1 [4]{2.3.3.9.1}		C2H2 ZF	zf-C2H2
YY2	TYY2_HUMAN	O15391	YY2:ZNF631	Zinc-coordinating DNA-binding domains{2}	C2H2 zinc finger factors{2.3}	More than 3 adjacent zinc finger factors{2.3.3}	YY1-like factors{2.3.3.9}	YY2 (ZNF631) [4]{2.3.3.9.2}		C2H2 ZF	zf-C2H2
ZBED1	ZBED1_HUMAN	O96006	ZBED1:ALTE:DREF:KIAA0785:TRAMP	Zinc-coordinating DNA-binding domains{2}	C2H2 zinc finger factors{2.3}	BED zinc finger factors{2.3.5}	ZBED1 (ALTE, DREF, TRAMP){2.3.5.0.1}	ZBED1 (ALTE, DREF, TRAMP){2.3.5.0.1}		BED ZF	zf-BED
ZBTB11	ZBT11_HUMAN	O95625	ZBTB11	Zinc-coordinating DNA-binding domains{2}	C2H2 zinc finger factors{2.3}	More than 3 adjacent zinc finger factors{2.3.3}	unclassified{2.3.3.0}	ZBTB11 [12]{2.3.3.0.124}
ZBTB12	ZBT12_HUMAN	Q9Y330	ZBTB12:C6orf46:G10:NG35	Zinc-coordinating DNA-binding domains{2}	C2H2 zinc finger factors{2.3}	More than 3 adjacent zinc finger factors{2.3.3}	ZBTB6-like factors{2.3.3.11}	ZBTB12 (NG35) [4]{2.3.3.11.3}		C2H2 ZF	zf-C2H2
ZBTB14	ZBT14_HUMAN	O43829	ZBTB14:ZFP161:ZNF478	Zinc-coordinating DNA-binding domains{2}	C2H2 zinc finger factors{2.3}	More than 3 adjacent zinc finger factors{2.3.3}	unclassified{2.3.3.0}	ZFP161 (ZBTB14, ZNF478){2.3.3.0.1}		C2H2 ZF	zf-C2H2
ZBTB17	ZBT17_HUMAN	Q13105	ZBTB17:MIZ1:ZNF151:ZNF60	Zinc-coordinating DNA-binding domains{2}	C2H2 zinc finger factors{2.3}	Factors with multiple dispersed zinc fingers{2.3.4}	unclassified{2.3.4.0}	ZBTB17 (MIZ1, ZNF151, ZNF60) [12+1]{2.3.4.0.72}	ZBTB17, isoform 1{2.3.4.0.72.1}:ZBTB17, isoform 2{2.3.4.0.72.2}:ZBTB17, isoform 3{2.3.4.0.72.3}
ZBTB18	ZBT18_HUMAN	Q99592	ZBTB18:RP58:TAZ1:ZNF238	Zinc-coordinating DNA-binding domains{2}	C2H2 zinc finger factors{2.3}	More than 3 adjacent zinc finger factors{2.3.3}	ZNF238-like factors{2.3.3.16}	ZNF238 (RP58, TAZ1, ZBTB18) [4]{2.3.3.16.1}	ZNF238, isoform 1{2.3.3.16.1.1}:ZNF238, isoform 2{2.3.3.16.1.2}	C2H2 ZF	zf-C2H2
ZBTB2	ZBTB2_HUMAN	Q8N680	ZBTB2:KIAA1483:ZNF437	Zinc-coordinating DNA-binding domains{2}	C2H2 zinc finger factors{2.3}	Factors with multiple dispersed zinc fingers{2.3.4}	ZBTB1-like factors{2.3.4.6}	ZBTB2 (ZNF437) [1+3]{2.3.4.6.2}		C2H2 ZF	zf-C2H2
ZBTB20	ZBT20_HUMAN	Q9HC78	ZBTB20:DPZF:ZNF288	Zinc-coordinating DNA-binding domains{2}	C2H2 zinc finger factors{2.3}	More than 3 adjacent zinc finger factors{2.3.3}	ZBTB20-like factors{2.3.3.14}	ZBTB20 (DPZF, ZNF288) [5]{2.3.3.14.1}	ZBTB20, isoform 1{2.3.3.14.1.1}:ZBTB20, isoform 2{2.3.3.14.1.2}	C2H2 ZF	zf-C2H2
ZBTB22	ZBT22_HUMAN	O15209	ZBTB22:BING1:ZBTB22A:ZNF297	Zinc-coordinating DNA-binding domains{2}	C2H2 zinc finger factors{2.3}	Other factors with up to three adjacent zinc fingers{2.3.2}	Factors with 2-3 adjacent zinc fingersand a BTB/POZ domain{2.3.2.1}	ZBTB22 (ZNF297, BING1) [3]{2.3.2.1.6}		C2H2 ZF	zf-C2H2
ZBTB26	ZBT26_HUMAN	Q9HCK0	ZBTB26:KIAA1572:ZNF481	Zinc-coordinating DNA-binding domains{2}	C2H2 zinc finger factors{2.3}	More than 3 adjacent zinc finger factors{2.3.3}	ZBTB6-like factors{2.3.3.11}	ZBTB26 (ZNF481) [4]{2.3.3.11.2}		C2H2 ZF	zf-C2H2
ZBTB32	ZBT32_HUMAN	Q9Y2Y4	ZBTB32:FAZF:TZFP:ZNF538	Zinc-coordinating DNA-binding domains{2}	C2H2 zinc finger factors{2.3}	Other factors with up to three adjacent zinc fingers{2.3.2}	Factors with 2-3 adjacent zinc fingersand a BTB/POZ domain{2.3.2.1}	ZBTB32 (ZNF538, FAZF) [3]{2.3.2.1.7}		C2H2 ZF	zf-C2H2
ZBTB33	KAISO_HUMAN	Q86T24	ZBTB33:KAISO:ZNF348	Zinc-coordinating DNA-binding domains{2}	C2H2 zinc finger factors{2.3}	Other factors with up to three adjacent zinc fingers{2.3.2}	Factors with 2-3 adjacent zinc fingersand a BTB/POZ domain{2.3.2.1}	ZBTB33 (KAISO, ZNF348) [3]{2.3.2.1.12}		C2H2 ZF	zf-C2H2
ZBTB37	ZBT37_HUMAN	Q5TC79	ZBTB37	Zinc-coordinating DNA-binding domains{2}	C2H2 zinc finger factors{2.3}	Other factors with up to three adjacent zinc fingers{2.3.2}	Factors with 2-3 adjacent zinc fingersand a BTB/POZ domain{2.3.2.1}	ZBTB37 [3]{2.3.2.1.9}	ZBTB37, isoform 1{2.3.2.1.9.1}:ZBTB37, isoform 2{2.3.2.1.9.2}:ZBTB37, isoform 3{2.3.2.1.9.3}	C2H2 ZF	zf-C2H2
ZBTB4	ZBTB4_HUMAN	Q9P1Z0	ZBTB4:KIAA1538	Zinc-coordinating DNA-binding domains{2}	C2H2 zinc finger factors{2.3}	Factors with multiple dispersed zinc fingers{2.3.4}	unclassified{2.3.4.0}	ZBTB4 (KAISO-L1) [1+3+2]{2.3.4.0.7}
ZBTB42	ZBT42_HUMAN	B2RXF5	ZBTB42	Zinc-coordinating DNA-binding domains{2}	C2H2 zinc finger factors{2.3}	More than 3 adjacent zinc finger factors{2.3.3}	ZNF238-like factors{2.3.3.16}	ZBTB42 [4]{2.3.3.16.2}		C2H2 ZF	zf-C2H2
ZBTB43	ZBT43_HUMAN	O43298	ZBTB43:KIAA0414:ZBTB22B:ZNF297B	Zinc-coordinating DNA-binding domains{2}	C2H2 zinc finger factors{2.3}	Other factors with up to three adjacent zinc fingers{2.3.2}	Factors with 2-3 adjacent zinc fingersand a BTB/POZ domain{2.3.2.1}	ZBTB43 (ZBTB22B, ZNF297B) [3]{2.3.2.1.10}		C2H2 ZF	zf-C2H2
ZBTB44	ZBT44_HUMAN	Q8NCP5	ZBTB44:BTBD15:ZNF851	Zinc-coordinating DNA-binding domains{2}	C2H2 zinc finger factors{2.3}	More than 3 adjacent zinc finger factors{2.3.3}	unclassified{2.3.3.0}	ZBTB44 (BTBD15, ZNF851){2.3.3.0.28}	ZBTB44, isoform 1{2.3.3.0.28.1}:ZBTB44, isoform 2{2.3.3.0.28.2}:ZBTB44, isoform 3{2.3.3.0.28.3}:ZBTB44, isoform 4{2.3.3.0.28.4}	C2H2 ZF	zf-C2H2
ZBTB45	ZBT45_HUMAN	Q96K62	ZBTB45:ZNF499	Zinc-coordinating DNA-binding domains{2}	C2H2 zinc finger factors{2.3}	More than 3 adjacent zinc finger factors{2.3.3}	ZBTB20-like factors{2.3.3.14}	ZBTB45 (ZNF499) [4]{2.3.3.14.2}		C2H2 ZF	zf-C2H2
ZBTB48	TZAP_HUMAN	P10074	ZBTB48:HKR3:TZAP:ZNF855	Zinc-coordinating DNA-binding domains{2}	C2H2 zinc finger factors{2.3}	More than 3 adjacent zinc finger factors{2.3.3}	unclassified{2.3.3.0}	ZBTB48 (HKR3, ZNF855) [11]{2.3.3.0.102}		C2H2 ZF	zf-C2H2
ZBTB49	ZBT49_HUMAN	Q6ZSB9	ZBTB49:ZNF509	Zinc-coordinating DNA-binding domains{2}	C2H2 zinc finger factors{2.3}	More than 3 adjacent zinc finger factors{2.3.3}	unclassified{2.3.3.0}	ZBTB49 [7]{2.3.3.0.38}	ZBTB49, isoform 1{2.3.3.0.38.1}:ZBTB49, isoform 2{2.3.3.0.38.2}	C2H2 ZF	zf-C2H2
ZBTB6	ZBTB6_HUMAN	Q15916	ZBTB6:ZID:ZNF482	Zinc-coordinating DNA-binding domains{2}	C2H2 zinc finger factors{2.3}	More than 3 adjacent zinc finger factors{2.3.3}	ZBTB6-like factors{2.3.3.11}	ZBTB6 (ZID, ZNF482) [4]{2.3.3.11.1}		C2H2 ZF	zf-C2H2
ZBTB7A	ZBT7A_HUMAN	O95365	ZBTB7A:FBI1:LRF:ZBTB7:ZNF857A	Zinc-coordinating DNA-binding domains{2}	C2H2 zinc finger factors{2.3}	More than 3 adjacent zinc finger factors{2.3.3}	ZBTB7 factors{2.3.3.8}	ZBTB7A [4]{2.3.3.8.1}		C2H2 ZF	zf-C2H2
ZBTB7B	ZBT7B_HUMAN	O15156	ZBTB7B:ZBTB15:ZFP67:ZNF857B	Zinc-coordinating DNA-binding domains{2}	C2H2 zinc finger factors{2.3}	More than 3 adjacent zinc finger factors{2.3.3}	ZBTB7 factors{2.3.3.8}	ZBTB7B [4]{2.3.3.8.2}		C2H2 ZF	zf-C2H2
ZBTB7C	ZBT7C_HUMAN	A1YPR0	ZBTB7C:APM1:ZBTB36:ZNF857C	Zinc-coordinating DNA-binding domains{2}	C2H2 zinc finger factors{2.3}	More than 3 adjacent zinc finger factors{2.3.3}	ZBTB7 factors{2.3.3.8}	ZBTB7C [4]{2.3.3.8.3}		C2H2 ZF	zf-C2H2
ZC3H11A	ZC11A_HUMAN	O75152	ZC3H11A:KIAA0663:ZC3HDC11A
ZC3H8	ZC3H8_HUMAN	Q8N5P1	ZC3H8:ZC3HDC8	Zinc-coordinating DNA-binding domains{2}	C3H zinc finger factors{2.8}	ZC3H8-related factors{2.8.1}	ZC3H8 (ZC3HDC8, FLIZ1) [3]{2.8.1.0.1}	ZC3H8 (ZC3HDC8, FLIZ1) [3]{2.8.1.0.1}
ZEB1	ZEB1_HUMAN	P37275	ZEB1:AREB6:TCF8	Helix-turn-helix domains{3}	Homeo domain factors{3.1}	HD-ZF factors{3.1.8}	ZEB{3.1.8.3}	ZEB1 (TCF-8){3.1.8.3.1}	ZEB1, isoform 1{3.1.8.3.1.1}:ZEB1, isoform 2{3.1.8.3.1.2}:ZEB1, isoform 3{3.1.8.3.1.3}:ZEB1, isoform 4{3.1.8.3.1.4}:ZEB1, isoform 5{3.1.8.3.1.5}	C2H2 ZF	Homeodomain	zf-C2H2	Homeobox
ZEB2	ZEB2_HUMAN	O60315	ZEB2:KIAA0569:SIP1:ZFHX1B:ZFX1B:HRIHFB2411	Helix-turn-helix domains{3}	Homeo domain factors{3.1}	HD-ZF factors{3.1.8}	ZEB{3.1.8.3}	ZEB2 (SMADIP1, SIP1){3.1.8.3.2}	ZEB2, isoform 1{3.1.8.3.2.1}:ZEB2, isoform 2{3.1.8.3.2.2}
ZFHX2	ZFHX2_HUMAN	Q9C0A1	ZFHX2:KIAA1056:KIAA1762:ZNF409	Helix-turn-helix domains{3}	Homeo domain factors{3.1}	HD-ZF factors{3.1.8}	ZFHX{3.1.8.4}	ZFHX2 (ZFH-2){3.1.8.4.1}	ZFHX2, isoform 1{3.1.8.4.1.1}:ZFHX2, isoform 2{3.1.8.4.1.2}	Homeodomain	Homeobox
ZFHX3	ZFHX3_HUMAN	Q15911	ZFHX3:ATBF1	Helix-turn-helix domains{3}	Homeo domain factors{3.1}	HD-ZF factors{3.1.8}	ZFHX{3.1.8.4}	ZFHX3 (ZFH-3, ATBF1){3.1.8.4.2}	ZFHX3, isoform A{3.1.8.4.2.1}:ZFHX3, isoform B{3.1.8.4.2.2}	C2H2 ZF	Homeodomain	zf-C2H2	Homeobox
ZFP1	ZFP1_HUMAN	Q6P2D0	ZFP1:ZNF475	Zinc-coordinating DNA-binding domains{2}	C2H2 zinc finger factors{2.3}	More than 3 adjacent zinc finger factors{2.3.3}	unclassified{2.3.3.0}	ZFP1 (ZNF475) [8]{2.3.3.0.72}	ZFP1, isoform 1{2.3.3.0.72.1}:ZFP1, isoform 2{2.3.3.0.72.2}	C2H2 ZF	zf-C2H2
ZFP14	ZFP14_HUMAN	Q9HCL3	ZFP14:KIAA1559:ZNF531	Zinc-coordinating DNA-binding domains{2}	C2H2 zinc finger factors{2.3}	More than 3 adjacent zinc finger factors{2.3.3}	ZFP30-like factors{2.3.3.63}	ZFP14 (ZNF531) [13]{2.3.3.63.3}		C2H2 ZF	zf-C2H2
ZFP28	ZFP28_HUMAN	Q8NHY6	ZFP28:KIAA1431	Zinc-coordinating DNA-binding domains{2}	C2H2 zinc finger factors{2.3}	More than 3 adjacent zinc finger factors{2.3.3}	unclassified{2.3.3.0}	ZFP28 [15]{2.3.3.0.192}		C2H2 ZF	zf-C2H2
ZFP3	ZFP3_HUMAN	Q96NJ6	ZFP3:ZNF752	Zinc-coordinating DNA-binding domains{2}	C2H2 zinc finger factors{2.3}	More than 3 adjacent zinc finger factors{2.3.3}	unclassified{2.3.3.0}	ZFP3 (ZNF752) [13]{2.3.3.0.162}		C2H2 ZF	zf-C2H2
ZFP41	ZFP41_HUMAN	Q8N8Y5	ZFP41	Zinc-coordinating DNA-binding domains{2}	C2H2 zinc finger factors{2.3}	More than 3 adjacent zinc finger factors{2.3.3}	unclassified{2.3.3.0}	ZFP41{2.3.3.0.17}		C2H2 ZF	zf-C2H2
ZFP42	ZFP42_HUMAN	Q96MM3	ZFP42:REX1:ZNF754	Zinc-coordinating DNA-binding domains{2}	C2H2 zinc finger factors{2.3}	More than 3 adjacent zinc finger factors{2.3.3}	YY1-like factors{2.3.3.9}	ZFP42 (REX1, ZNF754) [4]{2.3.3.9.3}		C2H2 ZF	zf-C2H2
ZFP57	ZFP57_HUMAN	Q9NU63	ZFP57:C6orf40:ZNF698	Zinc-coordinating DNA-binding domains{2}	C2H2 zinc finger factors{2.3}	Factors with multiple dispersed zinc fingers{2.3.4}	unclassified{2.3.4.0}	ZFP57 (ZNF698) [4+3]{2.3.4.0.28}	ZFP57, isoform 1{2.3.4.0.28.1}:ZFP57, isoform 2{2.3.4.0.28.2}:ZFP57, isoform 3{2.3.4.0.28.3}	C2H2 ZF	zf-C2H2
ZFP64	ZF64B_HUMAN	Q9NTW7	ZFP64:ZNF338	Zinc-coordinating DNA-binding domains{2}	C2H2 zinc finger factors{2.3}	More than 3 adjacent zinc finger factors{2.3.3}	unclassified{2.3.3.0}	ZFP64 [9]{2.3.3.0.76}	ZFP64, isoform 3 [3+10]{2.3.3.0.76.3}:ZFP64, isoform 4 (ZNF338) [3+10]{2.3.3.0.76.4}:ZFP64, isoform 5{2.3.3.0.76.5}:ZFP64, isoform 6{2.3.3.0.76.6}	C2H2 ZF	zf-C2H2
ZFP69	ZFP69_HUMAN	Q49AA0	ZFP69:ZNF642	Zinc-coordinating DNA-binding domains{2}	C2H2 zinc finger factors{2.3}	More than 3 adjacent zinc finger factors{2.3.3}	ZNF642-like factors{2.3.3.31}	ZNF642 (ZFP69) [9]{2.3.3.31.1}		C2H2 ZF	zf-C2H2
ZFP69B	ZF69B_HUMAN	Q9UJL9	ZFP69B:ZNF643	Zinc-coordinating DNA-binding domains{2}	C2H2 zinc finger factors{2.3}	More than 3 adjacent zinc finger factors{2.3.3}	ZNF642-like factors{2.3.3.31}	ZNF643 (ZFP69B) [9]{2.3.3.31.2}	ZNF643, isoform 1{2.3.3.31.2.1}:ZNF643, isoform 2{2.3.3.31.2.2}	C2H2 ZF	zf-C2H2
ZFP82	ZFP82_HUMAN	Q8N141	ZFP82:KIAA1948:ZNF545	Zinc-coordinating DNA-binding domains{2}	C2H2 zinc finger factors{2.3}	More than 3 adjacent zinc finger factors{2.3.3}	ZFP30-like factors{2.3.3.63}	ZFP82 (ZNF545) [13]{2.3.3.63.2}		C2H2 ZF	zf-C2H2
ZFP90	ZFP90_HUMAN	Q8TF47	ZFP90:KIAA1954:ZNF756	Zinc-coordinating DNA-binding domains{2}	C2H2 zinc finger factors{2.3}	More than 3 adjacent zinc finger factors{2.3.3}	unclassified{2.3.3.0}	ZFP90 (ZNF756) [13]{2.3.3.0.149}		C2H2 ZF	zf-C2H2
ZFX	ZFX_HUMAN	P17010	ZFX	Zinc-coordinating DNA-binding domains{2}	C2H2 zinc finger factors{2.3}	More than 3 adjacent zinc finger factors{2.3.3}	ZFX/ZFY factors{2.3.3.65}	ZFX [13]{2.3.3.65.1}	ZFX, isoform 1{2.3.3.65.1.1}:ZFX, isoform 2{2.3.3.65.1.2}
ZHX1	ZHX1_HUMAN	Q9UKY1	ZHX1	Helix-turn-helix domains{3}	Homeo domain factors{3.1}	HD-ZF factors{3.1.8}	ZHX{3.1.8.5}	ZHX1{3.1.8.5.1}	ZHX1, isoform 1{3.1.8.5.1.1}	Homeodomain	Homeobox
ZHX2	ZHX2_HUMAN	Q9Y6X8	ZHX2:AFR1:KIAA0854:RAF	Helix-turn-helix domains{3}	Homeo domain factors{3.1}	HD-ZF factors{3.1.8}	ZHX{3.1.8.5}	ZHX2 (AFP){3.1.8.5.2}
ZIC1	ZIC1_HUMAN	Q15915	ZIC1:ZIC:ZNF201	Zinc-coordinating DNA-binding domains{2}	C2H2 zinc finger factors{2.3}	More than 3 adjacent zinc finger factors{2.3.3}	GLI-like factors{2.3.3.1}	ZIC1 (ZNF201) [5]{2.3.3.1.7}		C2H2 ZF	zf-C2H2
ZIC2	ZIC2_HUMAN	O95409	ZIC2	Zinc-coordinating DNA-binding domains{2}	C2H2 zinc finger factors{2.3}	More than 3 adjacent zinc finger factors{2.3.3}	GLI-like factors{2.3.3.1}	ZIC2 [5]{2.3.3.1.8}		C2H2 ZF	zf-C2H2
ZIC3	ZIC3_HUMAN	O60481	ZIC3:ZNF203	Zinc-coordinating DNA-binding domains{2}	C2H2 zinc finger factors{2.3}	More than 3 adjacent zinc finger factors{2.3.3}	GLI-like factors{2.3.3.1}	ZIC3 (ZNF203) [5]{2.3.3.1.9}	ZIC3A, isoform 1{2.3.3.1.9.1}:ZIC3B, isoform 2{2.3.3.1.9.2}	C2H2 ZF	zf-C2H2
ZIC4	ZIC4_HUMAN	Q8N9L1	ZIC4	Zinc-coordinating DNA-binding domains{2}	C2H2 zinc finger factors{2.3}	More than 3 adjacent zinc finger factors{2.3.3}	GLI-like factors{2.3.3.1}	ZIC4 [5]{2.3.3.1.10}	ZIC4, isoform 1{2.3.3.1.10.1}:ZIC4, isoform 2{2.3.3.1.10.2}:ZIC4, isoform 3{2.3.3.1.10.3}:ZIC4, isoform 4{2.3.3.1.10.4}:ZIC4, isoform 5{2.3.3.1.10.5}	C2H2 ZF	zf-C2H2
ZIC5	ZIC5_HUMAN	Q96T25	ZIC5	Zinc-coordinating DNA-binding domains{2}	C2H2 zinc finger factors{2.3}	More than 3 adjacent zinc finger factors{2.3.3}	GLI-like factors{2.3.3.1}	ZIC5 [4]{2.3.3.1.11}		C2H2 ZF	zf-C2H2
ZIK1	ZIK1_HUMAN	Q3SY52	ZIK1:ZNF762	Zinc-coordinating DNA-binding domains{2}	C2H2 zinc finger factors{2.3}	More than 3 adjacent zinc finger factors{2.3.3}	ZNF32-like factors{2.3.3.41}	ZIK1 (ZNF762) [9]{2.3.3.41.2}	ZIK1, isoform 1{2.3.3.41.2.1}:ZIK1, isoform 2{2.3.3.41.2.2}:ZIK1, isoform 3{2.3.3.41.2.3}	C2H2 ZF	zf-C2H2
ZIM2	ZIM2_HUMAN	Q9NZV7	ZIM2:ZNF656	Zinc-coordinating DNA-binding domains{2}	C2H2 zinc finger factors{2.3}	More than 3 adjacent zinc finger factors{2.3.3}	unclassified{2.3.3.0}	ZIM2 (ZNF656){2.3.3.0.27}		C2H2 ZF	zf-C2H2
ZIM3	ZIM3_HUMAN	Q96PE6	ZIM3:ZNF657	Zinc-coordinating DNA-binding domains{2}	C2H2 zinc finger factors{2.3}	More than 3 adjacent zinc finger factors{2.3.3}	unclassified{2.3.3.0}	ZIM3 (ZNF657) [11]{2.3.3.0.104}		C2H2 ZF	zf-C2H2
ZKSCAN1	ZKSC1_HUMAN	P17029	ZKSCAN1:KOX18:ZNF139:ZNF36	Zinc-coordinating DNA-binding domains{2}	C2H2 zinc finger factors{2.3}	More than 3 adjacent zinc finger factors{2.3.3}	ZNF24-like factors{2.3.3.10}	ZKSCAN1 (KOX18, ZNF139, ZNF36) [6]{2.3.3.10.6}		C2H2 ZF	zf-C2H2
ZKSCAN2	ZKSC2_HUMAN	Q63HK3	ZKSCAN2:ZNF694	Zinc-coordinating DNA-binding domains{2}	C2H2 zinc finger factors{2.3}	More than 3 adjacent zinc finger factors{2.3.3}	ZNF500-like factors{2.3.3.19}	ZKSCAN2 (ZNF694) [6]{2.3.3.19.3}	ZKSCAN2, isoform 1{2.3.3.19.3.1}:ZKSCAN2, isoform 2{2.3.3.19.3.2}	C2H2 ZF	MADF	zf-C2H2	MADF_DNA_bdg
ZKSCAN3	ZKSC3_HUMAN	Q9BRR0	ZKSCAN3:ZFP47:ZNF306:ZNF309:ZSCAN13	Zinc-coordinating DNA-binding domains{2}	C2H2 zinc finger factors{2.3}	More than 3 adjacent zinc finger factors{2.3.3}	ZKSCAN3-like factors{2.3.3.26}	ZKSCAN3 (ZFP47, ZNF306, ZNF309, ZSCAN13) [7]{2.3.3.26.1}		C2H2 ZF	zf-C2H2
ZKSCAN5	ZKSC5_HUMAN	Q9Y2L8	ZKSCAN5:KIAA1015:ZFP95	Zinc-coordinating DNA-binding domains{2}	C2H2 zinc finger factors{2.3}	Factors with multiple dispersed zinc fingers{2.3.4}	unclassified{2.3.4.0}	ZKSCAN5 (ZFP95) [4+9]{2.3.4.0.42}		C2H2 ZF	zf-C2H2
ZKSCAN7	ZKSC7_HUMAN	Q9P0L1	ZKSCAN7:ZNF167:ZNF448:ZNF64	Zinc-coordinating DNA-binding domains{2}	C2H2 zinc finger factors{2.3}	More than 3 adjacent zinc finger factors{2.3.3}	unclassified{2.3.3.0}	ZNF167 (ZKSCAN7, ZNF448, ZNF64, Zfp167) [13]{2.3.3.0.159}	ZNF167, isoform 1{2.3.3.0.159.1}:ZNF167, isoform 2{2.3.3.0.159.2}	C2H2 ZF	zf-C2H2
ZMIZ1	ZMIZ1_HUMAN	Q9ULJ6	ZMIZ1:KIAA1224:RAI17:ZIMP10
ZMYND11	ZMY11_HUMAN	Q15326	ZMYND11:BRAM1:BS69
ZNF10	ZNF10_HUMAN	P21506	ZNF10:KOX1	Zinc-coordinating DNA-binding domains{2}	C2H2 zinc finger factors{2.3}	More than 3 adjacent zinc finger factors{2.3.3}	unclassified{2.3.3.0}	ZNF10 (KOX1) [11]{2.3.3.0.118}		C2H2 ZF	zf-C2H2
ZNF100	ZN100_HUMAN	Q8IYN0	ZNF100	Zinc-coordinating DNA-binding domains{2}	C2H2 zinc finger factors{2.3}	More than 3 adjacent zinc finger factors{2.3.3}	ZNF100-like factors{2.3.3.59}	ZNF100 [12]{2.3.3.59.1}		C2H2 ZF	zf-C2H2
ZNF101	ZN101_HUMAN	Q8IZC7	ZNF101	Zinc-coordinating DNA-binding domains{2}	C2H2 zinc finger factors{2.3}	Factors with multiple dispersed zinc fingers{2.3.4}	unclassified{2.3.4.0}	ZNF101 (HZF12) [1+9]{2.3.4.0.51}		C2H2 ZF	zf-C2H2
ZNF114	ZN114_HUMAN	Q8NC26	ZNF114	Zinc-coordinating DNA-binding domains{2}	C2H2 zinc finger factors{2.3}	More than 3 adjacent zinc finger factors{2.3.3}	unclassified{2.3.3.0}	ZNF114{2.3.3.0.11}	ZNF114, isoform 1{2.3.3.0.11.1}:ZNF114, isoform 2{2.3.3.0.11.2}	C2H2 ZF	zf-C2H2
ZNF12	ZNF12_HUMAN	P17014	ZNF12:GIOT3:KOX3:ZNF325							C2H2 ZF	zf-C2H2
ZNF121	ZN121_HUMAN	P58317	ZNF121:ZNF20	Zinc-coordinating DNA-binding domains{2}	C2H2 zinc finger factors{2.3}	More than 3 adjacent zinc finger factors{2.3.3}	unclassified{2.3.3.0}	ZNF121 (ZNF20) [11]{2.3.3.0.112}		C2H2 ZF	zf-C2H2
ZNF124	ZN124_HUMAN	Q15973	ZNF124	Zinc-coordinating DNA-binding domains{2}	C2H2 zinc finger factors{2.3}	More than 3 adjacent zinc finger factors{2.3.3}	ZNF763-like factors{2.3.3.33}	ZNF124 (HZF-16) [8]{2.3.3.33.6}	ZNF124, isoform 1{2.3.3.33.6.1}:ZNF124, isoform 2{2.3.3.33.6.2}:ZNF124, isoform 3 (HZF-16.2){2.3.3.33.6.3}:ZNF124, isoform 4 (HZF-16.1){2.3.3.33.6.4}:ZNF124, isoform 5 (HZF-16.1){2.3.3.33.6.5}	C2H2 ZF	zf-C2H2
ZNF132	ZN132_HUMAN	P52740	ZNF132	Zinc-coordinating DNA-binding domains{2}	C2H2 zinc finger factors{2.3}	Factors with multiple dispersed zinc fingers{2.3.4}	unclassified{2.3.4.0}	ZNF132 [2+16]{2.3.4.0.70}	ZNF132, isoform 1{2.3.4.0.70.1}:ZNF132, isoform 2{2.3.4.0.70.2}	C2H2 ZF	zf-C2H2
ZNF133	ZN133_HUMAN	P52736	ZNF133:ZNF150	Zinc-coordinating DNA-binding domains{2}	C2H2 zinc finger factors{2.3}	More than 3 adjacent zinc finger factors{2.3.3}	ZNF343-like factors{2.3.3.61}	ZNF133 (ZNF150) [15]{2.3.3.61.4}	ZNF133, isoform 1{2.3.3.61.4.1}:ZNF133, isoform 2{2.3.3.61.4.2}	C2H2 ZF	zf-C2H2
ZNF134	ZN134_HUMAN	P52741	ZNF134	Zinc-coordinating DNA-binding domains{2}	C2H2 zinc finger factors{2.3}	Factors with multiple dispersed zinc fingers{2.3.4}	ZNF134-like factors{2.3.4.24}	ZNF134 [2+9]{2.3.4.24.1}	ZNF134, isoform 1{2.3.4.24.1.1}:ZNF134, isoform 2 [9]{2.3.4.24.1.2}	C2H2 ZF	zf-C2H2
ZNF135	ZN135_HUMAN	P52742	ZNF135:ZNF61:ZNF78L1	Zinc-coordinating DNA-binding domains{2}	C2H2 zinc finger factors{2.3}	More than 3 adjacent zinc finger factors{2.3.3}	unclassified{2.3.3.0}	ZNF135 (ZNF61, ZNF78L1) [16]{2.3.3.0.202}	ZNF135, isoform 1{2.3.3.0.202.1}:ZNF135, isoform 2{2.3.3.0.202.2}:ZNF135, isoform 3{2.3.3.0.202.3}:ZNF135, isoform 4{2.3.3.0.202.4}	C2H2 ZF	zf-C2H2
ZNF136	ZN136_HUMAN	P52737	ZNF136	Zinc-coordinating DNA-binding domains{2}	C2H2 zinc finger factors{2.3}	More than 3 adjacent zinc finger factors{2.3.3}	ZNF763-like factors{2.3.3.33}	ZNF136 [14]{2.3.3.33.15}		C2H2 ZF	zf-C2H2
ZNF140	ZN140_HUMAN	P52738	ZNF140	Zinc-coordinating DNA-binding domains{2}	C2H2 zinc finger factors{2.3}	More than 3 adjacent zinc finger factors{2.3.3}	ZNF302-like factors{2.3.3.44}	ZNF140 [10]{2.3.3.44.4}		C2H2 ZF	zf-C2H2
ZNF141	ZN141_HUMAN	Q15928	ZNF141:D4S90	Zinc-coordinating DNA-binding domains{2}	C2H2 zinc finger factors{2.3}	More than 3 adjacent zinc finger factors{2.3.3}	unclassified{2.3.3.0}	ZNF141 (D4S90) [11]{2.3.3.0.110}		C2H2 ZF	zf-C2H2
ZNF143	ZN143_HUMAN	P52747	ZNF143:SBF:STAF	Zinc-coordinating DNA-binding domains{2}	C2H2 zinc finger factors{2.3}	More than 3 adjacent zinc finger factors{2.3.3}	ZNF76-like factors{2.3.3.28}	ZNF143 (SBF, STAF) [7]{2.3.3.28.2}	ZNF143, isoform 1{2.3.3.28.2.1}:ZNF143, isoform 2{2.3.3.28.2.2}	C2H2 ZF	zf-C2H2
ZNF146	OZF_HUMAN	Q15072	ZNF146:OZF	Zinc-coordinating DNA-binding domains{2}	C2H2 zinc finger factors{2.3}	More than 3 adjacent zinc finger factors{2.3.3}	ZNF146-like factors{2.3.3.55}	ZNF146 [10]{2.3.3.55.1}		C2H2 ZF	zf-C2H2
ZNF148	ZN148_HUMAN	Q9UQR1	ZNF148:ZBP89	Zinc-coordinating DNA-binding domains{2}	C2H2 zinc finger factors{2.3}	More than 3 adjacent zinc finger factors{2.3.3}	ZNF148-like factors{2.3.3.13}	ZNF148 (ZBP89) [4]{2.3.3.13.1}
ZNF154	ZN154_HUMAN	Q13106	ZNF154:KIAA2003	Zinc-coordinating DNA-binding domains{2}	C2H2 zinc finger factors{2.3}	More than 3 adjacent zinc finger factors{2.3.3}	unclassified{2.3.3.0}	ZNF154 [12]{2.3.3.0.126}		C2H2 ZF	zf-C2H2
ZNF157	ZN157_HUMAN	P51786	ZNF157	Zinc-coordinating DNA-binding domains{2}	C2H2 zinc finger factors{2.3}	More than 3 adjacent zinc finger factors{2.3.3}	ZFN25-like factors{2.3.3.69}	ZNF157 [12]{2.3.3.69.2}		C2H2 ZF	zf-C2H2
ZNF16	ZNF16_HUMAN	P17020	ZNF16:HZF1:KOX9	Zinc-coordinating DNA-binding domains{2}	C2H2 zinc finger factors{2.3}	More than 3 adjacent zinc finger factors{2.3.3}	unclassified{2.3.3.0}	ZNF16 (KOX9) [17]{2.3.3.0.204}		C2H2 ZF	zf-C2H2
ZNF169	ZN169_HUMAN	Q14929	ZNF169	Zinc-coordinating DNA-binding domains{2}	C2H2 zinc finger factors{2.3}	More than 3 adjacent zinc finger factors{2.3.3}	ZNF343-like factors{2.3.3.61}	ZNF169 [13]{2.3.3.61.3}		C2H2 ZF	zf-C2H2
ZNF17	ZNF17_HUMAN	P17021	ZNF17:KIAA1947:KOX10	Zinc-coordinating DNA-binding domains{2}	C2H2 zinc finger factors{2.3}	More than 3 adjacent zinc finger factors{2.3.3}	unclassified{2.3.3.0}	ZNF17 (HPF3, KOX10) [17]{2.3.3.0.205}	ZNF17, isoform 1{2.3.3.0.205.1}:ZNF17, isoform 2{2.3.3.0.205.2}:ZNF17, isoform 3{2.3.3.0.205.3}	C2H2 ZF	zf-C2H2
ZNF174	ZN174_HUMAN	Q15697	ZNF174:ZSCAN8	Zinc-coordinating DNA-binding domains{2}	C2H2 zinc finger factors{2.3}	Other factors with up to three adjacent zinc fingers{2.3.2}	Factors with 2-3 adjacent zinc fingersand a SCAN domain{2.3.2.3}	ZNF174 (AW-1, ZSCAN8) [3]{2.3.2.3.2}	ZNF174, isoform 1{2.3.2.3.2.1}:ZNF174, isoform 2{2.3.2.3.2.2}	C2H2 ZF	zf-C2H2
ZNF175	ZN175_HUMAN	Q9Y473	ZNF175	Zinc-coordinating DNA-binding domains{2}	C2H2 zinc finger factors{2.3}	More than 3 adjacent zinc finger factors{2.3.3}	ZFN81-like factors{2.3.3.68}	ZNF175 [15]{2.3.3.68.2}		C2H2 ZF	zf-C2H2
ZNF177	ZN177_HUMAN	Q13360	ZNF177	Zinc-coordinating DNA-binding domains{2}	C2H2 zinc finger factors{2.3}	More than 3 adjacent zinc finger factors{2.3.3}	ZNF177-like factors{2.3.3.40}	ZNF177 [7]{2.3.3.40.1}		C2H2 ZF	zf-C2H2
ZNF18	ZNF18_HUMAN	P17022	ZNF18:HDSG1:KOX11:ZKSCAN6:ZNF535	Zinc-coordinating DNA-binding domains{2}	C2H2 zinc finger factors{2.3}	More than 3 adjacent zinc finger factors{2.3.3}	unclassified{2.3.3.0}	ZNF18 (KOX11, ZKSCAN6, ZNF535, Zfp18, Zfp535){2.3.3.0.20}	ZNF18, isoform 1{2.3.3.0.20.1}:ZNF18, isoform 2{2.3.3.0.20.2}	C2H2 ZF	zf-C2H2
ZNF180	ZN180_HUMAN	Q9UJW8	ZNF180	Zinc-coordinating DNA-binding domains{2}	C2H2 zinc finger factors{2.3}	More than 3 adjacent zinc finger factors{2.3.3}	ZNF180-like factors{2.3.3.58}	ZNF180 [12]{2.3.3.58.1}		C2H2 ZF	zf-C2H2
ZNF181	ZN181_HUMAN	Q2M3W8	ZNF181	Zinc-coordinating DNA-binding domains{2}	C2H2 zinc finger factors{2.3}	More than 3 adjacent zinc finger factors{2.3.3}	ZNF302-like factors{2.3.3.44}	ZNF181 [11]{2.3.3.44.3}	ZNF181, isoform 1{2.3.3.44.3.1}:ZNF181, isoform 2{2.3.3.44.3.2}:ZNF181, isoform 3{2.3.3.44.3.3}	C2H2 ZF	zf-C2H2
ZNF182	ZN182_HUMAN	P17025	ZNF182:KOX14:ZNF21	Zinc-coordinating DNA-binding domains{2}	C2H2 zinc finger factors{2.3}	More than 3 adjacent zinc finger factors{2.3.3}	unclassified{2.3.3.0}	ZNF182 (KOX14, ZNF21) [15]{2.3.3.0.193}	ZNF182, isoform 1{2.3.3.0.193.1}:ZNF182, isoform 2{2.3.3.0.193.2}	C2H2 ZF	zf-C2H2
ZNF184	ZN184_HUMAN	Q99676	ZNF184	Zinc-coordinating DNA-binding domains{2}	C2H2 zinc finger factors{2.3}	More than 3 adjacent zinc finger factors{2.3.3}	unclassified{2.3.3.0}	ZNF184 (Zfp184) [19]{2.3.3.0.220}		C2H2 ZF	zf-C2H2
ZNF189	ZN189_HUMAN	O75820	ZNF189	Zinc-coordinating DNA-binding domains{2}	C2H2 zinc finger factors{2.3}	More than 3 adjacent zinc finger factors{2.3.3}	unclassified{2.3.3.0}	ZNF189 (Zfp189) [16]{2.3.3.0.197}	ZNF189, isoform 1{2.3.3.0.197.1}:ZNF189, isoform 2{2.3.3.0.197.2}:ZNF189, isoform 3 (B2){2.3.3.0.197.3}:ZNF189, isoform 4{2.3.3.0.197.4}	C2H2 ZF	zf-C2H2
ZNF19	ZNF19_HUMAN	P17023	ZNF19:KOX12	Zinc-coordinating DNA-binding domains{2}	C2H2 zinc finger factors{2.3}	More than 3 adjacent zinc finger factors{2.3.3}	unclassified{2.3.3.0}	ZNF19 (KOX12) [10]{2.3.3.0.119}	ZNF19, isoform 1{2.3.3.0.119.1}:ZNF19, isoform 2{2.3.3.0.119.2}	C2H2 ZF	zf-C2H2
ZNF197	ZN197_HUMAN	O14709	ZNF197:ZKSCAN9:ZNF166	Zinc-coordinating DNA-binding domains{2}	C2H2 zinc finger factors{2.3}	More than 3 adjacent zinc finger factors{2.3.3}	unclassified{2.3.3.0}	ZNF197 (ZKSCAN9, ZNF166) [22]{2.3.3.0.228}	ZNF197, isoform 1{2.3.3.0.228.1}:ZNF197, isoform 2{2.3.3.0.228.2}	C2H2 ZF	zf-C2H2
ZNF2	ZNF2_HUMAN	Q9BSG1	ZNF2:ZNF661	Zinc-coordinating DNA-binding domains{2}	C2H2 zinc finger factors{2.3}	More than 3 adjacent zinc finger factors{2.3.3}	ZNF302-like factors{2.3.3.44}	ZNF2 (ZNF661) [9]{2.3.3.44.2}		C2H2 ZF	zf-C2H2
ZNF200	ZN200_HUMAN	P98182	ZNF200:ZNFMF	Zinc-coordinating DNA-binding domains{2}	C2H2 zinc finger factors{2.3}	More than 3 adjacent zinc finger factors{2.3.3}	unclassified{2.3.3.0}	ZNF200 (ZNFMF){2.3.3.0.7}	ZNF200, isoform 1{2.3.3.0.7.1}:ZNF200, isoform 2{2.3.3.0.7.2}:ZNF200, isoform 3{2.3.3.0.7.3}	C2H2 ZF	zf-C2H2
ZNF202	ZN202_HUMAN	O95125	ZNF202:ZKSCAN10	Zinc-coordinating DNA-binding domains{2}	C2H2 zinc finger factors{2.3}	More than 3 adjacent zinc finger factors{2.3.3}	unclassified{2.3.3.0}	ZNF202 (ZKSCAN10, Zfp202) [8]{2.3.3.0.60}	ZNF202, isoform alpha (1){2.3.3.0.60.1}:ZNF202, isoform beta (2){2.3.3.0.60.2}	C2H2 ZF	zf-C2H2
ZNF205	ZN205_HUMAN	O95201	ZNF205:ZNF210	Zinc-coordinating DNA-binding domains{2}	C2H2 zinc finger factors{2.3}	More than 3 adjacent zinc finger factors{2.3.3}	unclassified{2.3.3.0}	ZNF205 (ZNF210) [8]{2.3.3.0.58}		C2H2 ZF	zf-C2H2
ZNF207	ZN207_HUMAN	O43670	ZNF207:BUGZ
ZNF211	ZN211_HUMAN	Q13398	ZNF211	Zinc-coordinating DNA-binding domains{2}	C2H2 zinc finger factors{2.3}	Factors with multiple dispersed zinc fingers{2.3.4}	ZNF417-like factors{2.3.4.1}	ZNF211 [1+11]{2.3.4.1.6}	ZNF211, isoform 1{2.3.4.1.6.1}:ZNF211, isoform 2{2.3.4.1.6.2}:ZNF211, isoform 3{2.3.4.1.6.3}:ZNF211, isoform 4{2.3.4.1.6.4}:ZNF211, isoform 5{2.3.4.1.6.5}:ZNF211, isoform 6{2.3.4.1.6.6}:ZNF211, isoform 7{2.3.4.1.6.7}:ZNF211, isoform 8{2.3.4.1.6.8}	C2H2 ZF	zf-C2H2
ZNF212	ZN212_HUMAN	Q9UDV6	ZNF212:ZNFC150	Zinc-coordinating DNA-binding domains{2}	C2H2 zinc finger factors{2.3}	More than 3 adjacent zinc finger factors{2.3.3}	ZNF212-like factors{2.3.3.23}	ZNF212 (ZNFC150) [4]{2.3.3.23.1}		C2H2 ZF	zf-C2H2
ZNF213	ZN213_HUMAN	O14771	ZNF213:ZKSCAN21	Zinc-coordinating DNA-binding domains{2}	C2H2 zinc finger factors{2.3}	More than 3 adjacent zinc finger factors{2.3.3}	ZNF75-like zinc finger factors{2.3.3.6}	ZNF213 (ZKSCAN21) [5]{2.3.3.6.4}		C2H2 ZF	zf-C2H2
ZNF214	ZN214_HUMAN	Q9UL59	ZNF214:BAZ1	Zinc-coordinating DNA-binding domains{2}	C2H2 zinc finger factors{2.3}	More than 3 adjacent zinc finger factors{2.3.3}	ZNF214-like factors{2.3.3.56}	ZNF214 (BAZ1) [11]{2.3.3.56.1}		C2H2 ZF	zf-C2H2
ZNF217	ZN217_HUMAN	O75362	ZNF217:ZABC1	Zinc-coordinating DNA-binding domains{2}	C2H2 zinc finger factors{2.3}	Factors with multiple dispersed zinc fingers{2.3.4}	ZNF219-like factors{2.3.4.2}	ZNF217 (ZABC1, Zfp217) [1+3+1+2]{2.3.4.2.4}
ZNF219	ZN219_HUMAN	Q9P2Y4	ZNF219	Zinc-coordinating DNA-binding domains{2}	C2H2 zinc finger factors{2.3}	Factors with multiple dispersed zinc fingers{2.3.4}	ZNF219-like factors{2.3.4.2}	ZNF219 (Zfp219) [2+1+2+1]{2.3.4.2.1}
ZNF22	ZNF22_HUMAN	P17026	ZNF22:KOX15:KROX26	Zinc-coordinating DNA-binding domains{2}	C2H2 zinc finger factors{2.3}	More than 3 adjacent zinc finger factors{2.3.3}	unclassified{2.3.3.0}	ZNF22 (KOX15, KROX26,Zfp422){2.3.3.0.13}		C2H2 ZF	zf-C2H2
ZNF222	ZN222_HUMAN	Q9UK12	ZNF222	Zinc-coordinating DNA-binding domains{2}	C2H2 zinc finger factors{2.3}	More than 3 adjacent zinc finger factors{2.3.3}	ZNF222-like factors{2.3.3.47}	ZNF222 [10]{2.3.3.47.1}		C2H2 ZF	zf-C2H2
ZNF223	ZN223_HUMAN	Q9UK11	ZNF223	Zinc-coordinating DNA-binding domains{2}	C2H2 zinc finger factors{2.3}	More than 3 adjacent zinc finger factors{2.3.3}	ZNF222-like factors{2.3.3.47}	ZNF223 [10]{2.3.3.47.2}		C2H2 ZF	zf-C2H2
ZNF224	ZN224_HUMAN	Q9NZL3	ZNF224:BMZF2:KOX22:ZNF233:ZNF255:ZNF27	Zinc-coordinating DNA-binding domains{2}	C2H2 zinc finger factors{2.3}	More than 3 adjacent zinc finger factors{2.3.3}	ZNF222-like factors{2.3.3.47}	ZNF224 (BMZF2, KOX22, ZNF233, ZNF255, ZNF27) [18]{2.3.3.47.6}		C2H2 ZF	zf-C2H2
ZNF23	ZNF23_HUMAN	P17027	ZNF23:KOX16:ZNF359:ZNF612	Zinc-coordinating DNA-binding domains{2}	C2H2 zinc finger factors{2.3}	More than 3 adjacent zinc finger factors{2.3.3}	unclassified{2.3.3.0}	ZNF23 (KOX16, ZNF359, ZNF612, Zfp23, Zfp612) [17]{2.3.3.0.210}		C2H2 ZF	zf-C2H2
ZNF232	ZN232_HUMAN	Q9UNY5	ZNF232:ZSCAN11	Zinc-coordinating DNA-binding domains{2}	C2H2 zinc finger factors{2.3}	More than 3 adjacent zinc finger factors{2.3.3}	ZNF24-like factors{2.3.3.10}	ZNF232 (ZSCAN1) [5]{2.3.3.10.5}	ZNF232, isoform long{2.3.3.10.5.1}:ZNF232, isoform short{2.3.3.10.5.2}	C2H2 ZF	zf-C2H2
ZNF235	ZN235_HUMAN	Q14590	ZNF235:ZFP93:ZNF270	Zinc-coordinating DNA-binding domains{2}	C2H2 zinc finger factors{2.3}	More than 3 adjacent zinc finger factors{2.3.3}	ZNF222-like factors{2.3.3.47}	ZNF235 (ZFP93, ZNF270) [16]{2.3.3.47.9}	ZNF235, isoform 1{2.3.3.47.9.1}:ZNF235, isoform 2{2.3.3.47.9.2}	C2H2 ZF	zf-C2H2
ZNF238	ZBT18_HUMAN	Q99592	ZBTB18:RP58:TAZ1:ZNF238	Zinc-coordinating DNA-binding domains{2}	C2H2 zinc finger factors{2.3}	More than 3 adjacent zinc finger factors{2.3.3}	ZNF238-like factors{2.3.3.16}	ZNF238 (RP58, TAZ1, ZBTB18) [4]{2.3.3.16.1}	ZNF238, isoform 1{2.3.3.16.1.1}:ZNF238, isoform 2{2.3.3.16.1.2}	C2H2 ZF	zf-C2H2
ZNF24	ZNF24_HUMAN	P17028	ZNF24:KOX17:ZNF191:ZSCAN3	Zinc-coordinating DNA-binding domains{2}	C2H2 zinc finger factors{2.3}	More than 3 adjacent zinc finger factors{2.3.3}	ZNF24-like factors{2.3.3.10}	ZNF24 (KOX17, ZNF191, ZSCAN3) [4]{2.3.3.10.1}	ZNF24, isoform 1{2.3.3.10.1.1}:ZNF24, isoform 2{2.3.3.10.1.2}
ZNF248	ZN248_HUMAN	Q8NDW4	ZNF248	Zinc-coordinating DNA-binding domains{2}	C2H2 zinc finger factors{2.3}	Factors with multiple dispersed zinc fingers{2.3.4}	ZNF37A-like factors{2.3.4.25}	ZNF248 (Zfp248) [1+7]{2.3.4.25.3}	ZNF248, isoform 1{2.3.4.25.3.1}:ZNF248, isoform 2{2.3.4.25.3.2}	C2H2 ZF	zf-C2H2
ZNF25	ZNF25_HUMAN	P17030	ZNF25:KOX19	Zinc-coordinating DNA-binding domains{2}	C2H2 zinc finger factors{2.3}	More than 3 adjacent zinc finger factors{2.3.3}	ZFN25-like factors{2.3.3.69}	ZNF25 (KOX19) [12]{2.3.3.69.1}	ZNF25, isoform 1{2.3.3.69.1.1}:ZNF25, isoform 2{2.3.3.69.1.2}	C2H2 ZF	zf-C2H2
ZNF250	ZN250_HUMAN	P15622	ZNF250:ZNF647	Zinc-coordinating DNA-binding domains{2}	C2H2 zinc finger factors{2.3}	More than 3 adjacent zinc finger factors{2.3.3}	unclassified{2.3.3.0}	ZNF250 (ZNF647, Zfp647) [13]{2.3.3.0.160}	ZNF250, isoform 1{2.3.3.0.160.1}:ZNF250, isoform 2{2.3.3.0.160.2}:ZNF250, isoform 3{2.3.3.0.160.3}	C2H2 ZF	zf-C2H2
ZNF254	ZN254_HUMAN	O75437	ZNF254:BMZF5:ZNF539:ZNF91L	Zinc-coordinating DNA-binding domains{2}	C2H2 zinc finger factors{2.3}	More than 3 adjacent zinc finger factors{2.3.3}	unclassified{2.3.3.0}	ZNF254 (BMZF5, ZNF539, ZNF91L) [15]{2.3.3.0.182}	ZNF254, isoform 1{2.3.3.0.182.1}:ZNF254, isoform 2{2.3.3.0.182.2}	C2H2 ZF	zf-C2H2
ZNF257	ZN257_HUMAN	Q9Y2Q1	ZNF257:BMZF4	Zinc-coordinating DNA-binding domains{2}	C2H2 zinc finger factors{2.3}	More than 3 adjacent zinc finger factors{2.3.3}	unclassified{2.3.3.0}	ZNF257 (BMZF4) [13]{2.3.3.0.139}	ZNF257, isoform 1{2.3.3.0.139.1}:ZNF257, isoform 2{2.3.3.0.139.2}:ZNF257, isoform 3{2.3.3.0.139.3}:ZNF257, isoform 4{2.3.3.0.139.4}	C2H2 ZF	zf-C2H2
ZNF26	ZNF26_HUMAN	P17031	ZNF26:KOX20	Zinc-coordinating DNA-binding domains{2}	C2H2 zinc finger factors{2.3}	More than 3 adjacent zinc finger factors{2.3.3}	ZFN26-like factors{2.3.3.70}	ZNF26 (KOX20) [13]{2.3.3.70.1}		C2H2 ZF	zf-C2H2
ZNF260	ZN260_HUMAN	Q3ZCT1	ZNF260:ZFP260	Zinc-coordinating DNA-binding domains{2}	C2H2 zinc finger factors{2.3}	More than 3 adjacent zinc finger factors{2.3.3}	ZNF146-like factors{2.3.3.55}	ZNF260 (ZFP260) [13]{2.3.3.55.2}		C2H2 ZF	zf-C2H2
ZNF263	ZN263_HUMAN	O14978	ZNF263:FPM315:ZKSCAN12	Zinc-coordinating DNA-binding domains{2}	C2H2 zinc finger factors{2.3}	More than 3 adjacent zinc finger factors{2.3.3}	unclassified{2.3.3.0}	ZNF263 (FPM315, ZKSCAN12, Zfp263) [9]{2.3.3.0.79}		C2H2 ZF	zf-C2H2
ZNF264	ZN264_HUMAN	O43296	ZNF264:KIAA0412	Zinc-coordinating DNA-binding domains{2}	C2H2 zinc finger factors{2.3}	More than 3 adjacent zinc finger factors{2.3.3}	ZNF460-like factors{2.3.3.54}	ZNF264 [13]{2.3.3.54.2}		C2H2 ZF	zf-C2H2
ZNF266	ZN266_HUMAN	Q14584	ZNF266:KIAA2007	Zinc-coordinating DNA-binding domains{2}	C2H2 zinc finger factors{2.3}	More than 3 adjacent zinc finger factors{2.3.3}	unclassified{2.3.3.0}	ZNF266 [14]{2.3.3.0.165}		C2H2 ZF	zf-C2H2
ZNF267	ZN267_HUMAN	Q14586	ZNF267	Zinc-coordinating DNA-binding domains{2}	C2H2 zinc finger factors{2.3}	More than 3 adjacent zinc finger factors{2.3.3}	unclassified{2.3.3.0}	ZNF267 [15]{2.3.3.0.186}		C2H2 ZF	zf-C2H2
ZNF273	ZN273_HUMAN	Q14593	ZNF273	Zinc-coordinating DNA-binding domains{2}	C2H2 zinc finger factors{2.3}	More than 3 adjacent zinc finger factors{2.3.3}	unclassified{2.3.3.0}	ZNF273 [13]{2.3.3.0.155}	ZNF273, isoform 1{2.3.3.0.155.1}:ZNF273, isoform 2{2.3.3.0.155.2}	C2H2 ZF	zf-C2H2
ZNF274	ZN274_HUMAN	Q96GC6	ZNF274:ZKSCAN19:SP2114	Zinc-coordinating DNA-binding domains{2}	C2H2 zinc finger factors{2.3}	More than 3 adjacent zinc finger factors{2.3.3}	unclassified{2.3.3.0}	ZNF274 (neurotrophin receptor-interacting factor homolog; ZKSCAN19){2.3.3.0.6}	ZNF274, isoform 1{2.3.3.0.6.1}:ZNF274, isoform 2{2.3.3.0.6.2}:ZNF274, isoform 3{2.3.3.0.6.3}:ZNF274, isoform 4{2.3.3.0.6.4}	C2H2 ZF	zf-C2H2
ZNF276	ZN276_HUMAN	Q8N554	ZNF276:CENP-Z:ZFP276:ZNF477	Zinc-coordinating DNA-binding domains{2}	C2H2 zinc finger factors{2.3}	More than 3 adjacent zinc finger factors{2.3.3}	ZFP91-like factors{2.3.3.3}	ZNF276 (ZFP276, ZNF477) [5]{2.3.3.3.3}	ZNF276, isoform 1{2.3.3.3.3.1}:ZNF276, isoform 2{2.3.3.3.3.2}	C2H2 ZF	zf-C2H2
ZNF28	ZNF28_HUMAN	P17035	ZNF28:KOX24	Zinc-coordinating DNA-binding domains{2}	C2H2 zinc finger factors{2.3}	More than 3 adjacent zinc finger factors{2.3.3}	ZNF816A-like factors{2.3.3.73}	ZNF28 (KOX24) [18]{2.3.3.73.2}	ZNF28, isoform 1{2.3.3.73.2.1}:ZNF28, isoform 2{2.3.3.73.2.2}	C2H2 ZF	zf-C2H2
ZNF280A	Z280A_HUMAN	P59817	ZNF280A:SUHW1:ZNF280:ZNF636	Zinc-coordinating DNA-binding domains{2}	C2H2 zinc finger factors{2.3}	More than 3 adjacent zinc finger factors{2.3.3}	ZNF280-like zinc finger factors{2.3.3.4}	ZNF280A (SUHW1, ZNF280, ZNF636) [4]{2.3.3.4.1}		C2H2 ZF	zf-C2H2
ZNF281	ZN281_HUMAN	Q9Y2X9	ZNF281:GZP1:ZBP99	Zinc-coordinating DNA-binding domains{2}	C2H2 zinc finger factors{2.3}	More than 3 adjacent zinc finger factors{2.3.3}	ZNF148-like factors{2.3.3.13}	ZNF281 (GZP1, ZBP99) [4]{2.3.3.13.2}		C2H2 ZF	zf-C2H2
ZNF282	ZN282_HUMAN	Q9UDV7	ZNF282:HUB1	Zinc-coordinating DNA-binding domains{2}	C2H2 zinc finger factors{2.3}	More than 3 adjacent zinc finger factors{2.3.3}	ZNF282-like factors{2.3.3.38}	ZNF282 (HUB1) [5]{2.3.3.38.1}		C2H2 ZF	zf-C2H2
ZNF283	ZN283_HUMAN	Q8N7M2	ZNF283	Zinc-coordinating DNA-binding domains{2}	C2H2 zinc finger factors{2.3}	More than 3 adjacent zinc finger factors{2.3.3}	ZFN283-like factors{2.3.3.67}	ZNF283 (HZF19) [15]{2.3.3.67.1}		C2H2 ZF	zf-C2H2
ZNF284	ZN284_HUMAN	Q2VY69	ZNF284:ZNF284L	Zinc-coordinating DNA-binding domains{2}	C2H2 zinc finger factors{2.3}	More than 3 adjacent zinc finger factors{2.3.3}	ZNF222-like factors{2.3.3.47}	ZNF284 (ZNF284L) [15]{2.3.3.47.8}		C2H2 ZF	zf-C2H2
ZNF285	ZN285_HUMAN	Q96NJ3	ZNF285:ZNF285A	Zinc-coordinating DNA-binding domains{2}	C2H2 zinc finger factors{2.3}	More than 3 adjacent zinc finger factors{2.3.3}	ZNF214-like factors{2.3.3.56}	ZNF285 (ZNF285A) [11]{2.3.3.56.2}	ZNF285, isoform 1{2.3.3.56.2.1}:ZNF285, isoform 2{2.3.3.56.2.2}	C2H2 ZF	zf-C2H2
ZNF287	ZN287_HUMAN	Q9HBT7	ZNF287:ZKSCAN13	Zinc-coordinating DNA-binding domains{2}	C2H2 zinc finger factors{2.3}	More than 3 adjacent zinc finger factors{2.3.3}	unclassified{2.3.3.0}	ZNF287 (ZKSCAN13) [14]{2.3.3.0.174}
ZNF296	ZN296_HUMAN	Q8WUU4	ZNF296:ZNF342	Zinc-coordinating DNA-binding domains{2}	C2H2 zinc finger factors{2.3}	Factors with multiple dispersed zinc fingers{2.3.4}	BCL11{2.3.4.15}	ZNF296 (ZNF342, Zfp296) [1+2+3]{2.3.4.15.3}		C2H2 ZF	zf-C2H2
ZNF3	ZNF3_HUMAN	P17036	ZNF3:KOX25	Zinc-coordinating DNA-binding domains{2}	C2H2 zinc finger factors{2.3}	More than 3 adjacent zinc finger factors{2.3.3}	ZNF3-like factors{2.3.3.34}	ZNF3 (KOX25) [8]{2.3.3.34.1}	ZNF3, isoform 1{2.3.3.34.1.1}:ZNF3, isoform 2{2.3.3.34.1.2}	C2H2 ZF	zf-C2H2
ZNF30	ZNF30_HUMAN	P17039	ZNF30:KOX28	Zinc-coordinating DNA-binding domains{2}	C2H2 zinc finger factors{2.3}	More than 3 adjacent zinc finger factors{2.3.3}	ZFN283-like factors{2.3.3.67}	ZNF30 (KOX28) [18]{2.3.3.67.6}	ZNF30, isoform 1{2.3.3.67.6.1}:ZNF30, isoform 2{2.3.3.67.6.2}:ZNF30, isoform 3{2.3.3.67.6.3}	C2H2 ZF	zf-C2H2
ZNF300	ZN300_HUMAN	Q96RE9	ZNF300	Zinc-coordinating DNA-binding domains{2}	C2H2 zinc finger factors{2.3}	More than 3 adjacent zinc finger factors{2.3.3}	ZFN300-like factors{2.3.3.71}	ZNF300 [12]{2.3.3.71.1}	ZNF300, isoform 1{2.3.3.71.1.1}:ZNF300, isoform 2 (ZNF300B){2.3.3.71.1.2}:ZNF300, isoform 3{2.3.3.71.1.3}:ZNF300, isoform 4{2.3.3.71.1.4}	C2H2 ZF	zf-C2H2
ZNF302	ZN302_HUMAN	Q9NR11	ZNF302:ZNF135L:ZNF140L:ZNF327	Zinc-coordinating DNA-binding domains{2}	C2H2 zinc finger factors{2.3}	More than 3 adjacent zinc finger factors{2.3.3}	ZNF302-like factors{2.3.3.44}	ZNF302 (ZNF135L, ZNF140L, ZNF327) [7]{2.3.3.44.1}	ZNF302, isoform 1{2.3.3.44.1.1}:ZNF302, isoform 2{2.3.3.44.1.2}	C2H2 ZF	zf-C2H2
ZNF304	ZN304_HUMAN	Q9HCX3	ZNF304	Zinc-coordinating DNA-binding domains{2}	C2H2 zinc finger factors{2.3}	Factors with multiple dispersed zinc fingers{2.3.4}	unclassified{2.3.4.0}	ZNF304 [2+14]{2.3.4.0.69}		C2H2 ZF	zf-C2H2
ZNF306	ZKSC3_HUMAN	Q9BRR0	ZKSCAN3:ZFP47:ZNF306:ZNF309:ZSCAN13	Zinc-coordinating DNA-binding domains{2}	C2H2 zinc finger factors{2.3}	More than 3 adjacent zinc finger factors{2.3.3}	ZKSCAN3-like factors{2.3.3.26}	ZKSCAN3 (ZFP47, ZNF306, ZNF309, ZSCAN13) [7]{2.3.3.26.1}		C2H2 ZF	zf-C2H2
ZNF311	ZN311_HUMAN	Q5JNZ3	ZNF311:ZFP31	Zinc-coordinating DNA-binding domains{2}	C2H2 zinc finger factors{2.3}	More than 3 adjacent zinc finger factors{2.3.3}	unclassified{2.3.3.0}	ZNF311 (ZFP31) [14]{2.3.3.0.166}		C2H2 ZF	zf-C2H2
ZNF317	ZN317_HUMAN	Q96PQ6	ZNF317:KIAA1588	Zinc-coordinating DNA-binding domains{2}	C2H2 zinc finger factors{2.3}	More than 3 adjacent zinc finger factors{2.3.3}	unclassified{2.3.3.0}	ZNF317 [13]{2.3.3.0.150}	ZNF317, isoform 1 (ZNF317-1){2.3.3.0.150.1}:ZNF317, isoform 2 (ZNF317-2){2.3.3.0.150.2}:ZNF317, isoform 3 (ZNF317-3){2.3.3.0.150.3}:ZNF317, isoform 4 (ZNF317-4){2.3.3.0.150.4}	C2H2 ZF	zf-C2H2
ZNF318	ZN318_HUMAN	Q5VUA4	ZNF318:HRIHFB2436
ZNF32	ZNF32_HUMAN	P17041	ZNF32:KOX30	Zinc-coordinating DNA-binding domains{2}	C2H2 zinc finger factors{2.3}	More than 3 adjacent zinc finger factors{2.3.3}	ZNF32-like factors{2.3.3.41}	ZNF32 (KOX30, Zfp637) [7]{2.3.3.41.1}		C2H2 ZF	zf-C2H2
ZNF320	ZN320_HUMAN	A2RRD8	ZNF320	Zinc-coordinating DNA-binding domains{2}	C2H2 zinc finger factors{2.3}	More than 3 adjacent zinc finger factors{2.3.3}	unclassified{2.3.3.0}	ZNF320 [12]{2.3.3.0.136}		C2H2 ZF	zf-C2H2
ZNF322	ZN322_HUMAN	Q6U7Q0	ZNF322:ZNF322A:ZNF388:ZNF489	Zinc-coordinating DNA-binding domains{2}	C2H2 zinc finger factors{2.3}	More than 3 adjacent zinc finger factors{2.3.3}	ZNF322-like factors{2.3.3.52}	ZNF322A (ZNF322, ZNF388, ZNF489, ZFP322A) [11]{2.3.3.52.1}		C2H2 ZF	zf-C2H2
ZNF324	Z324A_HUMAN	O75467	ZNF324:ZNF324A	Zinc-coordinating DNA-binding domains{2}	C2H2 zinc finger factors{2.3}	More than 3 adjacent zinc finger factors{2.3.3}	ZNF324 factors{2.3.3.36}	ZNF324A [9]{2.3.3.36.1}		C2H2 ZF	zf-C2H2
ZNF324B	Z324B_HUMAN	Q6AW86	ZNF324B	Zinc-coordinating DNA-binding domains{2}	C2H2 zinc finger factors{2.3}	More than 3 adjacent zinc finger factors{2.3.3}	ZNF324 factors{2.3.3.36}	ZNF324B [9]{2.3.3.36.2}	ZNF324B, isoform 1{2.3.3.36.2.1}:ZNF324B, isoform 2{2.3.3.36.2.2}	C2H2 ZF	zf-C2H2
ZNF329	ZN329_HUMAN	Q86UD4	ZNF329	Zinc-coordinating DNA-binding domains{2}	C2H2 zinc finger factors{2.3}	More than 3 adjacent zinc finger factors{2.3.3}	unclassified{2.3.3.0}	ZNF329 (Zfp329) [12]{2.3.3.0.148}		C2H2 ZF	zf-C2H2
ZNF331	ZN331_HUMAN	Q9NQX6	ZNF331:RITA:ZNF361:ZNF463	Zinc-coordinating DNA-binding domains{2}	C2H2 zinc finger factors{2.3}	More than 3 adjacent zinc finger factors{2.3.3}	unclassified{2.3.3.0}	ZNF331 (RITA, ZNF361, ZNF463) [12]{2.3.3.0.142}		C2H2 ZF	zf-C2H2
ZNF333	ZN333_HUMAN	Q96JL9	ZNF333:KIAA1806	Zinc-coordinating DNA-binding domains{2}	C2H2 zinc finger factors{2.3}	More than 3 adjacent zinc finger factors{2.3.3}	ZNF177-like factors{2.3.3.40}	ZNF333 [10]{2.3.3.40.3}		C2H2 ZF	zf-C2H2
ZNF334	ZN334_HUMAN	Q9HCZ1	ZNF334	Zinc-coordinating DNA-binding domains{2}	C2H2 zinc finger factors{2.3}	Factors with multiple dispersed zinc fingers{2.3.4}	ZNF37A-like factors{2.3.4.25}	ZNF334 (Zfp334) [9+5]{2.3.4.25.4}		C2H2 ZF	zf-C2H2
ZNF335	ZN335_HUMAN	Q9H4Z2	ZNF335	Zinc-coordinating DNA-binding domains{2}	C2H2 zinc finger factors{2.3}	Factors with multiple dispersed zinc fingers{2.3.4}	unclassified{2.3.4.0}	ZNF335 (NIF-1, Zfp335) [1+8+4]{2.3.4.0.2}	ZNF335, isoform 1{2.3.4.0.2.1}:ZNF335, isoform 2{2.3.4.0.2.2}
ZNF337	ZN337_HUMAN	Q9Y3M9	ZNF337	Zinc-coordinating DNA-binding domains{2}	C2H2 zinc finger factors{2.3}	More than 3 adjacent zinc finger factors{2.3.3}	unclassified{2.3.3.0}	ZNF337 [20]{2.3.3.0.225}		C2H2 ZF	zf-C2H2
ZNF33A	ZN33A_HUMAN	Q06730	ZNF33A:KIAA0065:KOX31:ZNF11:ZNF11A:ZNF33	Zinc-coordinating DNA-binding domains{2}	C2H2 zinc finger factors{2.3}	More than 3 adjacent zinc finger factors{2.3.3}	ZFN25-like factors{2.3.3.69}	ZNF33A (KOX31, ZNF11, ZNF11A, ZNF33) [16]{2.3.3.69.6}	ZNF33A, isoform 1{2.3.3.69.6.1}:ZNF33A, isoform 2{2.3.3.69.6.2}:ZNF33A, isoform 3{2.3.3.69.6.3}	C2H2 ZF	zf-C2H2
ZNF33B	ZN33B_HUMAN	Q06732	ZNF33B:KOX2:ZNF11B	Zinc-coordinating DNA-binding domains{2}	C2H2 zinc finger factors{2.3}	More than 3 adjacent zinc finger factors{2.3.3}	ZFN25-like factors{2.3.3.69}	ZNF33B (KOX2, ZNF11B) [16]{2.3.3.69.7}		C2H2 ZF	zf-C2H2
ZNF34	ZNF34_HUMAN	Q8IZ26	ZNF34:KOX32	Zinc-coordinating DNA-binding domains{2}	C2H2 zinc finger factors{2.3}	More than 3 adjacent zinc finger factors{2.3.3}	unclassified{2.3.3.0}	ZNF34 (KOX32) [12]{2.3.3.0.130}		C2H2 ZF	zf-C2H2
ZNF341	ZN341_HUMAN	Q9BYN7	ZNF341	Zinc-coordinating DNA-binding domains{2}	C2H2 zinc finger factors{2.3}	Factors with multiple dispersed zinc fingers{2.3.4}	unclassified{2.3.4.0}	ZNF341 (Zfp341) [1+2+9]{2.3.4.0.35}	ZNF341, isoform 1{2.3.4.0.35.1}:ZNF341, isoform 2{2.3.4.0.35.2}	C2H2 ZF	zf-C2H2
ZNF343	ZN343_HUMAN	Q6P1L6	ZNF343	Zinc-coordinating DNA-binding domains{2}	C2H2 zinc finger factors{2.3}	More than 3 adjacent zinc finger factors{2.3.3}	ZNF343-like factors{2.3.3.61}	ZNF343 [12]{2.3.3.61.1}	ZNF343, isoform 1{2.3.3.61.1.1}:ZNF343, isoform 2{2.3.3.61.1.2}:ZNF343, isoform 3{2.3.3.61.1.3}	C2H2 ZF	zf-C2H2
ZNF345	ZN345_HUMAN	Q14585	ZNF345	Zinc-coordinating DNA-binding domains{2}	C2H2 zinc finger factors{2.3}	More than 3 adjacent zinc finger factors{2.3.3}	ZFN283-like factors{2.3.3.67}	ZNF345 (HZF10) [15]{2.3.3.67.2}		C2H2 ZF	zf-C2H2
ZNF35	ZNF35_HUMAN	P13682	ZNF35	Zinc-coordinating DNA-binding domains{2}	C2H2 zinc finger factors{2.3}	More than 3 adjacent zinc finger factors{2.3.3}	unclassified{2.3.3.0}	ZNF35 [11]{2.3.3.0.100}		C2H2 ZF	zf-C2H2
ZNF350	ZN350_HUMAN	Q9GZX5	ZNF350:ZBRK1	Zinc-coordinating DNA-binding domains{2}	C2H2 zinc finger factors{2.3}	More than 3 adjacent zinc finger factors{2.3.3}	ZNF350-like factors{2.3.3.30}	ZNF350 (ZBRK1) [8]{2.3.3.30.1}		C2H2 ZF	zf-C2H2
ZNF354A	Z354A_HUMAN	O60765	ZNF354A:EZNF:HKL1:TCF17	Zinc-coordinating DNA-binding domains{2}	C2H2 zinc finger factors{2.3}	More than 3 adjacent zinc finger factors{2.3.3}	ZNF354A-like factors{2.3.3.64}	ZNF354A (EZNF, HKL1, TCF17) [13]{2.3.3.64.1}		C2H2 ZF	zf-C2H2
ZNF354B	Z354B_HUMAN	Q96LW1	ZNF354B	Zinc-coordinating DNA-binding domains{2}	C2H2 zinc finger factors{2.3}	More than 3 adjacent zinc finger factors{2.3.3}	ZNF354A-like factors{2.3.3.64}	ZNF354B [13]{2.3.3.64.2}		C2H2 ZF	zf-C2H2
ZNF354C	Z354C_HUMAN	Q86Y25	ZNF354C:KID3	Zinc-coordinating DNA-binding domains{2}	C2H2 zinc finger factors{2.3}	More than 3 adjacent zinc finger factors{2.3.3}	unclassified{2.3.3.0}	ZNF354C (KID3) [11]{2.3.3.0.114}
ZNF37A	ZN37A_HUMAN	P17032	ZNF37A:KOX21:ZNF37	Zinc-coordinating DNA-binding domains{2}	C2H2 zinc finger factors{2.3}	Factors with multiple dispersed zinc fingers{2.3.4}	ZNF37A-like factors{2.3.4.25}	ZNF37A (KOX21, ZNF37) [1+11]{2.3.4.25.1}		C2H2 ZF	zf-C2H2
ZNF382	ZN382_HUMAN	Q96SR6	ZNF382	Zinc-coordinating DNA-binding domains{2}	C2H2 zinc finger factors{2.3}	Factors with multiple dispersed zinc fingers{2.3.4}	ZNF37A-like factors{2.3.4.25}	ZNF382 (KS1, Zfp382) [1+9]{2.3.4.25.5}	ZNF382, isoform 1{2.3.4.25.5.1}:ZNF382, isoform 2{2.3.4.25.5.2}:ZNF382, isoform 3{2.3.4.25.5.3}	C2H2 ZF	zf-C2H2
ZNF383	ZN383_HUMAN	Q8NA42	ZNF383:HSD17	Zinc-coordinating DNA-binding domains{2}	C2H2 zinc finger factors{2.3}	More than 3 adjacent zinc finger factors{2.3.3}	ZNF620-like factors{2.3.3.35}	ZNF383 [11]{2.3.3.35.5}		C2H2 ZF	zf-C2H2
ZNF384	ZN384_HUMAN	Q8TF68	ZNF384:CAGH1:CIZ:NMP4:TNRC1	Zinc-coordinating DNA-binding domains{2}	C2H2 zinc finger factors{2.3}	More than 3 adjacent zinc finger factors{2.3.3}	ZNF362-like factors{2.3.3.37}	ZNF384 (CAGH1, CIZ, NMP4, TNRC1) [8]{2.3.3.37.2}	ZNF384, isoform 1{2.3.3.37.2.1}:ZNF384, isoform 2{2.3.3.37.2.2}:ZNF384, isoform 3{2.3.3.37.2.3}	C2H2 ZF	zf-C2H2
ZNF385D	Z385D_HUMAN	Q9H6B1	ZNF385D:ZNF659							C2H2 ZF	zf-C2H2
ZNF394	ZN394_HUMAN	Q53GI3	ZNF394:ZKSCAN14	Zinc-coordinating DNA-binding domains{2}	C2H2 zinc finger factors{2.3}	More than 3 adjacent zinc finger factors{2.3.3}	unclassified{2.3.3.0}	ZNF394 (ZKSCAN14, Zfp94, Zfp99) [7]{2.3.3.0.40}		C2H2 ZF	zf-C2H2
ZNF396	ZN396_HUMAN	Q96N95	ZNF396:ZSCAN14	Zinc-coordinating DNA-binding domains{2}	C2H2 zinc finger factors{2.3}	Other factors with up to three adjacent zinc fingers{2.3.2}	Factors with 2-3 adjacent zinc fingersand a SCAN domain{2.3.2.3}	ZNF396 (ZSCAN14) [3]{2.3.2.3.3}	ZNF396, isoform 1{2.3.2.3.3.1}:ZNF396, isoform 2{2.3.2.3.3.2}:ZNF396, isoform 3{2.3.2.3.3.3}	C2H2 ZF	zf-C2H2
ZNF398	ZN398_HUMAN	Q8TD17	ZNF398:KIAA1339:ZER6	Zinc-coordinating DNA-binding domains{2}	C2H2 zinc finger factors{2.3}	More than 3 adjacent zinc finger factors{2.3.3}	ZNF282-like factors{2.3.3.38}	ZNF398 (ZER6) [9]{2.3.3.38.2}	ZNF398, isoform 1 (p71){2.3.3.38.2.1}:ZNF398, isoform 2 (p52){2.3.3.38.2.2}	C2H2 ZF	zf-C2H2
ZNF41	ZNF41_HUMAN	P51814	ZNF41	Zinc-coordinating DNA-binding domains{2}	C2H2 zinc finger factors{2.3}	More than 3 adjacent zinc finger factors{2.3.3}	ZFN81-like factors{2.3.3.68}	ZNF41 [18]{2.3.3.68.3}	ZNF41, isoform 1{2.3.3.68.3.1}:ZNF41, isoform 2{2.3.3.68.3.2}:ZNF41, isoform 3{2.3.3.68.3.3}:ZNF41, isoform 4{2.3.3.68.3.4}:ZNF41, isoform 5{2.3.3.68.3.5}:ZNF41, isoform 6{2.3.3.68.3.6}:ZNF41, isoform 7{2.3.3.68.3.7}:ZNF41, isoform 8{2.3.3.68.3.8}	C2H2 ZF	zf-C2H2
ZNF410	ZN410_HUMAN	Q86VK4	ZNF410:APA1	Zinc-coordinating DNA-binding domains{2}	C2H2 zinc finger factors{2.3}	More than 3 adjacent zinc finger factors{2.3.3}	MTF1-like factors{2.3.3.24}	ZNF410 (APA1) [5]{2.3.3.24.2}	ZNF410, isoform 1{2.3.3.24.2.1}:ZNF410, isoform 2{2.3.3.24.2.2}:ZNF410, isoform 3{2.3.3.24.2.3}:ZNF410, isoform 4{2.3.3.24.2.4}:ZNF410, isoform 5{2.3.3.24.2.5}	C2H2 ZF	zf-C2H2
ZNF415	ZN415_HUMAN	Q09FC8	ZNF415	Zinc-coordinating DNA-binding domains{2}	C2H2 zinc finger factors{2.3}	More than 3 adjacent zinc finger factors{2.3.3}	unclassified{2.3.3.0}	ZNF415 [12]{2.3.3.0.133}	ZNF415, isoform 1 (ZNF415-3){2.3.3.0.133.1}:ZNF415, isoform 2 (ZNF415-2){2.3.3.0.133.2}:ZNF415, isoform 3 (ZNF415-1){2.3.3.0.133.3}:ZNF415, isoform 4 (ZNF415-4){2.3.3.0.133.4}:ZNF415, isoform 5 (ZNF415-5){2.3.3.0.133.5}:ZNF415, isoform 6{2.3.3.0.133.6}	C2H2 ZF	zf-C2H2
ZNF416	ZN416_HUMAN	Q9BWM5	ZNF416	Zinc-coordinating DNA-binding domains{2}	C2H2 zinc finger factors{2.3}	More than 3 adjacent zinc finger factors{2.3.3}	unclassified{2.3.3.0}	ZNF416 [12]{2.3.3.0.127}		C2H2 ZF	zf-C2H2
ZNF417	ZN417_HUMAN	Q8TAU3	ZNF417	Zinc-coordinating DNA-binding domains{2}	C2H2 zinc finger factors{2.3}	Factors with multiple dispersed zinc fingers{2.3.4}	ZNF417-like factors{2.3.4.1}	ZNF417 [1+12]{2.3.4.1.1}		C2H2 ZF	zf-C2H2
ZNF418	ZN418_HUMAN	Q8TF45	ZNF418:KIAA1956	Zinc-coordinating DNA-binding domains{2}	C2H2 zinc finger factors{2.3}	Factors with multiple dispersed zinc fingers{2.3.4}	ZNF417-like factors{2.3.4.1}	ZNF418 [1+15]{2.3.4.1.5}		C2H2 ZF	zf-C2H2
ZNF419	ZN419_HUMAN	Q96HQ0	ZNF419:ZNF419A	Zinc-coordinating DNA-binding domains{2}	C2H2 zinc finger factors{2.3}	More than 3 adjacent zinc finger factors{2.3.3}	ZNF773-like factors{2.3.3.42}	ZNF419 (ZNF419A) [11]{2.3.3.42.2}	ZNF419, isoform 1{2.3.3.42.2.1}:ZNF419, isoform 2{2.3.3.42.2.2}	C2H2 ZF	zf-C2H2
ZNF423	ZN423_HUMAN	Q2M1K9	ZNF423:KIAA0760:NPHP14:OAZ	Zinc-coordinating DNA-binding domains{2}	C2H2 zinc finger factors{2.3}	Factors with multiple dispersed zinc fingers{2.3.4}	ZNF423-like factors{2.3.4.12}	ZNF423 (OAZ, Zfp423) [1+7+5+7+10]{2.3.4.12.1}
ZNF425	ZN425_HUMAN	Q6IV72	ZNF425	Zinc-coordinating DNA-binding domains{2}	C2H2 zinc finger factors{2.3}	More than 3 adjacent zinc finger factors{2.3.3}	unclassified{2.3.3.0}	ZNF425 [19]{2.3.3.0.218}		C2H2 ZF	zf-C2H2
ZNF429	ZN429_HUMAN	Q86V71	ZNF429	Zinc-coordinating DNA-binding domains{2}	C2H2 zinc finger factors{2.3}	More than 3 adjacent zinc finger factors{2.3.3}	unclassified{2.3.3.0}	ZNF429 [18]{2.3.3.0.214}		C2H2 ZF	zf-C2H2
ZNF430	ZN430_HUMAN	Q9H8G1	ZNF430	Zinc-coordinating DNA-binding domains{2}	C2H2 zinc finger factors{2.3}	More than 3 adjacent zinc finger factors{2.3.3}	ZNF100-like factors{2.3.3.59}	ZNF430 [12]{2.3.3.59.2}		C2H2 ZF	zf-C2H2
ZNF431	ZN431_HUMAN	Q8TF32	ZNF431:KIAA1969	Zinc-coordinating DNA-binding domains{2}	C2H2 zinc finger factors{2.3}	More than 3 adjacent zinc finger factors{2.3.3}	ZNF100-like factors{2.3.3.59}	ZNF431 [13]{2.3.3.59.3}		C2H2 ZF	zf-C2H2
ZNF432	ZN432_HUMAN	O94892	ZNF432:KIAA0798	Zinc-coordinating DNA-binding domains{2}	C2H2 zinc finger factors{2.3}	More than 3 adjacent zinc finger factors{2.3.3}	ZNF432-like factors{2.3.3.75}	ZNF432 [16]{2.3.3.75.1}		C2H2 ZF	zf-C2H2
ZNF433	ZN433_HUMAN	Q8N7K0	ZNF433	Zinc-coordinating DNA-binding domains{2}	C2H2 zinc finger factors{2.3}	More than 3 adjacent zinc finger factors{2.3.3}	unclassified{2.3.3.0}	ZNF433 [19]{2.3.3.0.224}	ZNF433, isoform 1{2.3.3.0.224.1}:ZNF433, isoform 2{2.3.3.0.224.2}	C2H2 ZF	zf-C2H2
ZNF435	ZSC16_HUMAN	Q9H4T2	ZSCAN16:ZNF392:ZNF435	Zinc-coordinating DNA-binding domains{2}	C2H2 zinc finger factors{2.3}	More than 3 adjacent zinc finger factors{2.3.3}	unclassified{2.3.3.0}	ZSCAN16 (ZNF392, ZNF435){2.3.3.0.15}		C2H2 ZF	zf-C2H2
ZNF436	ZN436_HUMAN	Q9C0F3	ZNF436:KIAA1710	Zinc-coordinating DNA-binding domains{2}	C2H2 zinc finger factors{2.3}	More than 3 adjacent zinc finger factors{2.3.3}	ZNF180-like factors{2.3.3.58}	ZNF436 (Zfp46) [12]{2.3.3.58.3}		C2H2 ZF	zf-C2H2
ZNF439	ZN439_HUMAN	Q8NDP4	ZNF439	Zinc-coordinating DNA-binding domains{2}	C2H2 zinc finger factors{2.3}	More than 3 adjacent zinc finger factors{2.3.3}	ZNF763-like factors{2.3.3.33}	ZNF439 [11]{2.3.3.33.8}		C2H2 ZF	zf-C2H2
ZNF44	ZNF44_HUMAN	P15621	ZNF44:GIOT2:KOX7:ZNF55:ZNF58	Zinc-coordinating DNA-binding domains{2}	C2H2 zinc finger factors{2.3}	More than 3 adjacent zinc finger factors{2.3.3}	ZNF442-like factors{2.3.3.74}	ZNF44 (GIOT2, KOX7, ZNF55, ZNF58) [17]{2.3.3.74.3}	ZNF44, isoform 1{2.3.3.74.3.1}:ZNF44, isoform 2{2.3.3.74.3.2}:ZNF44, isoform 3{2.3.3.74.3.3}	C2H2 ZF	zf-C2H2
ZNF440	ZN440_HUMAN	Q8IYI8	ZNF440	Zinc-coordinating DNA-binding domains{2}	C2H2 zinc finger factors{2.3}	More than 3 adjacent zinc finger factors{2.3.3}	ZNF763-like factors{2.3.3.33}	ZNF440 [12]{2.3.3.33.9}		C2H2 ZF	zf-C2H2
ZNF441	ZN441_HUMAN	Q8N8Z8	ZNF441	Zinc-coordinating DNA-binding domains{2}	C2H2 zinc finger factors{2.3}	More than 3 adjacent zinc finger factors{2.3.3}	unclassified{2.3.3.0}	ZNF441 [19]{2.3.3.0.221}	ZNF441, isoform 1{2.3.3.0.221.1}:ZNF441, isoform 2{2.3.3.0.221.2}	C2H2 ZF	zf-C2H2
ZNF442	ZN442_HUMAN	Q9H7R0	ZNF442	Zinc-coordinating DNA-binding domains{2}	C2H2 zinc finger factors{2.3}	More than 3 adjacent zinc finger factors{2.3.3}	ZNF442-like factors{2.3.3.74}	ZNF442 [16]{2.3.3.74.1}		C2H2 ZF	zf-C2H2
ZNF443	ZN443_HUMAN	Q9Y2A4	ZNF443	Zinc-coordinating DNA-binding domains{2}	C2H2 zinc finger factors{2.3}	More than 3 adjacent zinc finger factors{2.3.3}	ZNF442-like factors{2.3.3.74}	ZNF443 [19]{2.3.3.74.5}		C2H2 ZF	zf-C2H2
ZNF444	ZN444_HUMAN	Q8N0Y2	ZNF444:EZF2:ZSCAN17	Zinc-coordinating DNA-binding domains{2}	C2H2 zinc finger factors{2.3}	More than 3 adjacent zinc finger factors{2.3.3}	unclassified{2.3.3.0}	ZNF444 (EZF2, ZSCAN17, Zfp444){2.3.3.0.24}	ZNF444, isoform 1{2.3.3.0.24.1}:ZNF444, isoform 2{2.3.3.0.24.2}	C2H2 ZF	zf-C2H2
ZNF445	ZN445_HUMAN	P59923	ZNF445:ZFP445:ZKSCAN15:ZNF168	Zinc-coordinating DNA-binding domains{2}	C2H2 zinc finger factors{2.3}	Factors with multiple dispersed zinc fingers{2.3.4}	unclassified{2.3.4.0}	ZNF445 (ZKSCAN15, ZNF168) [12+2]{2.3.4.0.53}		C2H2 ZF	zf-C2H2
ZNF449	ZN449_HUMAN	Q6P9G9	ZNF449:ZSCAN19	Zinc-coordinating DNA-binding domains{2}	C2H2 zinc finger factors{2.3}	More than 3 adjacent zinc finger factors{2.3.3}	unclassified{2.3.3.0}	ZNF449 (ZSCAN19, Zfp449) [7]{2.3.3.0.41}	ZNF449, isoform 1{2.3.3.0.41.1}:ZNF449, isoform 2{2.3.3.0.41.2}:ZNF449, isoform 3{2.3.3.0.41.3}	C2H2 ZF	zf-C2H2
ZNF45	ZNF45_HUMAN	Q02386	ZNF45:KOX5:ZNF13	Zinc-coordinating DNA-binding domains{2}	C2H2 zinc finger factors{2.3}	More than 3 adjacent zinc finger factors{2.3.3}	ZNF222-like factors{2.3.3.47}	ZNF45 (KOX5, ZNF13) [18]{2.3.3.47.10}		C2H2 ZF	zf-C2H2
ZNF454	ZN454_HUMAN	Q8N9F8	ZNF454	Zinc-coordinating DNA-binding domains{2}	C2H2 zinc finger factors{2.3}	More than 3 adjacent zinc finger factors{2.3.3}	unclassified{2.3.3.0}	ZNF454 (Zfp454) [12]{2.3.3.0.125}		C2H2 ZF	zf-C2H2
ZNF460	ZN460_HUMAN	Q14592	ZNF460:ZNF272	Zinc-coordinating DNA-binding domains{2}	C2H2 zinc finger factors{2.3}	More than 3 adjacent zinc finger factors{2.3.3}	ZNF460-like factors{2.3.3.54}	ZNF460 (ZNF272) [11]{2.3.3.54.1}		C2H2 ZF	zf-C2H2
ZNF467	ZN467_HUMAN	Q7Z7K2	ZNF467	Zinc-coordinating DNA-binding domains{2}	C2H2 zinc finger factors{2.3}	Factors with multiple dispersed zinc fingers{2.3.4}	unclassified{2.3.4.0}	ZNF467 (Zfp467) [7+5]{2.3.4.0.45}		C2H2 ZF	zf-C2H2
ZNF468	ZN468_HUMAN	Q5VIY5	ZNF468	Zinc-coordinating DNA-binding domains{2}	C2H2 zinc finger factors{2.3}	More than 3 adjacent zinc finger factors{2.3.3}	ZNF525-like factors{2.3.3.27}	ZNF468 [11]{2.3.3.27.4}	ZNF468, isoform 1{2.3.3.27.4.1}:ZNF468, isoform 2{2.3.3.27.4.2}	C2H2 ZF	zf-C2H2
ZNF479	ZN479_HUMAN	Q96JC4	ZNF479	Zinc-coordinating DNA-binding domains{2}	C2H2 zinc finger factors{2.3}	More than 3 adjacent zinc finger factors{2.3.3}	ZNF479-like factors{2.3.3.57}	ZNF479 [12]{2.3.3.57.1}		C2H2 ZF	zf-C2H2
ZNF480	ZN480_HUMAN	Q8WV37	ZNF480	Zinc-coordinating DNA-binding domains{2}	C2H2 zinc finger factors{2.3}	More than 3 adjacent zinc finger factors{2.3.3}	unclassified{2.3.3.0}	ZNF480 [12]{2.3.3.0.134}	ZNF480, isoform 1{2.3.3.0.134.1}:ZNF480, isoform 2{2.3.3.0.134.2}:ZNF480, isoform 3{2.3.3.0.134.3}	C2H2 ZF	zf-C2H2
ZNF483	ZN483_HUMAN	Q8TF39	ZNF483:KIAA1962:ZKSCAN16	Zinc-coordinating DNA-binding domains{2}	C2H2 zinc finger factors{2.3}	More than 3 adjacent zinc finger factors{2.3.3}	unclassified{2.3.3.0}	ZNF483 (ZKSCAN16) [11]{2.3.3.0.101}	ZNF483, isoform 1{2.3.3.0.101.1}:ZNF483, isoform 2 [0]{2.3.3.0.101.2}	C2H2 ZF	zf-C2H2
ZNF484	ZN484_HUMAN	Q5JVG2	ZNF484	Zinc-coordinating DNA-binding domains{2}	C2H2 zinc finger factors{2.3}	More than 3 adjacent zinc finger factors{2.3.3}	ZFN81-like factors{2.3.3.68}	ZNF484 [19]{2.3.3.68.4}	ZNF484, isoform 1{2.3.3.68.4.1}:ZNF484, isoform 2{2.3.3.68.4.2}:ZNF484, isoform 3{2.3.3.68.4.3}	C2H2 ZF	zf-C2H2
ZNF485	ZN485_HUMAN	Q8NCK3	ZNF485	Zinc-coordinating DNA-binding domains{2}	C2H2 zinc finger factors{2.3}	More than 3 adjacent zinc finger factors{2.3.3}	unclassified{2.3.3.0}	ZNF485 [11]{2.3.3.0.113}		C2H2 ZF	zf-C2H2
ZNF486	ZN486_HUMAN	Q96H40	ZNF486:KRBO2							C2H2 ZF	zf-C2H2
ZNF487	ZN487_HUMAN	B1APH4	ZNF487:KRBO1:ZNF487P	Zinc-coordinating DNA-binding domains{2}	C2H2 zinc finger factors{2.3}	Other factors with up to three adjacent zinc fingers{2.3.2}	Factors with 2-3 adjacent zinc fingersand a KRAB domain{2.3.2.2}	ZNF487 [3]{2.3.2.2.1}
ZNF490	ZN490_HUMAN	Q9ULM2	ZNF490:KIAA1198	Zinc-coordinating DNA-binding domains{2}	C2H2 zinc finger factors{2.3}	More than 3 adjacent zinc finger factors{2.3.3}	ZNF763-like factors{2.3.3.33}	ZNF490 [13]{2.3.3.33.11}		C2H2 ZF	zf-C2H2
ZNF492	ZN492_HUMAN	Q9P255	ZNF492:KIAA1473:ZNF115	Zinc-coordinating DNA-binding domains{2}	C2H2 zinc finger factors{2.3}	More than 3 adjacent zinc finger factors{2.3.3}	ZNF98-like factors{2.3.3.60}	ZNF492 (ZNF115) [13]{2.3.3.60.2}		C2H2 ZF	zf-C2H2
ZNF496	ZN496_HUMAN	Q96IT1	ZNF496:ZKSCAN17	Zinc-coordinating DNA-binding domains{2}	C2H2 zinc finger factors{2.3}	More than 3 adjacent zinc finger factors{2.3.3}	unclassified{2.3.3.0}	ZNF496 (ZKSCAN17, Zfp496){2.3.3.0.3}	ZNF496, isoform 1{2.3.3.0.3.1}:ZNF496, isoform 2{2.3.3.0.3.2}	C2H2 ZF	zf-C2H2
ZNF501	ZN501_HUMAN	Q96CX3	ZNF501:ZNF52	Zinc-coordinating DNA-binding domains{2}	C2H2 zinc finger factors{2.3}	More than 3 adjacent zinc finger factors{2.3.3}	unclassified{2.3.3.0}	ZNF501 (ZNF52) [9]{2.3.3.0.87}	ZNF501, isoform 1{2.3.3.0.87.1}:ZNF501, isoform 2{2.3.3.0.87.2}	C2H2 ZF	zf-C2H2
ZNF502	ZN502_HUMAN	Q8TBZ5	ZNF502	Zinc-coordinating DNA-binding domains{2}	C2H2 zinc finger factors{2.3}	More than 3 adjacent zinc finger factors{2.3.3}	unclassified{2.3.3.0}	ZNF502 [14]{2.3.3.0.175}		C2H2 ZF	zf-C2H2
ZNF506	ZN506_HUMAN	Q5JVG8	ZNF506	Zinc-coordinating DNA-binding domains{2}	C2H2 zinc finger factors{2.3}	More than 3 adjacent zinc finger factors{2.3.3}	unclassified{2.3.3.0}	ZNF506 [8]{2.3.3.0.64}	ZNF506, isoform 1{2.3.3.0.64.1}:ZNF506, isoform 2{2.3.3.0.64.2}	C2H2 ZF	zf-C2H2
ZNF513	ZN513_HUMAN	Q8N8E2	ZNF513	Zinc-coordinating DNA-binding domains{2}	C2H2 zinc finger factors{2.3}	Factors with multiple dispersed zinc fingers{2.3.4}	unclassified{2.3.4.0}	ZNF513 (Zfp513) [3+5]{2.3.4.0.36}	ZNF513, isoform 1{2.3.4.0.36.1}:ZNF513, isoform 2{2.3.4.0.36.2}:ZNF513, isoform 3 [5]{2.3.4.0.36.3}	C2H2 ZF	zf-C2H2
ZNF519	ZN519_HUMAN	Q8TB69	ZNF519	Zinc-coordinating DNA-binding domains{2}	C2H2 zinc finger factors{2.3}	Factors with multiple dispersed zinc fingers{2.3.4}	unclassified{2.3.4.0}	ZNF519 [1+9]{2.3.4.0.68}		C2H2 ZF	zf-C2H2
ZNF524	ZN524_HUMAN	Q96C55	ZNF524	Zinc-coordinating DNA-binding domains{2}	C2H2 zinc finger factors{2.3}	More than 3 adjacent zinc finger factors{2.3.3}	ZNF524-like factors{2.3.3.15}	ZNF524 [4]{2.3.3.15.1}		C2H2 ZF	zf-C2H2
ZNF525	ZN525_HUMAN	Q8N782	ZNF525:KIAA1979	Zinc-coordinating DNA-binding domains{2}	C2H2 zinc finger factors{2.3}	More than 3 adjacent zinc finger factors{2.3.3}	ZNF525-like factors{2.3.3.27}	ZNF525 [7]{2.3.3.27.1}		C2H2 ZF	zf-C2H2
ZNF527	ZN527_HUMAN	Q8NB42	ZNF527:KIAA1829	Zinc-coordinating DNA-binding domains{2}	C2H2 zinc finger factors{2.3}	More than 3 adjacent zinc finger factors{2.3.3}	unclassified{2.3.3.0}	ZNF527 [12]{2.3.3.0.144}	ZNF527, isoform 1{2.3.3.0.144.1}:ZNF527, isoform 2{2.3.3.0.144.2}	C2H2 ZF	zf-C2H2
ZNF528	ZN528_HUMAN	Q3MIS6	ZNF528:KIAA1827	Zinc-coordinating DNA-binding domains{2}	C2H2 zinc finger factors{2.3}	More than 3 adjacent zinc finger factors{2.3.3}	unclassified{2.3.3.0}	ZNF528 [15]{2.3.3.0.189}	ZNF528, isoform 1{2.3.3.0.189.1}:ZNF528, isoform 2{2.3.3.0.189.2}	C2H2 ZF	zf-C2H2
ZNF529	ZN529_HUMAN	Q6P280	ZNF529:KIAA1615	Zinc-coordinating DNA-binding domains{2}	C2H2 zinc finger factors{2.3}	More than 3 adjacent zinc finger factors{2.3.3}	unclassified{2.3.3.0}	ZNF529 [12]{2.3.3.0.145}		C2H2 ZF	zf-C2H2
ZNF530	ZN530_HUMAN	Q6P9A1	ZNF530:KIAA1508	Zinc-coordinating DNA-binding domains{2}	C2H2 zinc finger factors{2.3}	More than 3 adjacent zinc finger factors{2.3.3}	unclassified{2.3.3.0}	ZNF530 [13]{2.3.3.0.153}		C2H2 ZF	zf-C2H2
ZNF534	ZN534_HUMAN	Q76KX8	ZNF534:KRBO3	Zinc-coordinating DNA-binding domains{2}	C2H2 zinc finger factors{2.3}	More than 3 adjacent zinc finger factors{2.3.3}	unclassified{2.3.3.0}	ZNF534 (KRBO3) [17]{2.3.3.0.207}	ZNF534, isoform 1{2.3.3.0.207.1}:ZNF534, isoform 2{2.3.3.0.207.2}	C2H2 ZF	zf-C2H2
ZNF540	ZN540_HUMAN	Q8NDQ6	ZNF540:Nbla10512	Zinc-coordinating DNA-binding domains{2}	C2H2 zinc finger factors{2.3}	More than 3 adjacent zinc finger factors{2.3.3}	ZFN283-like factors{2.3.3.67}	ZNF540 [17]{2.3.3.67.4}	ZNF540, isoform 1{2.3.3.67.4.1}:ZNF540, isoform 2{2.3.3.67.4.2}:ZNF540, isoform 4{2.3.3.67.4.3}	C2H2 ZF	zf-C2H2
ZNF543	ZN543_HUMAN	Q08ER8	ZNF543	Zinc-coordinating DNA-binding domains{2}	C2H2 zinc finger factors{2.3}	More than 3 adjacent zinc finger factors{2.3.3}	ZNF460-like factors{2.3.3.54}	ZNF543 [13]{2.3.3.54.4}		C2H2 ZF	zf-C2H2
ZNF547	ZN547_HUMAN	Q8IVP9	ZNF547	Zinc-coordinating DNA-binding domains{2}	C2H2 zinc finger factors{2.3}	More than 3 adjacent zinc finger factors{2.3.3}	unclassified{2.3.3.0}	ZNF547 [10]{2.3.3.0.97}	ZNF547, isoform 1{2.3.3.0.97.1}:ZNF547, isoform 2{2.3.3.0.97.2}	C2H2 ZF	zf-C2H2
ZNF548	ZN548_HUMAN	Q8NEK5	ZNF548	Zinc-coordinating DNA-binding domains{2}	C2H2 zinc finger factors{2.3}	More than 3 adjacent zinc finger factors{2.3.3}	ZNF548-like factors{2.3.3.53}	ZNF548 [11]{2.3.3.53.1}	ZNF548, isoform 1{2.3.3.53.1.1}:ZNF548, isoform 2{2.3.3.53.1.2}	C2H2 ZF	zf-C2H2
ZNF549	ZN549_HUMAN	Q6P9A3	ZNF549	Zinc-coordinating DNA-binding domains{2}	C2H2 zinc finger factors{2.3}	More than 3 adjacent zinc finger factors{2.3.3}	unclassified{2.3.3.0}	ZNF549 [15]{2.3.3.0.180}	ZNF549, isoform 1{2.3.3.0.180.1}:ZNF549, isoform 2{2.3.3.0.180.2}	C2H2 ZF	zf-C2H2
ZNF550	ZN550_HUMAN	Q7Z398	ZNF550	Zinc-coordinating DNA-binding domains{2}	C2H2 zinc finger factors{2.3}	More than 3 adjacent zinc finger factors{2.3.3}	unclassified{2.3.3.0}	ZNF550 [8]{2.3.3.0.71}	ZNF550, isoform 1{2.3.3.0.71.1}:ZNF550, isoform 2{2.3.3.0.71.2}	C2H2 ZF	zf-C2H2
ZNF552	ZN552_HUMAN	Q9H707	ZNF552	Zinc-coordinating DNA-binding domains{2}	C2H2 zinc finger factors{2.3}	Factors with multiple dispersed zinc fingers{2.3.4}	ZNF417-like factors{2.3.4.1}	ZNF552 [2+7]{2.3.4.1.3}		C2H2 ZF	zf-C2H2
ZNF554	ZN554_HUMAN	Q86TJ5	ZNF554	Zinc-coordinating DNA-binding domains{2}	C2H2 zinc finger factors{2.3}	More than 3 adjacent zinc finger factors{2.3.3}	unclassified{2.3.3.0}	ZNF554 [8]{2.3.3.0.63}		C2H2 ZF	zf-C2H2
ZNF555	ZN555_HUMAN	Q8NEP9	ZNF555	Zinc-coordinating DNA-binding domains{2}	C2H2 zinc finger factors{2.3}	More than 3 adjacent zinc finger factors{2.3.3}	ZNF763-like factors{2.3.3.33}	ZNF555 [15]{2.3.3.33.19}	ZNF555, isoform 1{2.3.3.33.19.1}:ZNF555, isoform 2{2.3.3.33.19.2}	C2H2 ZF	zf-C2H2
ZNF557	ZN557_HUMAN	Q8N988	ZNF557	Zinc-coordinating DNA-binding domains{2}	C2H2 zinc finger factors{2.3}	More than 3 adjacent zinc finger factors{2.3.3}	ZNF558-like factors{2.3.3.43}	ZNF557 [10]{2.3.3.43.2}	ZNF557, isoform 1{2.3.3.43.2.1}:ZNF557, isoform 2{2.3.3.43.2.2}	C2H2 ZF	zf-C2H2
ZNF558	ZN558_HUMAN	Q96NG5	ZNF558	Zinc-coordinating DNA-binding domains{2}	C2H2 zinc finger factors{2.3}	More than 3 adjacent zinc finger factors{2.3.3}	ZNF558-like factors{2.3.3.43}	ZNF558 [9]{2.3.3.43.1}		C2H2 ZF	zf-C2H2
ZNF561	ZN561_HUMAN	Q8N587	ZNF561	Zinc-coordinating DNA-binding domains{2}	C2H2 zinc finger factors{2.3}	More than 3 adjacent zinc finger factors{2.3.3}	ZNF562-like factors{2.3.3.45}	ZNF561 [12]{2.3.3.45.3}		C2H2 ZF	zf-C2H2
ZNF562	ZN562_HUMAN	Q6V9R5	ZNF562	Zinc-coordinating DNA-binding domains{2}	C2H2 zinc finger factors{2.3}	More than 3 adjacent zinc finger factors{2.3.3}	ZNF562-like factors{2.3.3.45}	ZNF562 [8]{2.3.3.45.1}	ZNF562, isoform 1{2.3.3.45.1.1}:ZNF562, isoform 2{2.3.3.45.1.2}	C2H2 ZF	zf-C2H2
ZNF563	ZN563_HUMAN	Q8TA94	ZNF563	Zinc-coordinating DNA-binding domains{2}	C2H2 zinc finger factors{2.3}	More than 3 adjacent zinc finger factors{2.3.3}	ZNF763-like factors{2.3.3.33}	ZNF563 [12]{2.3.3.33.12}	ZNF563, isoform 1{2.3.3.33.12.1}:ZNF563, isoform 2{2.3.3.33.12.2}	C2H2 ZF	zf-C2H2
ZNF564	ZN564_HUMAN	Q8TBZ8	ZNF564	Zinc-coordinating DNA-binding domains{2}	C2H2 zinc finger factors{2.3}	More than 3 adjacent zinc finger factors{2.3.3}	ZNF763-like factors{2.3.3.33}	ZNF564 [15]{2.3.3.33.16}		C2H2 ZF	zf-C2H2
ZNF565	ZN565_HUMAN	Q8N9K5	ZNF565	Zinc-coordinating DNA-binding domains{2}	C2H2 zinc finger factors{2.3}	More than 3 adjacent zinc finger factors{2.3.3}	unclassified{2.3.3.0}	ZNF565 [12]{2.3.3.0.146}		C2H2 ZF	zf-C2H2
ZNF566	ZN566_HUMAN	Q969W8	ZNF566	Zinc-coordinating DNA-binding domains{2}	C2H2 zinc finger factors{2.3}	More than 3 adjacent zinc finger factors{2.3.3}	ZNF620-like factors{2.3.3.35}	ZNF566 [8]{2.3.3.35.3}	ZNF566, isoform 1{2.3.3.35.3.1}:ZNF566, isoform 2{2.3.3.35.3.2}	C2H2 ZF	zf-C2H2
ZNF567	ZN567_HUMAN	Q8N184	ZNF567	Zinc-coordinating DNA-binding domains{2}	C2H2 zinc finger factors{2.3}	More than 3 adjacent zinc finger factors{2.3.3}	ZFN25-like factors{2.3.3.69}	ZNF567 [15]{2.3.3.69.4}	ZNF567, isoform 1{2.3.3.69.4.1}:ZNF567, isoform 2{2.3.3.69.4.2}:ZNF567, isoform 3{2.3.3.69.4.3}	C2H2 ZF	zf-C2H2
ZNF570	ZN570_HUMAN	Q96NI8	ZNF570	Zinc-coordinating DNA-binding domains{2}	C2H2 zinc finger factors{2.3}	More than 3 adjacent zinc finger factors{2.3.3}	ZNF642-like factors{2.3.3.31}	ZNF570 [11]{2.3.3.31.3}		C2H2 ZF	zf-C2H2
ZNF571	ZN571_HUMAN	Q7Z3V5	ZNF571:HSPC059	Zinc-coordinating DNA-binding domains{2}	C2H2 zinc finger factors{2.3}	More than 3 adjacent zinc finger factors{2.3.3}	ZFN283-like factors{2.3.3.67}	ZNF571 [17]{2.3.3.67.5}		C2H2 ZF	zf-C2H2
ZNF573	ZN573_HUMAN	Q86YE8	ZNF573	Zinc-coordinating DNA-binding domains{2}	C2H2 zinc finger factors{2.3}	More than 3 adjacent zinc finger factors{2.3.3}	ZFN283-like factors{2.3.3.67}	ZNF573 [19]{2.3.3.67.8}	ZNF573, isoform 1{2.3.3.67.8.1}:ZNF573, isoform 2{2.3.3.67.8.2}:ZNF573, isoform 3{2.3.3.67.8.3}:ZNF573, isoform 4{2.3.3.67.8.4}
ZNF574	ZN574_HUMAN	Q6ZN55	ZNF574	Zinc-coordinating DNA-binding domains{2}	C2H2 zinc finger factors{2.3}	Factors with multiple dispersed zinc fingers{2.3.4}	ZNF526-like factors{2.3.4.22}	ZNF574 (Zfp574) [3+1+4+8+4]{2.3.4.22.2}	ZNF574, isoform 1{2.3.4.22.2.1}:ZNF574, isoform 2{2.3.4.22.2.2}	C2H2 ZF	zf-C2H2
ZNF580	ZN580_HUMAN	Q9UK33	ZNF580	Zinc-coordinating DNA-binding domains{2}	C2H2 zinc finger factors{2.3}	Other factors with up to three adjacent zinc fingers{2.3.2}	Other three adjacent zinc finger factors{2.3.2.4}	ZNF580 [3]{2.3.2.4.3}		C2H2 ZF	zf-C2H2
ZNF582	ZN582_HUMAN	Q96NG8	ZNF582	Zinc-coordinating DNA-binding domains{2}	C2H2 zinc finger factors{2.3}	More than 3 adjacent zinc finger factors{2.3.3}	ZNF620-like factors{2.3.3.35}	ZNF582 [10]{2.3.3.35.7}		C2H2 ZF	zf-C2H2
ZNF584	ZN584_HUMAN	Q8IVC4	ZNF584	Zinc-coordinating DNA-binding domains{2}	C2H2 zinc finger factors{2.3}	More than 3 adjacent zinc finger factors{2.3.3}	unclassified{2.3.3.0}	ZNF584 [8]{2.3.3.0.67}		C2H2 ZF	zf-C2H2
ZNF585A	Z585A_HUMAN	Q6P3V2	ZNF585A	Zinc-coordinating DNA-binding domains{2}	C2H2 zinc finger factors{2.3}	More than 3 adjacent zinc finger factors{2.3.3}	ZFN81-like factors{2.3.3.68}	ZNF585A [22]{2.3.3.68.6}	ZNF585A, isoform 1{2.3.3.68.6.1}:ZNF585A, isoform 2{2.3.3.68.6.2}	C2H2 ZF	zf-C2H2
ZNF586	ZN586_HUMAN	Q9NXT0	ZNF586	Zinc-coordinating DNA-binding domains{2}	C2H2 zinc finger factors{2.3}	More than 3 adjacent zinc finger factors{2.3.3}	unclassified{2.3.3.0}	ZNF586 [11]{2.3.3.0.115}	ZNF586, isoform 1{2.3.3.0.115.1}:ZNF586, isoform 2{2.3.3.0.115.2}:ZNF586, isoform 3{2.3.3.0.115.3}	C2H2 ZF	zf-C2H2
ZNF587	ZN587_HUMAN	Q96SQ5	ZNF587	Zinc-coordinating DNA-binding domains{2}	C2H2 zinc finger factors{2.3}	Factors with multiple dispersed zinc fingers{2.3.4}	ZNF417-like factors{2.3.4.1}	ZNF587 [1+12]{2.3.4.1.2}	ZNF587, isoform 1{2.3.4.1.2.1}	C2H2 ZF	zf-C2H2
ZNF589	ZN589_HUMAN	Q86UQ0	ZNF589:SZF1	Zinc-coordinating DNA-binding domains{2}	C2H2 zinc finger factors{2.3}	More than 3 adjacent zinc finger factors{2.3.3}	unclassified{2.3.3.0}	ZNF589 (SZF1){2.3.3.0.12}	ZNF589, isoform 1{2.3.3.0.12.1}:ZNF589, isoform 2 (SZF1-2){2.3.3.0.12.2}:ZNF589, isoform 3 (SZF1-1){2.3.3.0.12.3}
ZNF594	ZN594_HUMAN	Q96JF6	ZNF594:KIAA1871	Zinc-coordinating DNA-binding domains{2}	C2H2 zinc finger factors{2.3}	More than 3 adjacent zinc finger factors{2.3.3}	unclassified{2.3.3.0}	ZNF594 (HZF18) [24]{2.3.3.0.232}		C2H2 ZF	zf-C2H2
ZNF595	ZN595_HUMAN	Q8IYB9	ZNF595	Zinc-coordinating DNA-binding domains{2}	C2H2 zinc finger factors{2.3}	More than 3 adjacent zinc finger factors{2.3.3}	ZNF595-like factors{2.3.3.77}	ZNF595 [18]{2.3.3.77.1}		C2H2 ZF	zf-C2H2
ZNF596	ZN596_HUMAN	Q8TC21	ZNF596	Zinc-coordinating DNA-binding domains{2}	C2H2 zinc finger factors{2.3}	More than 3 adjacent zinc finger factors{2.3.3}	unclassified{2.3.3.0}	ZNF596 (ZNF272) [11]{2.3.3.0.106}	ZNF596, isoform 1{2.3.3.0.106.1}:ZNF596, isoform 2{2.3.3.0.106.2}:ZNF596, isoform 3{2.3.3.0.106.3}	C2H2 ZF	zf-C2H2
ZNF597	ZN597_HUMAN	Q96LX8	ZNF597	Zinc-coordinating DNA-binding domains{2}	C2H2 zinc finger factors{2.3}	Factors with multiple dispersed zinc fingers{2.3.4}	unclassified{2.3.4.0}	ZNF597 (Zfp597) [4+3]{2.3.4.0.30}		C2H2 ZF	zf-C2H2
ZNF605	ZN605_HUMAN	Q86T29	ZNF605	Zinc-coordinating DNA-binding domains{2}	C2H2 zinc finger factors{2.3}	More than 3 adjacent zinc finger factors{2.3.3}	ZFN300-like factors{2.3.3.71}	ZNF605 [17]{2.3.3.71.2}	ZNF605, isoform 1{2.3.3.71.2.1}:ZNF605, isoform 2{2.3.3.71.2.2}	C2H2 ZF	zf-C2H2
ZNF610	ZN610_HUMAN	Q8N9Z0	ZNF610	Zinc-coordinating DNA-binding domains{2}	C2H2 zinc finger factors{2.3}	More than 3 adjacent zinc finger factors{2.3.3}	unclassified{2.3.3.0}	ZNF610 [9]{2.3.3.0.89}	ZNF610, isoform 1{2.3.3.0.89.1}:ZNF610, isoform 2{2.3.3.0.89.2}	C2H2 ZF	zf-C2H2
ZNF611	ZN611_HUMAN	Q8N823	ZNF611	Zinc-coordinating DNA-binding domains{2}	C2H2 zinc finger factors{2.3}	More than 3 adjacent zinc finger factors{2.3.3}	ZFN813-like factors{2.3.3.72}	ZNF611 [17]{2.3.3.72.3}	ZNF611, isoform 1{2.3.3.72.3.1}:ZNF611, isoform 2{2.3.3.72.3.2}	C2H2 ZF	zf-C2H2
ZNF613	ZN613_HUMAN	Q6PF04	ZNF613	Zinc-coordinating DNA-binding domains{2}	C2H2 zinc finger factors{2.3}	More than 3 adjacent zinc finger factors{2.3.3}	ZNF350-like factors{2.3.3.30}	ZNF613 [12]{2.3.3.30.4}	ZNF613, isoform 1{2.3.3.30.4.1}:ZNF613, isoform 2{2.3.3.30.4.2}	C2H2 ZF	zf-C2H2
ZNF614	ZN614_HUMAN	Q8N883	ZNF614	Zinc-coordinating DNA-binding domains{2}	C2H2 zinc finger factors{2.3}	More than 3 adjacent zinc finger factors{2.3.3}	ZNF350-like factors{2.3.3.30}	ZNF614 [12]{2.3.3.30.5}		C2H2 ZF	zf-C2H2
ZNF615	ZN615_HUMAN	Q8N8J6	ZNF615	Zinc-coordinating DNA-binding domains{2}	C2H2 zinc finger factors{2.3}	More than 3 adjacent zinc finger factors{2.3.3}	ZNF432-like factors{2.3.3.75}	ZNF615 [19]{2.3.3.75.2}	ZNF615, isoform 1{2.3.3.75.2.1}:ZNF615, isoform 2{2.3.3.75.2.2}:ZNF615, isoform 3{2.3.3.75.2.3}	C2H2 ZF	zf-C2H2
ZNF616	ZN616_HUMAN	Q08AN1	ZNF616	Zinc-coordinating DNA-binding domains{2}	C2H2 zinc finger factors{2.3}	More than 3 adjacent zinc finger factors{2.3.3}	ZNF841-like factors{2.3.3.79}	ZNF616 [21]{2.3.3.79.3}		C2H2 ZF	zf-C2H2
ZNF619	ZN619_HUMAN	Q8N2I2	ZNF619	Zinc-coordinating DNA-binding domains{2}	C2H2 zinc finger factors{2.3}	More than 3 adjacent zinc finger factors{2.3.3}	ZNF620-like factors{2.3.3.35}	ZNF619 [10]{2.3.3.35.4}	ZNF619, isoform 1{2.3.3.35.4.1}:ZNF619, isoform 2{2.3.3.35.4.2}	C2H2 ZF	zf-C2H2
ZNF620	ZN620_HUMAN	Q6ZNG0	ZNF620	Zinc-coordinating DNA-binding domains{2}	C2H2 zinc finger factors{2.3}	More than 3 adjacent zinc finger factors{2.3.3}	ZNF620-like factors{2.3.3.35}	ZNF620 [8]{2.3.3.35.1}	ZNF620, isoform 1{2.3.3.35.1.1}:ZNF620, isoform 2{2.3.3.35.1.2}	C2H2 ZF	zf-C2H2
ZNF621	ZN621_HUMAN	Q6ZSS3	ZNF621	Zinc-coordinating DNA-binding domains{2}	C2H2 zinc finger factors{2.3}	More than 3 adjacent zinc finger factors{2.3.3}	ZNF620-like factors{2.3.3.35}	ZNF621 [7]{2.3.3.35.2}	ZNF621, isoform 1{2.3.3.35.2.1}:ZNF621, isoform 2{2.3.3.35.2.2}	C2H2 ZF	zf-C2H2
ZNF626	ZN626_HUMAN	Q68DY1	ZNF626	Zinc-coordinating DNA-binding domains{2}	C2H2 zinc finger factors{2.3}	More than 3 adjacent zinc finger factors{2.3.3}	unclassified{2.3.3.0}	ZNF626 [12]{2.3.3.0.137}	ZNF626, isoform 1{2.3.3.0.137.1}:ZNF626, isoform 2{2.3.3.0.137.2}:ZNF626, isoform 3{2.3.3.0.137.3}	C2H2 ZF	zf-C2H2
ZNF627	ZN627_HUMAN	Q7L945	ZNF627	Zinc-coordinating DNA-binding domains{2}	C2H2 zinc finger factors{2.3}	More than 3 adjacent zinc finger factors{2.3.3}	ZNF763-like factors{2.3.3.33}	ZNF627 [11]{2.3.3.33.7}		C2H2 ZF	zf-C2H2
ZNF639	ZN639_HUMAN	Q9UID6	ZNF639:ZASC1	Zinc-coordinating DNA-binding domains{2}	C2H2 zinc finger factors{2.3}	Factors with multiple dispersed zinc fingers{2.3.4}	ZNF639-like factors{2.3.4.13}	ZNF639 (ZASC1, Zfp639) [4+4]{2.3.4.13.1}
ZNF641	ZN641_HUMAN	Q96N77	ZNF641	Zinc-coordinating DNA-binding domains{2}	C2H2 zinc finger factors{2.3}	More than 3 adjacent zinc finger factors{2.3.3}	unclassified{2.3.3.0}	ZNF641 (Zfp641){2.3.3.0.25}	ZNF641, isoform 1{2.3.3.0.25.1}:ZNF641, isoform 2{2.3.3.0.25.2}:ZNF641, isoform 3{2.3.3.0.25.3}:ZNF641, isoform 4{2.3.3.0.25.4}	C2H2 ZF	zf-C2H2
ZNF644	ZN644_HUMAN	Q9H582	ZNF644:KIAA1221:ZEP2	Zinc-coordinating DNA-binding domains{2}	C2H2 zinc finger factors{2.3}	Factors with multiple dispersed zinc fingers{2.3.4}	unclassified{2.3.4.0}	ZNF644 (ZEP2) [5+1+1]{2.3.4.0.76}	ZNF644, isoform 1{2.3.4.0.76.1}:ZNF644, isoform 2{2.3.4.0.76.2}:ZNF644, isoform 3{2.3.4.0.76.3}
ZNF649	ZN649_HUMAN	Q9BS31	ZNF649	Zinc-coordinating DNA-binding domains{2}	C2H2 zinc finger factors{2.3}	More than 3 adjacent zinc finger factors{2.3.3}	ZNF350-like factors{2.3.3.30}	ZNF649 [10]{2.3.3.30.3}		C2H2 ZF	zf-C2H2
ZNF652	ZN652_HUMAN	Q9Y2D9	ZNF652:KIAA0924	Zinc-coordinating DNA-binding domains{2}	C2H2 zinc finger factors{2.3}	More than 3 adjacent zinc finger factors{2.3.3}	ZNF652-like factors{2.3.3.29}	ZNF652 (ZFP652) [9]{2.3.3.29.1}		C2H2 ZF	zf-C2H2
ZNF653	ZN653_HUMAN	Q96CK0	ZNF653:ZIP67	Zinc-coordinating DNA-binding domains{2}	C2H2 zinc finger factors{2.3}	More than 3 adjacent zinc finger factors{2.3.3}	ZFP91-like factors{2.3.3.3}	ZNF653 (ZIP67) [5]{2.3.3.3.4}		C2H2 ZF	zf-C2H2
ZNF655	ZN655_HUMAN	Q8N720	ZNF655:VIK	Zinc-coordinating DNA-binding domains{2}	C2H2 zinc finger factors{2.3}	More than 3 adjacent zinc finger factors{2.3.3}	unclassified{2.3.3.0}	ZNF655 (VIK) [6]{2.3.3.0.31}	ZNF655, isoform 1{2.3.3.0.31.1}:ZNF655, isoform 2{2.3.3.0.31.2}:ZNF655, isoform 3{2.3.3.0.31.3}:ZNF655, isoform 4{2.3.3.0.31.4}	C2H2 ZF	zf-C2H2
ZNF660	ZN660_HUMAN	Q6AZW8	ZNF660	Zinc-coordinating DNA-binding domains{2}	C2H2 zinc finger factors{2.3}	More than 3 adjacent zinc finger factors{2.3.3}	unclassified{2.3.3.0}	ZNF660 [10]{2.3.3.0.91}		C2H2 ZF	zf-C2H2
ZNF662	ZN662_HUMAN	Q6ZS27	ZNF662	Zinc-coordinating DNA-binding domains{2}	C2H2 zinc finger factors{2.3}	More than 3 adjacent zinc finger factors{2.3.3}	unclassified{2.3.3.0}	ZNF662 [8]{2.3.3.0.62}	ZNF662, isoform 1{2.3.3.0.62.1}:ZNF662, isoform 2{2.3.3.0.62.2}	C2H2 ZF	zf-C2H2
ZNF667	ZN667_HUMAN	Q5HYK9	ZNF667	Zinc-coordinating DNA-binding domains{2}	C2H2 zinc finger factors{2.3}	More than 3 adjacent zinc finger factors{2.3.3}	unclassified{2.3.3.0}	ZNF667 [15]{2.3.3.0.179}		C2H2 ZF	zf-C2H2
ZNF669	ZN669_HUMAN	Q96BR6	ZNF669	Zinc-coordinating DNA-binding domains{2}	C2H2 zinc finger factors{2.3}	More than 3 adjacent zinc finger factors{2.3.3}	ZNF763-like factors{2.3.3.33}	ZNF669 [9]{2.3.3.33.4}		C2H2 ZF	zf-C2H2
ZNF671	ZN671_HUMAN	Q8TAW3	ZNF671	Zinc-coordinating DNA-binding domains{2}	C2H2 zinc finger factors{2.3}	Factors with multiple dispersed zinc fingers{2.3.4}	ZNF134-like factors{2.3.4.24}	ZNF671 [1+9]{2.3.4.24.2}		C2H2 ZF	zf-C2H2
ZNF674	ZN674_HUMAN	Q2M3X9	ZNF674	Zinc-coordinating DNA-binding domains{2}	C2H2 zinc finger factors{2.3}	Factors with multiple dispersed zinc fingers{2.3.4}	unclassified{2.3.4.0}	ZNF674 [4+7]{2.3.4.0.57}	ZNF674, isoform 1{2.3.4.0.57.1}:ZNF674, isoform 2{2.3.4.0.57.2}	C2H2 ZF	zf-C2H2
ZNF675	ZN675_HUMAN	Q8TD23	ZNF675:TIZ	Zinc-coordinating DNA-binding domains{2}	C2H2 zinc finger factors{2.3}	More than 3 adjacent zinc finger factors{2.3.3}	ZNF100-like factors{2.3.3.59}	ZNF675 (TIZ) [15]{2.3.3.59.6}		C2H2 ZF	zf-C2H2
ZNF677	ZN677_HUMAN	Q86XU0	ZNF677	Zinc-coordinating DNA-binding domains{2}	C2H2 zinc finger factors{2.3}	More than 3 adjacent zinc finger factors{2.3.3}	unclassified{2.3.3.0}	ZNF677 [10]{2.3.3.0.99}		C2H2 ZF	zf-C2H2
ZNF680	ZN680_HUMAN	Q8NEM1	ZNF680	Zinc-coordinating DNA-binding domains{2}	C2H2 zinc finger factors{2.3}	More than 3 adjacent zinc finger factors{2.3.3}	unclassified{2.3.3.0}	ZNF680 [12]{2.3.3.0.140}	ZNF680, isoform 1{2.3.3.0.140.1}:ZNF680, isoform 2 [0]{2.3.3.0.140.2}	C2H2 ZF	zf-C2H2
ZNF681	ZN681_HUMAN	Q96N22	ZNF681	Zinc-coordinating DNA-binding domains{2}	C2H2 zinc finger factors{2.3}	More than 3 adjacent zinc finger factors{2.3.3}	unclassified{2.3.3.0}	ZNF681 [16]{2.3.3.0.200}	ZNF681, isoform 1{2.3.3.0.200.1}:ZNF681, isoform 2{2.3.3.0.200.2}	C2H2 ZF	zf-C2H2
ZNF682	ZN682_HUMAN	O95780	ZNF682	Zinc-coordinating DNA-binding domains{2}	C2H2 zinc finger factors{2.3}	More than 3 adjacent zinc finger factors{2.3.3}	unclassified{2.3.3.0}	ZNF682 [11]{2.3.3.0.109}	ZNF682, isoform 1{2.3.3.0.109.1}:ZNF682, isoform 2{2.3.3.0.109.2}:ZNF682, isoform 3{2.3.3.0.109.3}	C2H2 ZF	zf-C2H2
ZNF684	ZN684_HUMAN	Q5T5D7	ZNF684	Zinc-coordinating DNA-binding domains{2}	C2H2 zinc finger factors{2.3}	More than 3 adjacent zinc finger factors{2.3.3}	unclassified{2.3.3.0}	ZNF684 [8]{2.3.3.0.68}		C2H2 ZF	zf-C2H2
ZNF69	ZNF69_HUMAN	Q9UC07	ZNF69	Zinc-coordinating DNA-binding domains{2}	C2H2 zinc finger factors{2.3}	More than 3 adjacent zinc finger factors{2.3.3}	ZNF763-like factors{2.3.3.33}	ZNF69 [14]{2.3.3.33.14}	ZNF69, isoform 1{2.3.3.33.14.1}:ZNF69, isoform 2{2.3.3.33.14.2}	C2H2 ZF	zf-C2H2
ZNF692	ZN692_HUMAN	Q9BU19	ZNF692	Zinc-coordinating DNA-binding domains{2}	C2H2 zinc finger factors{2.3}	More than 3 adjacent zinc finger factors{2.3.3}	ZFP91-like factors{2.3.3.3}	ZNF692 [5]{2.3.3.3.2}	ZNF692, isoform 1{2.3.3.3.2.1}:ZNF692, isoform 2{2.3.3.3.2.2}:ZNF692, isoform 3{2.3.3.3.2.3}:ZNF692, isoform 4{2.3.3.3.2.4}:ZNF692, isoform 5{2.3.3.3.2.5}	C2H2 ZF	zf-C2H2
ZNF695	ZN695_HUMAN	Q8IW36	ZNF695	Zinc-coordinating DNA-binding domains{2}	C2H2 zinc finger factors{2.3}	More than 3 adjacent zinc finger factors{2.3.3}	unclassified{2.3.3.0}	ZNF695 [13]{2.3.3.0.156}	ZNF695, isoform 1{2.3.3.0.156.1}:ZNF695, isoform 2{2.3.3.0.156.2}:ZNF695, isoform 3{2.3.3.0.156.3}:ZNF695, isoform 4{2.3.3.0.156.4}	C2H2 ZF	zf-C2H2
ZNF7	ZNF7_HUMAN	P17097	ZNF7:KOX4	Zinc-coordinating DNA-binding domains{2}	C2H2 zinc finger factors{2.3}	More than 3 adjacent zinc finger factors{2.3.3}	unclassified{2.3.3.0}	ZNF7 (KOX4) [15]{2.3.3.0.190}	ZNF7, isoform 1{2.3.3.0.190.1}:ZNF7, isoform 2{2.3.3.0.190.2}:ZNF7, isoform 3{2.3.3.0.190.3}	C2H2 ZF	zf-C2H2
ZNF701	ZN701_HUMAN	Q9NV72	ZNF701	Zinc-coordinating DNA-binding domains{2}	C2H2 zinc finger factors{2.3}	More than 3 adjacent zinc finger factors{2.3.3}	ZNF525-like factors{2.3.3.27}	ZNF701 [7]{2.3.3.27.2}		C2H2 ZF	zf-C2H2
ZNF704	ZN704_HUMAN	Q6ZNC4	ZNF704							C2H2 ZF	zf-C2H2
ZNF705G	Z705G_HUMAN	A8MUZ8	ZNF705G	Zinc-coordinating DNA-binding domains{2}	C2H2 zinc finger factors{2.3}	More than 3 adjacent zinc finger factors{2.3.3}	ZNF705 factors{2.3.3.7}	ZNF705G [2]{2.3.3.7.3}		C2H2 ZF	zf-C2H2
ZNF707	ZN707_HUMAN	Q96C28	ZNF707	Zinc-coordinating DNA-binding domains{2}	C2H2 zinc finger factors{2.3}	More than 3 adjacent zinc finger factors{2.3.3}	unclassified{2.3.3.0}	ZNF707 [7]{2.3.3.0.51}		C2H2 ZF	zf-C2H2
ZNF708	ZN708_HUMAN	P17019	ZNF708:KOX8:ZNF15:ZNF15L1	Zinc-coordinating DNA-binding domains{2}	C2H2 zinc finger factors{2.3}	More than 3 adjacent zinc finger factors{2.3.3}	unclassified{2.3.3.0}	ZNF708 (KOX8, ZNF15, ZNF15L1) [15]{2.3.3.0.181}		C2H2 ZF	zf-C2H2
ZNF71	ZNF71_HUMAN	Q9NQZ8	ZNF71:EZFIT	Zinc-coordinating DNA-binding domains{2}	C2H2 zinc finger factors{2.3}	More than 3 adjacent zinc finger factors{2.3.3}	ZFP2-like factors{2.3.3.62}	ZNF71 (EZFIT) [13]{2.3.3.62.2}		C2H2 ZF	zf-C2H2
ZNF711	ZN711_HUMAN	Q9Y462	ZNF711:CMPX1:ZNF6	Zinc-coordinating DNA-binding domains{2}	C2H2 zinc finger factors{2.3}	Factors with multiple dispersed zinc fingers{2.3.4}	ZNF639-like factors{2.3.4.13}	ZNF711 (CMPX1, ZNF6, Zfp711) [1+10]{2.3.4.13.2}	ZNF711, isoform 1{2.3.4.13.2.1}:ZNF711, isoform 2{2.3.4.13.2.2}:ZNF711, isoform 3{2.3.4.13.2.3}	C2H2 ZF	zf-C2H2
ZNF713	ZN713_HUMAN	Q8N859	ZNF713	Zinc-coordinating DNA-binding domains{2}	C2H2 zinc finger factors{2.3}	More than 3 adjacent zinc finger factors{2.3.3}	unclassified{2.3.3.0}	ZNF713{2.3.3.0.14}		C2H2 ZF	zf-C2H2
ZNF714	ZN714_HUMAN	Q96N38	ZNF714	Zinc-coordinating DNA-binding domains{2}	C2H2 zinc finger factors{2.3}	More than 3 adjacent zinc finger factors{2.3.3}	ZNF100-like factors{2.3.3.59}	ZNF714 [14]{2.3.3.59.5}	ZNF714, isoform 1{2.3.3.59.5.1}:ZNF714, isoform 2{2.3.3.59.5.2}:ZNF714, isoform 3{2.3.3.59.5.3}	C2H2 ZF	zf-C2H2
ZNF716	ZN716_HUMAN	A6NP11	ZNF716	Zinc-coordinating DNA-binding domains{2}	C2H2 zinc finger factors{2.3}	More than 3 adjacent zinc finger factors{2.3.3}	unclassified{2.3.3.0}	ZNF716 [12]{2.3.3.0.141}		C2H2 ZF	zf-C2H2
ZNF730	ZN730_HUMAN	Q6ZMV8	ZNF730	Zinc-coordinating DNA-binding domains{2}	C2H2 zinc finger factors{2.3}	More than 3 adjacent zinc finger factors{2.3.3}	ZNF100-like factors{2.3.3.59}	ZNF730 [12]{2.3.3.59.4}		C2H2 ZF	zf-C2H2
ZNF736	ZN736_HUMAN	B4DX44	ZNF736	Zinc-coordinating DNA-binding domains{2}	C2H2 zinc finger factors{2.3}	More than 3 adjacent zinc finger factors{2.3.3}	ZNF736-like factors{2.3.3.48}	ZNF736 [10]{2.3.3.48.1}		C2H2 ZF	zf-C2H2
ZNF737	ZN737_HUMAN	O75373	ZNF737:ZNF102	Zinc-coordinating DNA-binding domains{2}	C2H2 zinc finger factors{2.3}	More than 3 adjacent zinc finger factors{2.3.3}	unclassified{2.3.3.0}	ZNF737 (ZNF102) [13]{2.3.3.0.154}		C2H2 ZF	zf-C2H2
ZNF74	ZNF74_HUMAN	Q16587	ZNF74:ZNF520	Zinc-coordinating DNA-binding domains{2}	C2H2 zinc finger factors{2.3}	More than 3 adjacent zinc finger factors{2.3.3}	unclassified{2.3.3.0}	ZNF74 (ZNF520) [12]{2.3.3.0.132}	ZNF74, isoform 1{2.3.3.0.132.1}:ZNF74, isoform 2{2.3.3.0.132.2}:ZNF74, isoform 3{2.3.3.0.132.3}:ZNF74, isoform 4{2.3.3.0.132.4}:ZNF74, isoform 5{2.3.3.0.132.5}	C2H2 ZF	zf-C2H2
ZNF740	ZN740_HUMAN	Q8NDX6	ZNF740:TB7	Zinc-coordinating DNA-binding domains{2}	C2H2 zinc finger factors{2.3}	Other factors with up to three adjacent zinc fingers{2.3.2}	Other three adjacent zinc finger factors{2.3.2.4}	ZNF740 (ZFP740) [3]{2.3.2.4.5}		C2H2 ZF	zf-C2H2
ZNF749	ZN749_HUMAN	O43361	ZNF749	Zinc-coordinating DNA-binding domains{2}	C2H2 zinc finger factors{2.3}	More than 3 adjacent zinc finger factors{2.3.3}	unclassified{2.3.3.0}	ZNF749 [19]{2.3.3.0.217}		C2H2 ZF	zf-C2H2
ZNF750	ZN750_HUMAN	Q32MQ0	ZNF750
ZNF75A	ZN75A_HUMAN	Q96N20	ZNF75A	Zinc-coordinating DNA-binding domains{2}	C2H2 zinc finger factors{2.3}	More than 3 adjacent zinc finger factors{2.3.3}	ZNF75-like zinc finger factors{2.3.3.6}	ZNF75A [5]{2.3.3.6.1}		C2H2 ZF	zf-C2H2
ZNF75D	ZN75D_HUMAN	P51815	ZNF75D:ZNF75:ZNF82	Zinc-coordinating DNA-binding domains{2}	C2H2 zinc finger factors{2.3}	More than 3 adjacent zinc finger factors{2.3.3}	ZNF75-like zinc finger factors{2.3.3.6}	ZNF75D (ZNF82) [5]{2.3.3.6.3}		C2H2 ZF	zf-C2H2
ZNF76	ZNF76_HUMAN	P36508	ZNF76:D6S229E:ZNF523	Zinc-coordinating DNA-binding domains{2}	C2H2 zinc finger factors{2.3}	More than 3 adjacent zinc finger factors{2.3.3}	ZNF76-like factors{2.3.3.28}	ZNF76 (ZNF523) [7]{2.3.3.28.1}	ZNF76, isoform 1{2.3.3.28.1.1}:ZNF76, isoform 2{2.3.3.28.1.2}	C2H2 ZF	zf-C2H2
ZNF764	ZN764_HUMAN	Q96H86	ZNF764	Zinc-coordinating DNA-binding domains{2}	C2H2 zinc finger factors{2.3}	More than 3 adjacent zinc finger factors{2.3.3}	ZNF764-like factors{2.3.3.39}	ZNF764 [7]{2.3.3.39.1}		C2H2 ZF	zf-C2H2
ZNF765	ZN765_HUMAN	Q7L2R6	ZNF765	Zinc-coordinating DNA-binding domains{2}	C2H2 zinc finger factors{2.3}	More than 3 adjacent zinc finger factors{2.3.3}	ZNF525-like factors{2.3.3.27}	ZNF765 [11]{2.3.3.27.3}	ZNF765, isoform 1{2.3.3.27.3.1}:ZNF765, isoform 2{2.3.3.27.3.2}	C2H2 ZF	zf-C2H2
ZNF766	ZN766_HUMAN	Q5HY98	ZNF766	Zinc-coordinating DNA-binding domains{2}	C2H2 zinc finger factors{2.3}	More than 3 adjacent zinc finger factors{2.3.3}	unclassified{2.3.3.0}	ZNF766 [10]{2.3.3.0.98}		C2H2 ZF	zf-C2H2
ZNF768	ZN768_HUMAN	Q9H5H4	ZNF768	Zinc-coordinating DNA-binding domains{2}	C2H2 zinc finger factors{2.3}	More than 3 adjacent zinc finger factors{2.3.3}	unclassified{2.3.3.0}	ZNF768 (Zfp768) [10]{2.3.3.0.95}		C2H2 ZF	zf-C2H2
ZNF77	ZNF77_HUMAN	Q15935	ZNF77	Zinc-coordinating DNA-binding domains{2}	C2H2 zinc finger factors{2.3}	More than 3 adjacent zinc finger factors{2.3.3}	ZNF763-like factors{2.3.3.33}	ZNF77 [12]{2.3.3.33.10}		C2H2 ZF	zf-C2H2
ZNF770	ZN770_HUMAN	Q6IQ21	ZNF770	Zinc-coordinating DNA-binding domains{2}	C2H2 zinc finger factors{2.3}	Factors with multiple dispersed zinc fingers{2.3.4}	unclassified{2.3.4.0}	ZNF770 (Zfp770) [3+3+1+2+2]{2.3.4.0.26}		C2H2 ZF	zf-C2H2
ZNF771	ZN771_HUMAN	Q7L3S4	ZNF771	Zinc-coordinating DNA-binding domains{2}	C2H2 zinc finger factors{2.3}	More than 3 adjacent zinc finger factors{2.3.3}	ZNF764-like factors{2.3.3.39}	ZNF771 [8]{2.3.3.39.3}		C2H2 ZF	zf-C2H2
ZNF774	ZN774_HUMAN	Q6NX45	ZNF774	Zinc-coordinating DNA-binding domains{2}	C2H2 zinc finger factors{2.3}	More than 3 adjacent zinc finger factors{2.3.3}	ZNF180-like factors{2.3.3.58}	ZNF774 [12]{2.3.3.58.5}		C2H2 ZF	zf-C2H2
ZNF776	ZN776_HUMAN	Q68DI1	ZNF776	Zinc-coordinating DNA-binding domains{2}	C2H2 zinc finger factors{2.3}	More than 3 adjacent zinc finger factors{2.3.3}	ZNF548-like factors{2.3.3.53}	ZNF776 [11]{2.3.3.53.2}		C2H2 ZF	zf-C2H2
ZNF777	ZN777_HUMAN	Q9ULD5	ZNF777:KIAA1285	Zinc-coordinating DNA-binding domains{2}	C2H2 zinc finger factors{2.3}	More than 3 adjacent zinc finger factors{2.3.3}	ZNF212-like factors{2.3.3.23}	ZNF777 [6]{2.3.3.23.2}	ZNF777, isoform 1{2.3.3.23.2.1}:ZNF777, isoform 2{2.3.3.23.2.2}:ZNF777, isoform 3{2.3.3.23.2.3}	C2H2 ZF	zf-C2H2
ZNF778	ZN778_HUMAN	Q96MU6	ZNF778	Zinc-coordinating DNA-binding domains{2}	C2H2 zinc finger factors{2.3}	Factors with multiple dispersed zinc fingers{2.3.4}	unclassified{2.3.4.0}	ZNF778 [1+18]{2.3.4.0.63}	ZNF778, isoform 1{2.3.4.0.63.1}:ZNF778, isoform 2{2.3.4.0.63.2}	C2H2 ZF	zf-C2H2
ZNF780A	Z780A_HUMAN	O75290	ZNF780A	Zinc-coordinating DNA-binding domains{2}	C2H2 zinc finger factors{2.3}	More than 3 adjacent zinc finger factors{2.3.3}	ZFN283-like factors{2.3.3.67}	ZNF780A [17]{2.3.3.67.11}	ZNF780A, isoform 1{2.3.3.67.11.1}:ZNF780A, isoform 2{2.3.3.67.11.2}	C2H2 ZF	zf-C2H2
ZNF782	ZN782_HUMAN	Q6ZMW2	ZNF782	Zinc-coordinating DNA-binding domains{2}	C2H2 zinc finger factors{2.3}	More than 3 adjacent zinc finger factors{2.3.3}	ZFN25-like factors{2.3.3.69}	ZNF782 [15]{2.3.3.69.5}		C2H2 ZF	zf-C2H2
ZNF783	ZN783_HUMAN	Q6ZMS7	ZNF783							C2H2 ZF	zf-C2H2
ZNF784	ZN784_HUMAN	Q8NCA9	ZNF784	Zinc-coordinating DNA-binding domains{2}	C2H2 zinc finger factors{2.3}	Factors with multiple dispersed zinc fingers{2.3.4}	unclassified{2.3.4.0}	ZNF784 (Zfp784) [3+3]{2.3.4.0.40}		C2H2 ZF	zf-C2H2
ZNF785	ZN785_HUMAN	A8K8V0	ZNF785	Zinc-coordinating DNA-binding domains{2}	C2H2 zinc finger factors{2.3}	More than 3 adjacent zinc finger factors{2.3.3}	ZNF764-like factors{2.3.3.39}	ZNF785 [7]{2.3.3.39.2}	ZNF785, isoform 1{2.3.3.39.2.1}:ZNF785, isoform 2{2.3.3.39.2.2}	C2H2 ZF	zf-C2H2
ZNF786	ZN786_HUMAN	Q8N393	ZNF786	Zinc-coordinating DNA-binding domains{2}	C2H2 zinc finger factors{2.3}	Factors with multiple dispersed zinc fingers{2.3.4}	ZNF319-like factors{2.3.4.23}	ZNF786 (Zfp786) [2+14]{2.3.4.23.2}		C2H2 ZF	zf-C2H2
ZNF787	ZN787_HUMAN	Q6DD87	ZNF787	Zinc-coordinating DNA-binding domains{2}	C2H2 zinc finger factors{2.3}	Factors with multiple dispersed zinc fingers{2.3.4}	unclassified{2.3.4.0}	ZNF787 (TTF-I-IP20, Zfp787) [5+2]{2.3.4.0.46}		C2H2 ZF	zf-C2H2
ZNF789	ZN789_HUMAN	Q5FWF6	ZNF789	Zinc-coordinating DNA-binding domains{2}	C2H2 zinc finger factors{2.3}	More than 3 adjacent zinc finger factors{2.3.3}	unclassified{2.3.3.0}	ZNF789 [8]{2.3.3.0.61}	ZNF789, isoform 1{2.3.3.0.61.1}:ZNF789, isoform 2{2.3.3.0.61.2}:ZNF789, isoform 3{2.3.3.0.61.3}	C2H2 ZF	zf-C2H2
ZNF79	ZNF79_HUMAN	Q15937	ZNF79	Zinc-coordinating DNA-binding domains{2}	C2H2 zinc finger factors{2.3}	More than 3 adjacent zinc finger factors{2.3.3}	unclassified{2.3.3.0}	ZNF79 [11]{2.3.3.0.122}		C2H2 ZF	zf-C2H2
ZNF790	ZN790_HUMAN	Q6PG37	ZNF790	Zinc-coordinating DNA-binding domains{2}	C2H2 zinc finger factors{2.3}	More than 3 adjacent zinc finger factors{2.3.3}	unclassified{2.3.3.0}	ZNF790 [13]{2.3.3.0.158}		C2H2 ZF	zf-C2H2
ZNF791	ZN791_HUMAN	Q3KP31	ZNF791	Zinc-coordinating DNA-binding domains{2}	C2H2 zinc finger factors{2.3}	More than 3 adjacent zinc finger factors{2.3.3}	unclassified{2.3.3.0}	ZNF791 [17]{2.3.3.0.209}		C2H2 ZF	zf-C2H2
ZNF792	ZN792_HUMAN	Q3KQV3	ZNF792	Zinc-coordinating DNA-binding domains{2}	C2H2 zinc finger factors{2.3}	Factors with multiple dispersed zinc fingers{2.3.4}	ZNF134-like factors{2.3.4.24}	ZNF792 [1+12]{2.3.4.24.4}		C2H2 ZF	zf-C2H2
ZNF793	ZN793_HUMAN	Q6ZN11	ZNF793	Zinc-coordinating DNA-binding domains{2}	C2H2 zinc finger factors{2.3}	More than 3 adjacent zinc finger factors{2.3.3}	unclassified{2.3.3.0}	ZNF793{2.3.3.0.16}	ZNF793, isoform 1{2.3.3.0.16.1}:ZNF793, isoform 2{2.3.3.0.16.2}:ZNF793, isoform 3{2.3.3.0.16.3}	C2H2 ZF	zf-C2H2
ZNF799	ZN799_HUMAN	Q96GE5	ZNF799:ZNF842	Zinc-coordinating DNA-binding domains{2}	C2H2 zinc finger factors{2.3}	More than 3 adjacent zinc finger factors{2.3.3}	ZNF442-like factors{2.3.3.74}	ZNF799 (ZNF842) [18]{2.3.3.74.4}	ZNF799, isoform 1{2.3.3.74.4.1}:ZNF799, isoform 2{2.3.3.74.4.2}	C2H2 ZF	zf-C2H2
ZNF8	ZNF8_HUMAN	P17098	ZNF8	Zinc-coordinating DNA-binding domains{2}	C2H2 zinc finger factors{2.3}	Factors with multiple dispersed zinc fingers{2.3.4}	unclassified{2.3.4.0}	ZNF8 (HF.18, Zfp128) [6+1]{2.3.4.0.29}		C2H2 ZF	zf-C2H2
ZNF805	ZN805_HUMAN	Q5CZA5	ZNF805	Zinc-coordinating DNA-binding domains{2}	C2H2 zinc finger factors{2.3}	More than 3 adjacent zinc finger factors{2.3.3}	ZNF460-like factors{2.3.3.54}	ZNF805 [13]{2.3.3.54.3}	ZNF805, isoform 1{2.3.3.54.3.1}:ZNF805, isoform 2{2.3.3.54.3.2}	C2H2 ZF	zf-C2H2
ZNF808	ZN808_HUMAN	Q8N4W9	ZNF808	Zinc-coordinating DNA-binding domains{2}	C2H2 zinc finger factors{2.3}	More than 3 adjacent zinc finger factors{2.3.3}	ZFN813-like factors{2.3.3.72}	ZNF808 [24]{2.3.3.72.5}	ZNF808, isoform 1{2.3.3.72.5.1}:ZNF808, isoform 2{2.3.3.72.5.2}	C2H2 ZF	zf-C2H2
ZNF81	ZNF81_HUMAN	P51508	ZNF81	Zinc-coordinating DNA-binding domains{2}	C2H2 zinc finger factors{2.3}	More than 3 adjacent zinc finger factors{2.3.3}	ZFN81-like factors{2.3.3.68}	ZNF81 (KOX32) [12]{2.3.3.68.1}		C2H2 ZF	zf-C2H2
ZNF816	ZN816_HUMAN	Q0VGE8	ZNF816:ZNF816A	Zinc-coordinating DNA-binding domains{2}	C2H2 zinc finger factors{2.3}	More than 3 adjacent zinc finger factors{2.3.3}	ZNF816A-like factors{2.3.3.73}	ZNF816A [15]{2.3.3.73.1}		C2H2 ZF	zf-C2H2
ZNF821	ZN821_HUMAN	O75541	ZNF821							C2H2 ZF	zf-C2H2
ZNF823	ZN823_HUMAN	P16415	ZNF823:ZFP36	Zinc-coordinating DNA-binding domains{2}	C2H2 zinc finger factors{2.3}	More than 3 adjacent zinc finger factors{2.3.3}	ZNF442-like factors{2.3.3.74}	ZNF823 (ZFP36) [16]{2.3.3.74.2}		C2H2 ZF	zf-C2H2
ZNF84	ZNF84_HUMAN	P51523	ZNF84	Zinc-coordinating DNA-binding domains{2}	C2H2 zinc finger factors{2.3}	More than 3 adjacent zinc finger factors{2.3.3}	unclassified{2.3.3.0}	ZNF84 [19]{2.3.3.0.216}		C2H2 ZF	zf-C2H2
ZNF846	ZN846_HUMAN	Q147U1	ZNF846	Zinc-coordinating DNA-binding domains{2}	C2H2 zinc finger factors{2.3}	More than 3 adjacent zinc finger factors{2.3.3}	ZNF562-like factors{2.3.3.45}	ZNF846 [14]{2.3.3.45.5}	ZNF846, isoform 1{2.3.3.45.5.1}:ZNF846, isoform 2{2.3.3.45.5.2}	C2H2 ZF	zf-C2H2
ZNF85	ZNF85_HUMAN	Q03923	ZNF85	Zinc-coordinating DNA-binding domains{2}	C2H2 zinc finger factors{2.3}	More than 3 adjacent zinc finger factors{2.3.3}	unclassified{2.3.3.0}	ZNF85 (HTF1, HPF4) [16]{2.3.3.0.198}	ZNF85, isoform 1{2.3.3.0.198.1}:ZNF85, isoform 2{2.3.3.0.198.2}:ZNF85, isoform 3 [0]{2.3.3.0.198.3}	C2H2 ZF	zf-C2H2
ZNF860	ZN860_HUMAN	A6NHJ4	ZNF860	Zinc-coordinating DNA-binding domains{2}	C2H2 zinc finger factors{2.3}	More than 3 adjacent zinc finger factors{2.3.3}	ZFN813-like factors{2.3.3.72}	ZNF860 [14]{2.3.3.72.2}		C2H2 ZF	zf-C2H2
ZNF875	ZN875_HUMAN	P10072	ZNF875:HKR1	Zinc-coordinating DNA-binding domains{2}	C2H2 zinc finger factors{2.3}	More than 3 adjacent zinc finger factors{2.3.3}	ZNF343-like factors{2.3.3.61}	HKR1 (ZNF875) [13]{2.3.3.61.2}	HKR1, isoform 1{2.3.3.61.2.1}:HKR1, isoform 2{2.3.3.61.2.2}	C2H2 ZF	zf-C2H2
ZNF879	ZN879_HUMAN	B4DU55	ZNF879	Zinc-coordinating DNA-binding domains{2}	C2H2 zinc finger factors{2.3}	More than 3 adjacent zinc finger factors{2.3.3}	unclassified{2.3.3.0}	ZNF879 (Zfp879) [13]{2.3.3.0.157}		C2H2 ZF	zf-C2H2
ZNF880	ZN880_HUMAN	Q6PDB4	ZNF880	Zinc-coordinating DNA-binding domains{2}	C2H2 zinc finger factors{2.3}	More than 3 adjacent zinc finger factors{2.3.3}	unclassified{2.3.3.0}	ZNF880 [14]{2.3.3.0.173}	ZNF880, isoform 1{2.3.3.0.173.1}:ZNF880, isoform 2{2.3.3.0.173.2}	C2H2 ZF	zf-C2H2
ZNF891	ZN891_HUMAN	A8MT65	ZNF891	Zinc-coordinating DNA-binding domains{2}	C2H2 zinc finger factors{2.3}	More than 3 adjacent zinc finger factors{2.3.3}	ZNF177-like factors{2.3.3.40}	ZNF891 [8]{2.3.3.40.2}		C2H2 ZF	zf-C2H2
ZNF90	ZNF90_HUMAN	Q03938	ZNF90	Zinc-coordinating DNA-binding domains{2}	C2H2 zinc finger factors{2.3}	More than 3 adjacent zinc finger factors{2.3.3}	unclassified{2.3.3.0}	ZNF90 [15]{2.3.3.0.184}		C2H2 ZF	zf-C2H2
ZNF92	ZNF92_HUMAN	Q03936	ZNF92	Zinc-coordinating DNA-binding domains{2}	C2H2 zinc finger factors{2.3}	More than 3 adjacent zinc finger factors{2.3.3}	unclassified{2.3.3.0}	ZNF92 [16]{2.3.3.0.199}	ZNF92, isoform 1{2.3.3.0.199.1}:ZNF92, isoform 2{2.3.3.0.199.2}:ZNF92, isoform 3{2.3.3.0.199.3}
ZNF93	ZNF93_HUMAN	P35789	ZNF93:ZNF505	Zinc-coordinating DNA-binding domains{2}	C2H2 zinc finger factors{2.3}	More than 3 adjacent zinc finger factors{2.3.3}	unclassified{2.3.3.0}	ZNF93 (ZNF505) [17]{2.3.3.0.206}	ZNF93, isoform 1{2.3.3.0.206.1}:ZNF93, isoform 2{2.3.3.0.206.2}:ZNF93, isoform 3{2.3.3.0.206.3}	C2H2 ZF	zf-C2H2
ZNF98	ZNF98_HUMAN	A6NK75	ZNF98:ZNF739	Zinc-coordinating DNA-binding domains{2}	C2H2 zinc finger factors{2.3}	More than 3 adjacent zinc finger factors{2.3.3}	ZNF98-like factors{2.3.3.60}	ZNF98 (ZNF739) [13]{2.3.3.60.1}		C2H2 ZF	zf-C2H2
ZSCAN1	ZSCA1_HUMAN	Q8NBB4	ZSCAN1	Zinc-coordinating DNA-binding domains{2}	C2H2 zinc finger factors{2.3}	Other factors with up to three adjacent zinc fingers{2.3.2}	Factors with 2-3 adjacent zinc fingersand a SCAN domain{2.3.2.3}	ZSCAN1 [3]{2.3.2.3.1}	ZSCAN1, isoform 1{2.3.2.3.1.1}:ZSCAN1, isoform 2{2.3.2.3.1.2}	C2H2 ZF	zf-C2H2
ZSCAN16	ZSC16_HUMAN	Q9H4T2	ZSCAN16:ZNF392:ZNF435	Zinc-coordinating DNA-binding domains{2}	C2H2 zinc finger factors{2.3}	More than 3 adjacent zinc finger factors{2.3.3}	unclassified{2.3.3.0}	ZSCAN16 (ZNF392, ZNF435){2.3.3.0.15}		C2H2 ZF	zf-C2H2
ZSCAN22	ZSC22_HUMAN	P10073	ZSCAN22:HKR2:ZNF50	Zinc-coordinating DNA-binding domains{2}	C2H2 zinc finger factors{2.3}	More than 3 adjacent zinc finger factors{2.3.3}	unclassified{2.3.3.0}	ZSCAN22 (HKR2, ZNF50) [8]{2.3.3.0.70}		C2H2 ZF	zf-C2H2
ZSCAN23	ZSC23_HUMAN	Q3MJ62	ZSCAN23:ZNF390:ZNF453	Zinc-coordinating DNA-binding domains{2}	C2H2 zinc finger factors{2.3}	More than 3 adjacent zinc finger factors{2.3.3}	ZNF24-like factors{2.3.3.10}	ZSCAN23 (ZNF390, ZNF453) [5]{2.3.3.10.3}		C2H2 ZF	zf-C2H2
ZSCAN29	ZSC29_HUMAN	Q8IWY8	ZSCAN29:ZNF690	Zinc-coordinating DNA-binding domains{2}	C2H2 zinc finger factors{2.3}	More than 3 adjacent zinc finger factors{2.3.3}	ZNF500-like factors{2.3.3.19}	ZSCAN29 (ZNF690) [6]{2.3.3.19.4}	ZSCAN29, isoform 1{2.3.3.19.4.1}:ZSCAN29, isoform 2{2.3.3.19.4.2}:ZSCAN29, isoform 3{2.3.3.19.4.3}:ZSCAN29, isoform 4{2.3.3.19.4.4}	C2H2 ZF	MADF	zf-C2H2	MADF_DNA_bdg
ZSCAN30	ZSC30_HUMAN	Q86W11	ZSCAN30:ZNF397OS	Zinc-coordinating DNA-binding domains{2}	C2H2 zinc finger factors{2.3}	More than 3 adjacent zinc finger factors{2.3.3}	unclassified{2.3.3.0}	ZSCAN30 (ZNF397OS) [7]{2.3.3.0.43}	ZSCAN30, isoform 1{2.3.3.0.43.1}:ZSCAN30, isoform 2{2.3.3.0.43.2}	C2H2 ZF	zf-C2H2
ZSCAN31	ZSC31_HUMAN	Q96LW9	ZSCAN31:ZNF310P:ZNF323	Zinc-coordinating DNA-binding domains{2}	C2H2 zinc finger factors{2.3}	More than 3 adjacent zinc finger factors{2.3.3}	ZNF24-like factors{2.3.3.10}	ZNF323 (ZNF310P) [6]{2.3.3.10.7}		C2H2 ZF	zf-C2H2
ZSCAN4	ZSCA4_HUMAN	Q8NAM6	ZSCAN4:ZNF494	Zinc-coordinating DNA-binding domains{2}	C2H2 zinc finger factors{2.3}	More than 3 adjacent zinc finger factors{2.3.3}	ZSCAN5-like zinc finger factors{2.3.3.5}	ZSCAN4 (ZNF494) [4]{2.3.3.5.5}		C2H2 ZF	zf-C2H2
ZSCAN5A	ZSA5A_HUMAN	Q9BUG6	ZSCAN5A:ZNF495:ZSCAN5	Zinc-coordinating DNA-binding domains{2}	C2H2 zinc finger factors{2.3}	More than 3 adjacent zinc finger factors{2.3.3}	ZSCAN5-like zinc finger factors{2.3.3.5}	ZSCAN5A (ZNF495) [5]{2.3.3.5.1}		C2H2 ZF	zf-C2H2
ZSCAN5C	ZSA5C_HUMAN	A6NGD5	ZSCAN5C:ZSCAN5CP	Zinc-coordinating DNA-binding domains{2}	C2H2 zinc finger factors{2.3}	More than 3 adjacent zinc finger factors{2.3.3}	ZSCAN5-like zinc finger factors{2.3.3.5}	ZSCAN5C [5]{2.3.3.5.3}
ZSCAN9	ZSC9_HUMAN	O15535	ZSCAN9:ZNF193:PIG12	Zinc-coordinating DNA-binding domains{2}	C2H2 zinc finger factors{2.3}	More than 3 adjacent zinc finger factors{2.3.3}	ZNF24-like factors{2.3.3.10}	ZNF193 (ZSCAN9) [5]{2.3.3.10.2}		C2H2 ZF	zf-C2H2
ZZZ3	ZZZ3_HUMAN	Q8IYH5	ZZZ3							Myb/SANT	Myb_DNA-binding
Zbtb3	ZBTB3_MOUSE	Q91X45	Zbtb3
Zbtb7b	ZBT7B_MOUSE	Q64321	Zbtb7b:Thpok:Zfp67	Zinc-coordinating DNA-binding domains{2}	C2H2 zinc finger factors{2.3}	More than 3 adjacent zinc finger factors{2.3.3}	ZBTB7 factors{2.3.3.8}	ZBTB7B [4]{2.3.3.8.2}		C2H2 ZF	zf-C2H2
Zfp128	ZNF8_MOUSE	Q8BGV5	Znf8:Zfp128	Zinc-coordinating DNA-binding domains{2}	C2H2 zinc finger factors{2.3}	Factors with multiple dispersed zinc fingers{2.3.4}	unclassified{2.3.4.0}	ZNF8 (HF.18, Zfp128) [6+1]{2.3.4.0.29}		C2H2 ZF	zf-C2H2
Zfp161	ZBT14_MOUSE	Q08376	Zbtb14:Zfp-5:Zfp161:Zfp5	Zinc-coordinating DNA-binding domains{2}	C2H2 zinc finger factors{2.3}	More than 3 adjacent zinc finger factors{2.3.3}	unclassified{2.3.3.0}	ZFP161 (ZBTB14, ZNF478, Zfp5){2.3.3.0.1}
Zfp187	ZSC26_MOUSE	Q5RJ54	Zscan26:Zfp187:Znf187	Zinc-coordinating DNA-binding domains{2}	C2H2 zinc finger factors{2.3}	More than 3 adjacent zinc finger factors{2.3.3}	unclassified{2.3.3.0}	ZNF187 (ZSCAN26, SRE-ZBP, Zfp187) [8]{2.3.3.0.69}	ZNF187, isoform 1{2.3.3.0.69.1}:ZNF187, isoform 2{2.3.3.0.69.2}
Zfp281	ZN281_MOUSE	Q99LI5	Znf281:Zfp281	Zinc-coordinating DNA-binding domains{2}	C2H2 zinc finger factors{2.3}	More than 3 adjacent zinc finger factors{2.3.3}	ZNF148-like factors{2.3.3.13}	ZNF281 (GZP1, ZBP99, Zfp281) [4]{2.3.3.13.2}		C2H2 ZF	zf-C2H2
Zfp410	ZN410_MOUSE	Q8BKX7	Znf410:Apa1:D12Ertd748e:Zfp410	Zinc-coordinating DNA-binding domains{2}	C2H2 zinc finger factors{2.3}	More than 3 adjacent zinc finger factors{2.3.3}	MTF1-like factors{2.3.3.24}	ZNF410 (APA1, Zfp410) [5]{2.3.3.24.2}	ZNF410, isoform 1{2.3.3.24.2.1}:ZNF410, isoform 2{2.3.3.24.2.2}:ZNF410, isoform 3{2.3.3.24.2.3}	C2H2 ZF	zf-C2H2
Zfp691	ZN691_MOUSE	Q3TDE8	Znf691:Zfp691	Zinc-coordinating DNA-binding domains{2}	C2H2 zinc finger factors{2.3}	More than 3 adjacent zinc finger factors{2.3.3}	unclassified{2.3.3.0}	ZNF691 (Zfp691) [7]{2.3.3.0.39}
Zfp740	ZN740_MOUSE	Q6NZQ6	Znf740:Zfp740	Zinc-coordinating DNA-binding domains{2}	C2H2 zinc finger factors{2.3}	Other factors with up to three adjacent zinc fingers{2.3.2}	Other three adjacent zinc finger factors{2.3.2.4}	ZNF740 (ZFP740) [3]{2.3.2.4.5}	ZNF740, isoform 1{2.3.2.4.5.1}:ZNF740, isoform 2{2.3.2.4.5.2}:ZNF740, isoform 3{2.3.2.4.5.3}
Zic1	ZIC1_MOUSE	P46684	Zic1:Zic	Zinc-coordinating DNA-binding domains{2}	C2H2 zinc finger factors{2.3}	More than 3 adjacent zinc finger factors{2.3.3}	GLI-like factors{2.3.3.1}	ZIC1 (ZNF201) [5]{2.3.3.1.7}		C2H2 ZF	zf-C2H2
Zic2	ZIC2_MOUSE	Q62520	Zic2	Zinc-coordinating DNA-binding domains{2}	C2H2 zinc finger factors{2.3}	More than 3 adjacent zinc finger factors{2.3.3}	GLI-like factors{2.3.3.1}	ZIC2 [5]{2.3.3.1.8}		C2H2 ZF	zf-C2H2
Zic3	ZIC3_MOUSE	Q62521	Zic3	Zinc-coordinating DNA-binding domains{2}	C2H2 zinc finger factors{2.3}	More than 3 adjacent zinc finger factors{2.3.3}	GLI-like factors{2.3.3.1}	ZIC3 (ZNF203) [5]{2.3.3.1.9}	ZIC3, isoform 1 (ZIC3A){2.3.3.1.9.1}:ZIC3, isoform 2 (ZIC3B){2.3.3.1.9.2}	C2H2 ZF	zf-C2H2
Zscan10	ZSC10_MOUSE	Q3URR7	Zscan10:Zfp206	Zinc-coordinating DNA-binding domains{2}	C2H2 zinc finger factors{2.3}	More than 3 adjacent zinc finger factors{2.3.3}	unclassified{2.3.3.0}	ZSCAN10 (ZNF206) [14]{2.3.3.0.169}	ZSCAN10, isoform 1{2.3.3.0.169.1}:ZSCAN10, isoform 2{2.3.3.0.169.2}:ZSCAN10, isoform 3{2.3.3.0.169.3}
BACH1	BACH1_HUMAN	O14867	BACH1	Basic domains{1}	Basic leucine zipper factors (bZIP){1.1}	Jun-related factors{1.1.1}	NF-E2-like factors{1.1.1.2}	BACH1{1.1.1.2.5}		bZIP	bZIP_1
CART1	ALX1_HUMAN	Q15699	ALX1:CART1	Helix-turn-helix domains{3}	Homeo domain factors{3.1}	Paired-related HD factors{3.1.3}	ALX{3.1.3.1}	ALX-1 (CART-1){3.1.3.1.1}		Homeodomain	Homeobox
CUX1	CUX1_HUMAN	P39880	CUX1:CUTL1	Helix-turn-helix domains{3}	Homeo domain factors{3.1}	HD-CUT factors{3.1.9}	CUX{3.1.9.2}	Cux-1 (CDP, Cut-L1){3.1.9.2.1}	Cux-1, isoform 1{3.1.9.2.1.1}:Cux-1, isoform 11{3.1.9.2.1.11}:Cux-1, isoform 2{3.1.9.2.1.2}:Cux-1, isoform 3{3.1.9.2.1.3}:Cux-1, isoform 5{3.1.9.2.1.5}:Cux-1, isoform 6{3.1.9.2.1.6}:Cux-1, isoform 7{3.1.9.2.1.7}	CUT	Homeodomain	CUT	Homeobox
Cart1	ALX1_MOUSE	Q8C8B0	Alx1:Cart1	Helix-turn-helix domains{3}	Homeo domain factors{3.1}	Paired-related HD factors{3.1.3}	ALX{3.1.3.1}	ALX-1 (CART-1){3.1.3.1.1}
Cutl1	CUX1_MOUSE	P53564	Cux1:Cutl1:Cux:Kiaa4047	Helix-turn-helix domains{3}	Homeo domain factors{3.1}	HD-CUT factors{3.1.9}	CUX{3.1.9.2}	Cux-1 (CDP, Cut-L1){3.1.9.2.1}	Cux-1, isoform 2{3.1.9.2.1.2}:Cux-1, isoform 3{3.1.9.2.1.3}:Cux-1, isoform 4 (CASP){3.1.9.2.1.4}:Cux-1, isoform 5{3.1.9.2.1.5}:Cux-1, isoform 6{3.1.9.2.1.6}
DDIT3	DDIT3_HUMAN	P35638	DDIT3:CHOP:CHOP10:GADD153	Basic domains{1}	Basic leucine zipper factors (bZIP){1.1}	C/EBP-related{1.1.8}	C/EBP{1.1.8.1}	DDIT3 (CHOP-10){1.1.8.1.6}	DDIT3, isoform 1{1.1.8.1.6.1}:DDIT3, isoform 2{1.1.8.1.6.2}
ERG	ERG_HUMAN	P11308	ERG	Helix-turn-helix domains{3}	Tryptophan cluster factors{3.5}	Ets-related factors{3.5.2}	Ets-like factors{3.5.2.1}	ERG{3.5.2.1.6}	ERG, isoform ERG-1{3.5.2.1.6.1}:ERG, isoform ERG-2{3.5.2.1.6.2}:ERG, isoform ERG-3{3.5.2.1.6.3}:ERG, isoform 5 (p55erg){3.5.2.1.6.4}:ERG, isoform 7{3.5.2.1.6.5}:ERG, isoform 8{3.5.2.1.6.6}:ERG, isoform p38erg{3.5.2.1.6.7}:ERG, isoform p49erg{3.5.2.1.6.8}	Ets	Ets
Elf1	ELF1_MOUSE	Q60775	Elf1	Helix-turn-helix domains{3}	Tryptophan cluster factors{3.5}	Ets-related factors{3.5.2}	Elf-1-like factors{3.5.2.3}	Elf-1{3.5.2.3.1}		Ets	Ets
Elf2	ELF2_MOUSE	Q9JHC9	Elf2:Nerf	Helix-turn-helix domains{3}	Tryptophan cluster factors{3.5}	Ets-related factors{3.5.2}	Elf-1-like factors{3.5.2.3}	Elf-2 (NERF){3.5.2.3.2}	Elf-2, isoform 1 (Elf-2a){3.5.2.3.2.1}:Elf-2, isoform 2 (Elf-2b){3.5.2.3.2.2}:Elf-2, isoform 3{3.5.2.3.2.3}:Elf-2, isoform 4{3.5.2.3.2.4}	Ets	Ets
Erg	ERG_MOUSE	P81270	Erg:Erg-3	Helix-turn-helix domains{3}	Tryptophan cluster factors{3.5}	Ets-related factors{3.5.2}	Ets-like factors{3.5.2.1}	ERG{3.5.2.1.6}	ERG, isoform 1{3.5.2.1.6.1}:ERG, isoform 2{3.5.2.1.6.2}:ERG, isoform 3{3.5.2.1.6.3}:ERG, isoform 5{3.5.2.1.6.4}	Ets	Ets
Fli1	FLI1_MOUSE	P26323	Fli1:Fli-1	Helix-turn-helix domains{3}	Tryptophan cluster factors{3.5}	Ets-related factors{3.5.2}	Ets-like factors{3.5.2.1}	Fli-1{3.5.2.1.5}		Ets	Ets
HBP1	HBP1_HUMAN	O60381	HBP1	Other all-alpha-helical DNA-binding domains{4}	High-mobility group (HMG) domain factors{4.1}	SOX-related factors{4.1.1}	Further Sox-related factors{4.1.1.9}	HBP-1 [1]{4.1.1.9.2}	HBP-1, isoform 1{4.1.1.9.2.1}:HBP-1, isoform 2{4.1.1.9.2.2}:HBP-1, isoform 3{4.1.1.9.2.3}
HES1	HES1_HUMAN	Q14469	HES1:BHLHB39:HL:HRY	Basic domains{1}	Basic helix-loop-helix factors (bHLH){1.2}	Hairy-related factors{1.2.4}	Hairy-like factors{1.2.4.1}	HES-1{1.2.4.1.1}		bHLH	HLH
HINFP1	HINFP_HUMAN	Q9BQA5	HINFP:MIZF:ZNF743	Zinc-coordinating DNA-binding domains{2}	C2H2 zinc finger factors{2.3}	Factors with multiple dispersed zinc fingers{2.3.4}	HINFP-like factors{2.3.4.21}	HINFP (MIZF, ZNF743) [1+8]{2.3.4.21.1}	HINFP, isoform 1 [1+8]{2.3.4.21.1.1}:HINFP, isoform 2 [1+8]{2.3.4.21.1.2}	C2H2 ZF	zf-C2H2
HMX3	HMX3_HUMAN	A6NHT5	HMX3:NKX-5.1:NKX5-1	Helix-turn-helix domains{3}	Homeo domain factors{3.1}	NK-related factors{3.1.2}	NK-5/HMX{3.1.2.18}	HMX-3 (NKX5-1, NKX-5.1){3.1.2.18.3}		Homeodomain	Homeobox
Hbp1	HBP1_MOUSE	Q8R316	Hbp1	Other all-alpha-helical DNA-binding domains{4}	High-mobility group (HMG) domain factors{4.1}	SOX-related factors{4.1.1}	Further Sox-related factors{4.1.1.9}	HBP-1 [1]{4.1.1.9.2}	HBP-1, isoform 1{4.1.1.9.2.1}:HBP-1, isoform 2{4.1.1.9.2.2}
Irx6	IRX6_MOUSE	Q9ER75	Irx6:Irxb3	Helix-turn-helix domains{3}	Homeo domain factors{3.1}	TALE-type homeo domain factors{3.1.4}	IRX (Iroquois){3.1.4.1}	IRX-6{3.1.4.1.6}
KLF14	KLF14_HUMAN	Q8TD94	KLF14:BTEB5	Zinc-coordinating DNA-binding domains{2}	C2H2 zinc finger factors{2.3}	Three-zinc finger Krüppel-related factors{2.3.1}	Krüppel-like factors{2.3.1.2}	KLF14 (BTEB5){2.3.1.2.14}		C2H2 ZF	zf-C2H2
MAFA	MAFA_HUMAN	Q8NHW3	MAFA	Basic domains{1}	Basic leucine zipper factors (bZIP){1.1}	Maf-related factors{1.1.3}	Large Maf factors{1.1.3.1}	MafA{1.1.3.1.2}		bZIP	bZIP_1
MED1	MED1_HUMAN	Q15648	MED1:ARC205:CRSP1:CRSP200:DRIP205:DRIP230:PBP:PPARBP:PPARGBP:RB18A:TRAP220:TRIP2
MGA	MGAP_HUMAN	Q8IWI9	MGA:KIAA0518:MAD5	Basic domains{1}:Immunoglobulin fold{6}	Basic helix-loop-helix factors (bHLH){1.2}:T-Box factors{6.5}	bHLH-ZIP factors{1.2.6}:TBX6-related factors{6.5.5}	Mad-like factors{1.2.6.7}:MGA (MAD5){6.5.5.0.2}	Mad5 (MGA){1.2.6.7.4}:MGA (MAD5){6.5.5.0.2}	Mad5, isoform 1{1.2.6.7.4.1}:Mad5, isoform 2{1.2.6.7.4.2}:Mad5, isoform 3{1.2.6.7.4.3}:Mad5, isoform 4{1.2.6.7.4.4}:Mad5, isoform 1{6.5.5.0.2.1}:Mad5, isoform 2{6.5.5.0.2.2}:Mad5, isoform 3{6.5.5.0.2.3}:Mad5, isoform 4{6.5.5.0.2.4}	bHLH	T-box	HLH	T-box
MSX3	MSX3_MOUSE	P70354	Msx3:Msx-3
MTF1	MTF1_HUMAN	Q14872	MTF1	Zinc-coordinating DNA-binding domains{2}	C2H2 zinc finger factors{2.3}	More than 3 adjacent zinc finger factors{2.3.3}	MTF1-like factors{2.3.3.24}	MTF1 [6]{2.3.3.24.1}		C2H2 ZF	zf-C2H2
Mrg1	MEIS2_MOUSE	P97367	Meis2:Mrg1:Stra10	Helix-turn-helix domains{3}	Homeo domain factors{3.1}	TALE-type homeo domain factors{3.1.4}	MEIS{3.1.4.2}	Meis2{3.1.4.2.2}	Meis2A{3.1.4.2.2.1}:Meis2B{3.1.4.2.2.2}:Meis2C{3.1.4.2.2.3}:Meis2D{3.1.4.2.2.4}
Mrg2	MEIS3_MOUSE	P97368	Meis3:Mrg2	Helix-turn-helix domains{3}	Homeo domain factors{3.1}	TALE-type homeo domain factors{3.1.4}	MEIS{3.1.4.2}	Meis3{3.1.4.2.3}	Meis3, isoform 1{3.1.4.2.3.1}:Meis3, isoform 2{3.1.4.2.3.2}
NCOR	NCOR1_HUMAN	O75376	NCOR1:KIAA1047	Helix-turn-helix domains{3}	Tryptophan cluster factors{3.5}	Myb/SANT domain factors{3.5.1}	NCoR-like factors{3.5.1.2}	NCoR1{3.5.1.2.1}	NCoR1, isoform 1{3.5.1.2.1.1}:NCoR1, isoform 2{3.5.1.2.1.2}:NCoR1, isoform 3{3.5.1.2.1.3}
NRF1	NRF1_HUMAN	Q16656	NRF1	Yet undefined DNA-binding domains{0}	Uncharacterized{0.0}	NRF{0.0.6}	NRF-1 (alpha-pal){0.0.6.0.1}	NRF-1 (alpha-pal){0.0.6.0.1}	NRF-1, isoform 1 (Long){0.0.6.0.1.1}:NRF-1, isoform 2 (Short){0.0.6.0.1.2}:NRF-1, isoform 3{0.0.6.0.1.3}:NRF-1, isoform 4{0.0.6.0.1.4}	Unknown	UNKNOWN
OSR1	OSR1_HUMAN	Q8TAX0	OSR1:ODD	Zinc-coordinating DNA-binding domains{2}	C2H2 zinc finger factors{2.3}	Other factors with up to three adjacent zinc fingers{2.3.2}	Other three adjacent zinc finger factors{2.3.2.4}	OSR1 (ODD) [3]{2.3.2.4.7}		C2H2 ZF	zf-C2H2
Osr1	OSR1_MOUSE	Q9WVG7	Osr1:Odd1	Zinc-coordinating DNA-binding domains{2}	C2H2 zinc finger factors{2.3}	Other factors with up to three adjacent zinc fingers{2.3.2}	Other three adjacent zinc finger factors{2.3.2.4}	OSR1 (ODD) [3]{2.3.2.4.7}		C2H2 ZF	zf-C2H2
PDX1	PDX1_HUMAN	P52945	PDX1:IPF1:STF1	Helix-turn-helix domains{3}	Homeo domain factors{3.1}	HOX-related factors{3.1.1}	PDX{3.1.1.15}	PDX-1 (IPF-1){3.1.1.15.1}		Homeodomain	Homeobox
RAX	RX_HUMAN	Q9Y2V3	RAX:RX	Helix-turn-helix domains{3}	Homeo domain factors{3.1}	Paired-related HD factors{3.1.3}	RAX{3.1.3.22}	RAX (RX){3.1.3.22.1}		Homeodomain	Homeobox
RHOX11	Q810N8_MOUSE	Q810N8	Rhox11
RXR	RXRA_HUMAN	P19793	RXRA:NR2B1	Zinc-coordinating DNA-binding domains{2}	Nuclear receptors with C4 zinc fingers{2.1}	RXR-related receptors (NR2){2.1.3}	Retinoid X receptors (NR2B){2.1.3.1}	RXRalpha (NR2B1){2.1.3.1.1}		Nuclear receptor	zf-C4
Rax	RX_MOUSE	O35602	Rax:Rx	Helix-turn-helix domains{3}	Homeo domain factors{3.1}	Paired-related HD factors{3.1.3}	RAX{3.1.3.22}	RAX (RX){3.1.3.22.1}		Homeodomain	Homeobox
SOX12	SOX12_HUMAN	O15370	SOX12:SOX22	Other all-alpha-helical DNA-binding domains{4}	High-mobility group (HMG) domain factors{4.1}	SOX-related factors{4.1.1}	Group C{4.1.1.3}	SOX-12 (SOX-22){4.1.1.3.3}		Sox	HMG_box
SP1	SP1_HUMAN	P08047	SP1:TSFP1	Zinc-coordinating DNA-binding domains{2}	C2H2 zinc finger factors{2.3}	Three-zinc finger Krüppel-related factors{2.3.1}	Sp1-like factors{2.3.1.1}	Sp1{2.3.1.1.1}	Sp1, isoform 1 (Sp1a){2.3.1.1.1.1}:Sp1, isoform 2 (Sp1b){2.3.1.1.1.2}:Sp1, isoform 3 (Sp1c){2.3.1.1.1.3}	C2H2 ZF	zf-C2H2
STAG1	STAG1_HUMAN	Q8WVM7	STAG1:SA1:SCC3
Sox21	SOX21_MOUSE	Q811W0	Sox21	Other all-alpha-helical DNA-binding domains{4}	High-mobility group (HMG) domain factors{4.1}	SOX-related factors{4.1.1}	Group B{4.1.1.2}	SOX-21{4.1.1.2.5}		Sox	HMG_box
TAL1_SCL	TAL1_HUMAN	P17542	TAL1:BHLHA17:SCL:TCL5	Basic domains{1}	Basic helix-loop-helix factors (bHLH){1.2}	Tal-related factors{1.2.3}	Tal / HEN-like factors{1.2.3.1}	Tal-1 (SCL, TCL-5){1.2.3.1.1}	PP42-Tal-1{1.2.3.1.1.1}:PP39-Tal-1{1.2.3.1.1.2}:PP22-Tal-1{1.2.3.1.1.3}
TCF3	TFE2_HUMAN	P15923	TCF3:BHLHB21:E2A:ITF1	Basic domains{1}	Basic helix-loop-helix factors (bHLH){1.2}	E2A-related factors{1.2.1}	E2A (TCF-3, ITF-1){1.2.1.0.1}	E2A (TCF-3, ITF-1){1.2.1.0.1}	E12 (PAN-2){1.2.1.0.1.1}:E47 (PAN-1){1.2.1.0.1.2}	bHLH	HLH
TCF4	ITF2_HUMAN	P15884	TCF4:BHLHB19:ITF2:SEF2	Basic domains{1}	Basic helix-loop-helix factors (bHLH){1.2}	E2A-related factors{1.2.1}	SEF2 (E2-2, TCF-4, ITF-2){1.2.1.0.2}	SEF2 (E2-2, TCF-4, ITF-2){1.2.1.0.2}	SEF2-1B (B&minus;){1.2.1.0.2.1}:SEF2, isoform F&minus;{1.2.1.0.2.10}:SEF2, isoform 11{1.2.1.0.2.11}:SEF2, isoform E&minus;{1.2.1.0.2.12}:SEF2, isoform 13{1.2.1.0.2.13}:SEF2, isoform C&minus;{1.2.1.0.2.14}:SEF2, isoform C&minus;delta{1.2.1.0.2.15}:SEF2, isoform I&minus;{1.2.1.0.2.16}:SEF2-1A (A+){1.2.1.0.2.2}:SEF2-1D (B+){1.2.1.0.2.3}:SEF2, isoform B+delta{1.2.1.0.2.4}:SEF2, isoform B&minus;delta{…	bHLH	HLH
TCFAP2A	AP2A_MOUSE	P34056	Tfap2a:Ap2tf:Tcfap2a	Basic domains{1}	Basic helix-span-helix factors (bHSH){1.3}	AP-2{1.3.1}	AP-2alpha{1.3.1.0.1}	AP-2alpha{1.3.1.0.1}	AP-2alpha, isoform 1{1.3.1.0.1.1}:AP-2alpha, isoform 2{1.3.1.0.1.2}:AP-2alpha, isoform 3{1.3.1.0.1.3}:AP-2alpha, isoform 4{1.3.1.0.1.4}
Tcf1	TCF7_MOUSE	Q00417	Tcf7:Tcf-1:Tcf1	Other all-alpha-helical DNA-binding domains{4}	High-mobility group (HMG) domain factors{4.1}	TCF-7-related factors{4.1.3}	TCF-7 (TCF-1) [1]{4.1.3.0.1}	TCF-7 (TCF-1) [1]{4.1.3.0.1}	TCF-7, isoform 1{4.1.3.0.1.1}:TCF-7, isoform 2{4.1.3.0.1.2}
Tcf3	TFE2_MOUSE	P15806	Tcf3:Alf2:Me2:Tcfe2a	Basic domains{1}	Basic helix-loop-helix factors (bHLH){1.2}	E2A-related factors{1.2.1}	E2A (TCF-3, ITF-1){1.2.1.0.1}	E2A (TCF-3, ITF-1){1.2.1.0.1}		bHLH	HLH
ZFP36	TTP_HUMAN	P26651	ZFP36:G0S24:NUP475:RNF162A:TIS11A:TTP
ZFP652	ZN652_MOUSE	Q5DU09	Znf652:Kiaa0924:Zfp652	Zinc-coordinating DNA-binding domains{2}	C2H2 zinc finger factors{2.3}	More than 3 adjacent zinc finger factors{2.3.3}	ZNF652-like factors{2.3.3.29}	ZNF652 (ZFP652) [9]{2.3.3.29.1}	ZNF652, isoform 1{2.3.3.29.1.1}:ZNF652, isoform 2{2.3.3.29.1.2}
ZFP740	ZN740_MOUSE	Q6NZQ6	Znf740:Zfp740	Zinc-coordinating DNA-binding domains{2}	C2H2 zinc finger factors{2.3}	Other factors with up to three adjacent zinc fingers{2.3.2}	Other three adjacent zinc finger factors{2.3.2.4}	ZNF740 (ZFP740) [3]{2.3.2.4.5}	ZNF740, isoform 1{2.3.2.4.5.1}:ZNF740, isoform 2{2.3.2.4.5.2}:ZNF740, isoform 3{2.3.2.4.5.3}
ZNF225	ZN225_HUMAN	Q9UK10	ZNF225	Zinc-coordinating DNA-binding domains{2}	C2H2 zinc finger factors{2.3}	More than 3 adjacent zinc finger factors{2.3.3}	ZNF222-like factors{2.3.3.47}	ZNF225 [18]{2.3.3.47.7}		C2H2 ZF	zf-C2H2

## Sheet: Motif annotation
collection	motif	tf	gene	source_type	motif_length	TF_Class_level_1	TF_Class_level_2	TF_Class_level_3	TF_Class_level_4	cisbp_families	cisbp_dbds	mean_IC	GC-content
jaspar	MA0854.1_Alx1	ALX1_HUMAN	ALX1	universal protein binding microarray (PBM)	17	Helix-turn-helix domains{3}	Homeo domain factors{3.1}	Paired-related HD factors{3.1.3}	ALX{3.1.3.1}	Homeodomain	Homeobox	0.799967	0.33262
jaspar	MA0634.1_ALX3	ALX3_HUMAN	ALX3	HT-SELEX	10	Helix-turn-helix domains{3}	Homeo domain factors{3.1}	Paired-related HD factors{3.1.3}	ALX{3.1.3.1}	Homeodomain	Homeobox	0.745216	0.275651
jaspar	MA0853.1_Alx4	ALX4_HUMAN	ALX4	universal protein binding microarray (PBM)	17	Helix-turn-helix domains{3}	Homeo domain factors{3.1}	Paired-related HD factors{3.1.3}	ALX{3.1.3.1}	Homeodomain	Homeobox	0.793503	0.348104
jaspar	MA0007.3_Ar	ANDR_HUMAN	AR	HT-SELEX	17	Zinc-coordinating DNA-binding domains{2}	Nuclear receptors with C4 zinc fingers{2.1}	Steroid hormone receptors (NR3){2.1.1}	GR-like receptors (NR3C){2.1.1.1}	Nuclear receptor	zf-C4	1.09787	0.519751
jaspar	MA0151.1_Arid3a	ARI3A_HUMAN	ARID3A	SELEX	6	Helix-turn-helix domains{3}	ARID domain factors{3.7}	ARID-related factors{3.7.1}	ARID3{3.7.1.3}			1.64939	0.0617284
jaspar	MA0601.1_Arid3b	ARI3B_HUMAN	ARID3B	PBM	11	Helix-turn-helix domains{3}	ARID domain factors{3.7}	ARID-related factors{3.7.1}	ARID3{3.7.1.3}	ARID/BRIGHT	ARID	0.936988	0.152791
jaspar	MA0602.1_Arid5a	ARI5B_HUMAN	ARID5B	universal protein binding microarray (PBM)	14	Helix-turn-helix domains{3}	ARID domain factors{3.7}	ARID-related factors{3.7.1}	ARID5{3.7.1.5}			0.740614	0.276864
jaspar	MA0004.1_Arnt	ARNT_HUMAN	ARNT	SELEX	6	Basic domains{1}	Basic helix-loop-helix factors (bHLH){1.2}	PAS domain factors{1.2.5}	Arnt-like factors{1.2.5.2}	bHLH	HLH	1.83195	0.641667
jaspar	MA0006.1_Ahr::Arnt	ARNT_HUMAN	ARNT	SELEX	6	Basic domains{1}	Basic helix-loop-helix factors (bHLH){1.2}	PAS domain factors{1.2.5}	Arnt-like factors{1.2.5.2}	bHLH	HLH	1.58874	0.715278
jaspar	MA0259.1_ARNT::HIF1A	ARNT_HUMAN	ARNT	COMPILED	8	Basic domains{1}	Basic helix-loop-helix factors (bHLH){1.2}	PAS domain factors{1.2.5}	Arnt-like factors{1.2.5.2}	bHLH	HLH	1.21748	0.657452
jaspar	MA0603.1_Arntl	BMAL1_HUMAN	ARNTL	PBM	10	Basic domains{1}	Basic helix-loop-helix factors (bHLH){1.2}	PAS domain factors{1.2.5}	Arnt-like factors{1.2.5.2}	bHLH	HLH	1.10287	0.583476
jaspar	MA0874.1_Arx	ARX_HUMAN	ARX	universal protein binding microarray (PBM)	17	Helix-turn-helix domains{3}	Homeo domain factors{3.1}	Paired-related HD factors{3.1.3}	ARX{3.1.3.3}	Homeodomain	Homeobox	0.839957	0.326593
jaspar	MA1100.1_ASCL1	ASCL1_HUMAN	ASCL1	ChIP-seq	13	Basic domains{1}	Basic helix-loop-helix factors (bHLH){1.2}	MyoD / ASC-related factors{1.2.2}	Achaete-Scute-like factors{1.2.2.2}	bHLH	HLH	1.00368	0.654555
jaspar	MA0816.1_Ascl2	ASCL2_HUMAN	ASCL2	HT-SELEX	10	Basic domains{1}	Basic helix-loop-helix factors (bHLH){1.2}	MyoD / ASC-related factors{1.2.2}	Achaete-Scute-like factors{1.2.2.2}	bHLH	HLH	1.28496	0.584421
jaspar	MA0604.1_Atf1	ATF1_HUMAN	ATF1	PBM	8	Basic domains{1}	Basic leucine zipper factors (bZIP){1.1}	CREB-related factors{1.1.7}	CREB-like factors{1.1.7.1}	bZIP	bZIP_1	1.31483	0.475712
jaspar	MA0605.1_Atf3	ATF3_HUMAN	ATF3	PBM	8	Basic domains{1}	Basic leucine zipper factors (bZIP){1.1}	Fos-related factors{1.1.2}	ATF-3-like factors{1.1.2.2}	bZIP	bZIP_1	1.43535	0.498448
jaspar	MA0833.1_ATF4	ATF4_HUMAN	ATF4	HT-SELEX	13	Basic domains{1}	Basic leucine zipper factors (bZIP){1.1}	ATF-4-related factors{1.1.6}	ATF-4{1.1.6.0.1}	bZIP	bZIP_1	1.20071	0.425874
jaspar	MA0834.1_ATF7	ATF7_HUMAN	ATF7	HT-SELEX	14	Basic domains{1}	Basic leucine zipper factors (bZIP){1.1}	Jun-related factors{1.1.1}	ATF-2-like factors{1.1.1.3}	bZIP;C2H2 ZF	bZIP_1;zf-C2H2	1.23666	0.457738
jaspar	MA0461.2_Atoh1	ATOH1_HUMAN	ATOH1	HT-SELEX	10	Basic domains{1}	Basic helix-loop-helix factors (bHLH){1.2}	Tal-related factors{1.2.3}	Neurogenin / Atonal-like factors{1.2.3.4}	bHLH	HLH	1.13814	0.412796
jaspar	MA0591.1_Bach1::Mafk	BACH1_HUMAN	BACH1	ChIP-seq	15	Basic domains{1}	Basic leucine zipper factors (bZIP){1.1}	Jun-related factors{1.1.1}	NF-E2-like factors{1.1.1.2}	bZIP	bZIP_1	1.22162	0.547953
jaspar	MA1101.1_BACH2	BACH2_HUMAN	BACH2	ChIP-seq	14	Basic domains{1}	Basic leucine zipper factors (bZIP){1.1}	Jun-related factors{1.1.1}	NF-E2-like factors{1.1.1.2}	bZIP	bZIP_1	1.03917	0.48873
jaspar	MA0877.1_Barhl1	BARH1_HUMAN	BARHL1	HT-SELEX	10	Helix-turn-helix domains{3}	Homeo domain factors{3.1}	NK-related factors{3.1.2}	BARHL{3.1.2.1}	Homeodomain	Homeobox	0.679329	0.34912
jaspar	MA0635.1_BARHL2	BARH2_HUMAN	BARHL2	HT-SELEX	10	Helix-turn-helix domains{3}	Homeo domain factors{3.1}	NK-related factors{3.1.2}	BARHL{3.1.2.1}	Homeodomain	Homeobox	0.849511	0.343964
jaspar	MA0875.1_BARX1	BARX1_HUMAN	BARX1	HT-SELEX	8	Helix-turn-helix domains{3}	Homeo domain factors{3.1}	NK-related factors{3.1.2}	BARX{3.1.2.2}	Homeodomain	Homeobox	1.11148	0.301575
jaspar	MA0462.1_BATF::JUN	BATF_HUMAN	BATF	ChIP-seq	11	Basic domains{1}	Basic leucine zipper factors (bZIP){1.1}	B-ATF-related factors{1.1.4}	B-ATF{1.1.4.0.1}	bZIP	bZIP_1	1.24042	0.366911
jaspar	MA0835.1_BATF3	BATF3_HUMAN	BATF3	HT-SELEX	14	Basic domains{1}	Basic leucine zipper factors (bZIP){1.1}	B-ATF-related factors{1.1.4}	B-ATF-3{1.1.4.0.3}	bZIP	bZIP_1	1.65836	0.462985
jaspar	MA0463.1_Bcl6	BCL6_HUMAN	BCL6	ChIP-seq	14	Zinc-coordinating DNA-binding domains{2}	C2H2 zinc finger factors{2.3}	More than 3 adjacent zinc finger factors{2.3.3}	BCL6 factors{2.3.3.22}	C2H2 ZF	zf-C2H2	0.975919	0.432756
jaspar	MA0731.1_BCL6B	BCL6B_HUMAN	BCL6B	HT-SELEX	17	Zinc-coordinating DNA-binding domains{2}	C2H2 zinc finger factors{2.3}	More than 3 adjacent zinc finger factors{2.3.3}	BCL6 factors{2.3.3.22}	C2H2 ZF	zf-C2H2	1.75349	0.380953
jaspar	MA0607.1_Bhlha15	BHA15_HUMAN	BHLHA15	PBM	8	Basic domains{1}	Basic helix-loop-helix factors (bHLH){1.2}	Tal-related factors{1.2.3}	Neurogenin / Atonal-like factors{1.2.3.4}	bHLH	HLH	1.47749	0.455193
jaspar	MA0818.1_BHLHE22	BHE22_HUMAN	BHLHE22	HT-SELEX	10	Basic domains{1}	Basic helix-loop-helix factors (bHLH){1.2}	Tal-related factors{1.2.3}	Neurogenin / Atonal-like factors{1.2.3.4}	bHLH	HLH	1.30375	0.396779
jaspar	MA0817.1_BHLHE23	BHE23_HUMAN	BHLHE23	HT-SELEX	12	Basic domains{1}	Basic helix-loop-helix factors (bHLH){1.2}	Tal-related factors{1.2.3}	Neurogenin / Atonal-like factors{1.2.3.4}	bHLH	HLH	1.24926	0.345057
jaspar	MA0464.2_BHLHE40	BHE40_HUMAN	BHLHE40	HT-SELEX	10	Basic domains{1}	Basic helix-loop-helix factors (bHLH){1.2}	Hairy-related factors{1.2.4}	Hairy-like factors{1.2.4.1}	bHLH	HLH	1.26953	0.606121
jaspar	MA0636.1_BHLHE41	BHE41_HUMAN	BHLHE41	HT-SELEX	10	Basic domains{1}	Basic helix-loop-helix factors (bHLH){1.2}	Hairy-related factors{1.2.4}	Hairy-like factors{1.2.4.1}	bHLH	HLH	1.54859	0.589061
jaspar	MA0876.1_BSX	BSH_HUMAN	BSX	HT-SELEX	8	Helix-turn-helix domains{3}	Homeo domain factors{3.1}	NK-related factors{3.1.2}	BSX{3.1.2.3}	Homeodomain	Homeobox	1.06407	0.311511
jaspar	MA0878.1_CDX1	CDX1_HUMAN	CDX1	HT-SELEX	9	Helix-turn-helix domains{3}	Homeo domain factors{3.1}	HOX-related factors{3.1.1}	CDX (Caudal type homeobox){3.1.1.9}	Homeodomain	Homeobox	1.02998	0.241948
jaspar	MA0465.1_CDX2	CDX2_HUMAN	CDX2	ChIP-seq	11	Helix-turn-helix domains{3}	Homeo domain factors{3.1}	HOX-related factors{3.1.1}	CDX (Caudal type homeobox){3.1.1.9}	Homeodomain	Homeobox	1.25574	0.281266
jaspar	MA0019.1_Ddit3::Cebpa	CEBPA_HUMAN	CEBPA	SELEX	12	Basic domains{1}	Basic leucine zipper factors (bZIP){1.1}	C/EBP-related{1.1.8}	C/EBP{1.1.8.1}	bZIP	bZIP_1	0.970985	0.482906
jaspar	MA0102.3_CEBPA	CEBPA_HUMAN	CEBPA	ChIP-seq	11	Basic domains{1}	Basic leucine zipper factors (bZIP){1.1}	C/EBP-related{1.1.8}	C/EBP{1.1.8.1}	bZIP	bZIP_1	1.21253	0.344336
jaspar	MA0466.2_CEBPB	CEBPB_HUMAN	CEBPB	HT-SELEX	10	Basic domains{1}	Basic leucine zipper factors (bZIP){1.1}	C/EBP-related{1.1.8}	C/EBP{1.1.8.1}	bZIP	bZIP_1	1.2768	0.415722
jaspar	MA0836.1_CEBPD	CEBPD_HUMAN	CEBPD	HT-SELEX	10	Basic domains{1}	Basic leucine zipper factors (bZIP){1.1}	C/EBP-related{1.1.8}	C/EBP{1.1.8.1}	bZIP	bZIP_1	1.32124	0.409525
jaspar	MA0837.1_CEBPE	CEBPE_HUMAN	CEBPE	HT-SELEX	10	Basic domains{1}	Basic leucine zipper factors (bZIP){1.1}	C/EBP-related{1.1.8}	C/EBP{1.1.8.1}	bZIP	bZIP_1	1.16823	0.411586
jaspar	MA0838.1_CEBPG	CEBPG_HUMAN	CEBPG	HT-SELEX	10	Basic domains{1}	Basic leucine zipper factors (bZIP){1.1}	C/EBP-related{1.1.8}	C/EBP{1.1.8.1}	bZIP	bZIP_1	1.46597	0.426458
jaspar	MA0637.1_CENPB	CENPB_HUMAN	CENPB	HT-SELEX	15					CENPB	CENP-B_N	0.933278	0.565955
jaspar	MA0819.1_CLOCK	CLOCK_HUMAN	CLOCK	HT-SELEX	10	Basic domains{1}	Basic helix-loop-helix factors (bHLH){1.2}	PAS domain factors{1.2.5}	Arnt-like factors{1.2.5.2}	bHLH	HLH	1.19016	0.518699
jaspar	MA0018.3_CREB1	CREB1_HUMAN	CREB1	ChIP-seq	12	Basic domains{1}	Basic leucine zipper factors (bZIP){1.1}	CREB-related factors{1.1.7}	CREB-like factors{1.1.7.1}	bZIP	bZIP_1	0.980399	0.510705
jaspar	MA0638.1_CREB3	CREB3_HUMAN	CREB3	HT-SELEX	14	Basic domains{1}	Basic leucine zipper factors (bZIP){1.1}	CREB-related factors{1.1.7}	CREB-3-like factors{1.1.7.2}	bZIP	bZIP_1	1.10592	0.558748
jaspar	MA0839.1_CREB3L1	CR3L1_HUMAN	CREB3L1	HT-SELEX	14	Basic domains{1}	Basic leucine zipper factors (bZIP){1.1}	CREB-related factors{1.1.7}	CREB-3-like factors{1.1.7.2}	bZIP	bZIP_1	1.23298	0.571995
jaspar	MA0608.1_Creb3l2	CR3L2_HUMAN	CREB3L2	PBM	9	Basic domains{1}	Basic leucine zipper factors (bZIP){1.1}	CREB-related factors{1.1.7}	CREB-3-like factors{1.1.7.2}	bZIP	bZIP_1	1.44412	0.624416
jaspar	MA0840.1_Creb5	CREB5_HUMAN	CREB5	HT-SELEX	12	Basic domains{1}	Basic leucine zipper factors (bZIP){1.1}	Jun-related factors{1.1.1}	ATF-2-like factors{1.1.1.3}	bZIP	bZIP_1	1.3601	0.429959
jaspar	MA0609.1_Crem	CREM_HUMAN	CREM	PBM	10	Basic domains{1}	Basic leucine zipper factors (bZIP){1.1}	CREB-related factors{1.1.7}	CREB-like factors{1.1.7.1}	bZIP	bZIP_1	1.24488	0.415727
jaspar	MA0467.1_Crx	CRX_HUMAN	CRX	ChIP-seq	11	Helix-turn-helix domains{3}	Homeo domain factors{3.1}	Paired-related HD factors{3.1.3}	OTX{3.1.3.17}	Homeodomain	Homeobox	1.17536	0.404387
jaspar	MA0139.1_CTCF	CTCF_HUMAN	CTCF	ChIP-seq	19	Zinc-coordinating DNA-binding domains{2}	C2H2 zinc finger factors{2.3}	More than 3 adjacent zinc finger factors{2.3.3}	CTCF-like factors{2.3.3.50}	C2H2 ZF	zf-C2H2	0.905532	0.644894
jaspar	MA1102.1_CTCFL	CTCFL_HUMAN	CTCFL	ChIP-seq	14	Zinc-coordinating DNA-binding domains{2}	C2H2 zinc finger factors{2.3}	More than 3 adjacent zinc finger factors{2.3.3}	CTCF-like factors{2.3.3.50}	C2H2 ZF	zf-C2H2	1.03434	0.7645
jaspar	MA0754.1_CUX1	CASP_HUMAN	CUX1	HT-SELEX	10	Helix-turn-helix domains{3}	Homeo domain factors{3.1}	HD-CUT factors{3.1.9}	CUX{3.1.9.2}	CUT;Homeodomain	CUT;Homeobox	1.14723	0.298475
jaspar	MA0755.1_CUX2	CUX2_HUMAN	CUX2	HT-SELEX	10	Helix-turn-helix domains{3}	Homeo domain factors{3.1}	HD-CUT factors{3.1.9}	CUX{3.1.9.2}	CUT;Homeodomain	CUT;Homeobox	1.16914	0.279672
jaspar	MA0639.1_DBP	DNB2_ADE05	DBP	HT-SELEX	12							1.14508	0.317064
jaspar	MA0019.1_Ddit3::Cebpa	DDIT3_HUMAN	DDIT3	SELEX	12	Basic domains{1}	Basic leucine zipper factors (bZIP){1.1}	C/EBP-related{1.1.8}	C/EBP{1.1.8.1}			0.970985	0.482906
jaspar	MA0879.1_Dlx1	DLX1_HUMAN	DLX1	PBM	10	Helix-turn-helix domains{3}	Homeo domain factors{3.1}	NK-related factors{3.1.2}	DLX{3.1.2.5}	Homeodomain	Homeobox	0.724109	0.270803
jaspar	MA0885.1_Dlx2	DLX2_HUMAN	DLX2	HT-SELEX	8	Helix-turn-helix domains{3}	Homeo domain factors{3.1}	NK-related factors{3.1.2}	DLX{3.1.2.5}	Homeodomain	Homeobox	1.12909	0.21955
jaspar	MA0880.1_Dlx3	DLX3_HUMAN	DLX3	PBM	8	Helix-turn-helix domains{3}	Homeo domain factors{3.1}	NK-related factors{3.1.2}	DLX{3.1.2.5}	Homeodomain	Homeobox	0.879065	0.252168
jaspar	MA0881.1_Dlx4	DLX4_HUMAN	DLX4	PBM	8	Helix-turn-helix domains{3}	Homeo domain factors{3.1}	NK-related factors{3.1.2}	DLX{3.1.2.5}	Homeodomain	Homeobox	0.946856	0.252541
jaspar	MA0882.1_DLX6	DLX6_HUMAN	DLX6	HT-SELEX	8	Helix-turn-helix domains{3}	Homeo domain factors{3.1}	NK-related factors{3.1.2}	DLX{3.1.2.5}	Homeodomain	Homeobox	1.04085	0.235325
jaspar	MA0883.1_Dmbx1	DMBX1_HUMAN	DMBX1	universal protein binding microarray (PBM)	17	Helix-turn-helix domains{3}	Homeo domain factors{3.1}	Paired-related HD factors{3.1.3}	DMBX{3.1.3.4}	Homeodomain	Homeobox	0.76405	0.392462
jaspar	MA0610.1_DMRT3	DMRT3_HUMAN	DMRT3	PBM	11	Zinc-coordinating DNA-binding domains{2}	DM-type intertwined zinc finger factors{2.5}	DMRT{2.5.1}	DMRT3{2.5.1.0.3}	DM	DM	1.02149	0.343912
jaspar	MA0468.1_DUX4	DUX4_HUMAN	DUX4	ChIP-seq	11	Helix-turn-helix domains{3}	Homeo domain factors{3.1}	Paired-related HD factors{3.1.3}	DUX{3.1.3.7}			1.36468	0.238354
jaspar	MA0884.1_DUXA	DUXA_HUMAN	DUXA	HT-SELEX	13	Helix-turn-helix domains{3}	Homeo domain factors{3.1}	Paired-related HD factors{3.1.3}	DUX{3.1.3.7}	Homeodomain	Homeobox	0.967059	0.303088
jaspar	MA0024.3_E2F1	E2F1_HUMAN	E2F1	HT-SELEX	12	Helix-turn-helix domains{3}	Fork head / winged helix factors{3.3}	E2F-related factors{3.3.2}	E2F{3.3.2.1}	E2F	E2F_TDP	1.08732	0.581149
jaspar	MA0864.1_E2F2	E2F2_HUMAN	E2F2	HT-SELEX	16	Helix-turn-helix domains{3}	Fork head / winged helix factors{3.3}	E2F-related factors{3.3.2}	E2F{3.3.2.1}	E2F	E2F_TDP	1.48516	0.396067
jaspar	MA0469.2_E2F3	E2F3_HUMAN	E2F3	HT-SELEX	18	Helix-turn-helix domains{3}	Fork head / winged helix factors{3.3}	E2F-related factors{3.3.2}	E2F{3.3.2.1}	E2F	E2F_TDP	1.21022	0.42557
jaspar	MA0470.1_E2F4	E2F4_HUMAN	E2F4	ChIP-seq	11	Helix-turn-helix domains{3}	Fork head / winged helix factors{3.3}	E2F-related factors{3.3.2}	E2F{3.3.2.1}	E2F	E2F_TDP	1.19782	0.729354
jaspar	MA0471.1_E2F6	E2F6_HUMAN	E2F6	ChIP-seq	11	Helix-turn-helix domains{3}	Fork head / winged helix factors{3.3}	E2F-related factors{3.3.2}	E2F{3.3.2.1}	E2F	E2F_TDP	1.21258	0.693474
jaspar	MA0758.1_E2F7	E2F7_HUMAN	E2F7	HT-SELEX	14	Helix-turn-helix domains{3}	Fork head / winged helix factors{3.3}	E2F-related factors{3.3.2}	E2F{3.3.2.1}	E2F	E2F_TDP	1.72855	0.448532
jaspar	MA0865.1_E2F8	E2F8_HUMAN	E2F8	HT-SELEX	12	Helix-turn-helix domains{3}	Fork head / winged helix factors{3.3}	E2F-related factors{3.3.2}	E2F{3.3.2.1}	E2F	E2F_TDP	1.74747	0.505485
jaspar	MA0154.3_EBF1	COE1_HUMAN	EBF1	HT-SELEX	14	Immunoglobulin fold{6}	Rel homology region (RHR) factors{6.1}	Early B-Cell Factor-related factors{6.1.5}	EBF1 (COE1){6.1.5.0.1}	EBF1	COE1_DBD	1.1448	0.563701
jaspar	MA0162.3_EGR1	EGR1_HUMAN	EGR1	HT-SELEX	14	Zinc-coordinating DNA-binding domains{2}	C2H2 zinc finger factors{2.3}	Three-zinc finger Krüppel-related factors{2.3.1}	EGR factors{2.3.1.3}	C2H2 ZF	zf-C2H2	1.4002	0.673501
jaspar	MA0472.2_EGR2	EGR2_HUMAN	EGR2	HT-SELEX	11	Zinc-coordinating DNA-binding domains{2}	C2H2 zinc finger factors{2.3}	Three-zinc finger Krüppel-related factors{2.3.1}	EGR factors{2.3.1.3}	C2H2 ZF	zf-C2H2	1.3899	0.742127
jaspar	MA0732.1_EGR3	EGR3_HUMAN	EGR3	HT-SELEX	15	Zinc-coordinating DNA-binding domains{2}	C2H2 zinc finger factors{2.3}	Three-zinc finger Krüppel-related factors{2.3.1}	EGR factors{2.3.1.3}	C2H2 ZF	zf-C2H2	1.21022	0.693667
jaspar	MA0733.1_EGR4	EGR4_HUMAN	EGR4	HT-SELEX	16	Zinc-coordinating DNA-binding domains{2}	C2H2 zinc finger factors{2.3}	Three-zinc finger Krüppel-related factors{2.3.1}	EGR factors{2.3.1.3}	C2H2 ZF	zf-C2H2	0.868149	0.638186
jaspar	MA0598.2_EHF	EHF_HUMAN	EHF	HT-SELEX	12	Helix-turn-helix domains{3}	Tryptophan cluster factors{3.5}	Ets-related factors{3.5.2}	EHF-like factors{3.5.2.4}	Ets	Ets	1.23306	0.522907
jaspar	MA0473.2_ELF1	ELF1_HUMAN	ELF1	HT-SELEX	12	Helix-turn-helix domains{3}	Tryptophan cluster factors{3.5}	Ets-related factors{3.5.2}	Elf-1-like factors{3.5.2.3}	Ets	Ets	1.35354	0.551547
jaspar	MA0640.1_ELF3	ELF3_HUMAN	ELF3	HT-SELEX	13	Helix-turn-helix domains{3}	Tryptophan cluster factors{3.5}	Ets-related factors{3.5.2}	EHF-like factors{3.5.2.4}	Ets	Ets	1.33402	0.511083
jaspar	MA0641.1_ELF4	ELF4_HUMAN	ELF4	HT-SELEX	12	Helix-turn-helix domains{3}	Tryptophan cluster factors{3.5}	Ets-related factors{3.5.2}	Elf-1-like factors{3.5.2.3}	Ets	Ets	1.35438	0.550994
jaspar	MA0136.2_ELF5	ELF5_HUMAN	ELF5	HT-SELEX	11	Helix-turn-helix domains{3}	Tryptophan cluster factors{3.5}	Ets-related factors{3.5.2}	EHF-like factors{3.5.2.4}	Ets	Ets	0.947741	0.510658
jaspar	MA0028.2_ELK1	ELK1_HUMAN	ELK1	HT-SELEX	10	Helix-turn-helix domains{3}	Tryptophan cluster factors{3.5}	Ets-related factors{3.5.2}	Elk-like factors{3.5.2.2}	Ets	Ets	1.43162	0.578987
jaspar	MA0759.1_ELK3	ELK3_HUMAN	ELK3	HT-SELEX	10	Helix-turn-helix domains{3}	Tryptophan cluster factors{3.5}	Ets-related factors{3.5.2}	Elk-like factors{3.5.2.2}	Ets	Ets	1.17906	0.554542
jaspar	MA0076.2_ELK4	ELK4_HUMAN	ELK4	ChIP-seq	11	Helix-turn-helix domains{3}	Tryptophan cluster factors{3.5}	Ets-related factors{3.5.2}	Elk-like factors{3.5.2.2}	Ets	Ets	1.1895	0.629758
jaspar	MA0612.1_EMX1	EMX1_HUMAN	EMX1	PBM	10	Helix-turn-helix domains{3}	Homeo domain factors{3.1}	NK-related factors{3.1.2}	EMX{3.1.2.6}	Homeodomain	Homeobox	0.774248	0.312846
jaspar	MA0886.1_EMX2	EMX2_HUMAN	EMX2	HT-SELEX	10	Helix-turn-helix domains{3}	Homeo domain factors{3.1}	NK-related factors{3.1.2}	EMX{3.1.2.6}	Homeodomain	Homeobox	1.02826	0.292912
jaspar	MA0027.2_EN1	HME1_HUMAN	EN1	HT-SELEX	8	Helix-turn-helix domains{3}	Homeo domain factors{3.1}	NK-related factors{3.1.2}	EN (Engrailed-like factors){3.1.2.7}	Homeodomain	Homeobox	1.16862	0.253344
jaspar	MA0642.1_EN2	HME2_HUMAN	EN2	HT-SELEX	10	Helix-turn-helix domains{3}	Homeo domain factors{3.1}	NK-related factors{3.1.2}	EN (Engrailed-like factors){3.1.2.7}	Homeodomain	Homeobox	0.861927	0.388449
jaspar	MA0800.1_EOMES	EOMES_HUMAN	EOMES	HT-SELEX	13	Immunoglobulin fold{6}	T-Box factors{6.5}	TBrain-related factors{6.5.2}	TBR-2 (EOMES){6.5.2.0.2}	T-box	T-box	0.954784	0.430485
jaspar	MA0760.1_ERF	ERF_HUMAN	ERF	HT-SELEX	10	Helix-turn-helix domains{3}	Tryptophan cluster factors{3.5}	Ets-related factors{3.5.2}	Ets-like factors{3.5.2.1}	Ets	Ets	1.28959	0.543267
jaspar	MA0474.2_ERG	ERG_HUMAN	ERG	HT-SELEX	10	Helix-turn-helix domains{3}	Tryptophan cluster factors{3.5}	Ets-related factors{3.5.2}	Ets-like factors{3.5.2.1}	Ets	Ets	1.17806	0.540356
jaspar	MA0112.3_ESR1	ESR1_HUMAN	ESR1	HT-SELEX	17	Zinc-coordinating DNA-binding domains{2}	Nuclear receptors with C4 zinc fingers{2.1}	Steroid hormone receptors (NR3){2.1.1}	ER-like receptors (NR3A&B){2.1.1.2}	Nuclear receptor	zf-C4	1.3259	0.56272
jaspar	MA0258.2_ESR2	ESR2_HUMAN	ESR2	ChIP-seq	15	Zinc-coordinating DNA-binding domains{2}	Nuclear receptors with C4 zinc fingers{2.1}	Steroid hormone receptors (NR3){2.1.1}	ER-like receptors (NR3A&B){2.1.1.2}			0.874592	0.581317
jaspar	MA0592.2_Esrra	ERR1_HUMAN	ESRRA	HT-SELEX	11	Zinc-coordinating DNA-binding domains{2}	Nuclear receptors with C4 zinc fingers{2.1}	Steroid hormone receptors (NR3){2.1.1}	ER-like receptors (NR3A&B){2.1.1.2}	Nuclear receptor	zf-C4	1.61494	0.41121
jaspar	MA0141.3_ESRRB	ERR2_HUMAN	ESRRB	HT-SELEX	11	Zinc-coordinating DNA-binding domains{2}	Nuclear receptors with C4 zinc fingers{2.1}	Steroid hormone receptors (NR3){2.1.1}	ER-like receptors (NR3A&B){2.1.1.2}	Nuclear receptor	zf-C4	1.48524	0.423538
jaspar	MA0643.1_Esrrg	ERR3_HUMAN	ESRRG	HT-SELEX	10	Zinc-coordinating DNA-binding domains{2}	Nuclear receptors with C4 zinc fingers{2.1}	Steroid hormone receptors (NR3){2.1.1}	ER-like receptors (NR3A&B){2.1.1.2}	Nuclear receptor	zf-C4	1.31405	0.463574
jaspar	MA0644.1_ESX1	ESX1_HUMAN	ESX1	HT-SELEX	10	Helix-turn-helix domains{3}	Homeo domain factors{3.1}	Paired-related HD factors{3.1.3}	ESX{3.1.3.8}	Homeodomain	Homeobox	0.731519	0.303894
jaspar	MA0098.3_ETS1	ETS1_HUMAN	ETS1	HT-SELEX	10	Helix-turn-helix domains{3}	Tryptophan cluster factors{3.5}	Ets-related factors{3.5.2}	Ets-like factors{3.5.2.1}	Ets	Ets	1.215	0.546344
jaspar	MA0761.1_ETV1	ETV1_HUMAN	ETV1	HT-SELEX	10	Helix-turn-helix domains{3}	Tryptophan cluster factors{3.5}	Ets-related factors{3.5.2}	Elk-like factors{3.5.2.2}	Ets	Ets	1.07587	0.557543
jaspar	MA0762.1_ETV2	ETV2_HUMAN	ETV2	HT-SELEX	11	Helix-turn-helix domains{3}	Tryptophan cluster factors{3.5}	Ets-related factors{3.5.2}	Ets-like factors{3.5.2.1}	Ets	Ets	1.33313	0.468709
jaspar	MA0763.1_ETV3	ETV3_HUMAN	ETV3	HT-SELEX	10	Helix-turn-helix domains{3}	Tryptophan cluster factors{3.5}	Ets-related factors{3.5.2}	Ets-like factors{3.5.2.1}	Ets	Ets	1.16318	0.544454
jaspar	MA0764.1_ETV4	ETV4_HUMAN	ETV4	HT-SELEX	10	Helix-turn-helix domains{3}	Tryptophan cluster factors{3.5}	Ets-related factors{3.5.2}	Elk-like factors{3.5.2.2}	Ets	Ets	1.06249	0.546549
jaspar	MA0765.1_ETV5	ETV5_HUMAN	ETV5	HT-SELEX	10	Helix-turn-helix domains{3}	Tryptophan cluster factors{3.5}	Ets-related factors{3.5.2}	Elk-like factors{3.5.2.2}	Ets	Ets	0.946105	0.572721
jaspar	MA0645.1_ETV6	ETV6_HUMAN	ETV6	HT-SELEX	10	Helix-turn-helix domains{3}	Tryptophan cluster factors{3.5}	Ets-related factors{3.5.2}	ETV6-like factors{3.5.2.6}	Ets	Ets	1.23543	0.574387
jaspar	MA0887.1_EVX1	EVX1_HUMAN	EVX1	HT-SELEX	10	Helix-turn-helix domains{3}	Homeo domain factors{3.1}	HOX-related factors{3.1.1}	EVX (Even-skipped homolog){3.1.1.10}	Homeodomain	Homeobox	0.773396	0.346297
jaspar	MA0888.1_EVX2	EVX2_HUMAN	EVX2	HT-SELEX	10	Helix-turn-helix domains{3}	Homeo domain factors{3.1}	HOX-related factors{3.1.1}	EVX (Even-skipped homolog){3.1.1.10}	Homeodomain	Homeobox	0.781345	0.343902
jaspar	MA0156.2_FEV	FEV_HUMAN	FEV	HT-SELEX	10	Helix-turn-helix domains{3}	Tryptophan cluster factors{3.5}	Ets-related factors{3.5.2}	Ets-like factors{3.5.2.1}	Ets	Ets	1.1713	0.541094
jaspar	MA0820.1_FIGLA	FIGLA_HUMAN	FIGLA	HT-SELEX	10	Basic domains{1}	Basic helix-loop-helix factors (bHLH){1.2}	Tal-related factors{1.2.3}	Twist-like factors{1.2.3.2}	bHLH	HLH	1.03864	0.545772
jaspar	MA0149.1_EWSR1-FLI1	FLI1_HUMAN	FLI1	ChIP-seq	18	Helix-turn-helix domains{3}	Tryptophan cluster factors{3.5}	Ets-related factors{3.5.2}	Ets-like factors{3.5.2.1}	Ets	Ets	1.82619	0.554497
jaspar	MA0475.2_FLI1	FLI1_HUMAN	FLI1	HT-SELEX	10	Helix-turn-helix domains{3}	Tryptophan cluster factors{3.5}	Ets-related factors{3.5.2}	Ets-like factors{3.5.2.1}	Ets	Ets	1.32793	0.545087
jaspar	MA0099.3_FOS::JUN	FOS_HUMAN	FOS	SMiLE-seq	10	Basic domains{1}	Basic leucine zipper factors (bZIP){1.1}	Fos-related factors{1.1.2}	Fos factors{1.1.2.1}	bZIP	bZIP_1	1.1747	0.4146
jaspar	MA0476.1_FOS	FOS_HUMAN	FOS	ChIP-seq	11	Basic domains{1}	Basic leucine zipper factors (bZIP){1.1}	Fos-related factors{1.1.2}	Fos factors{1.1.2.1}	bZIP	bZIP_1	1.23969	0.422751
jaspar	MA1126.1_FOS::JUN_var.2	FOS_HUMAN	FOS	SMiLE-seq	16	Basic domains{1}	Basic leucine zipper factors (bZIP){1.1}	Fos-related factors{1.1.2}	Fos factors{1.1.2.1}	bZIP	bZIP_1	0.648712	0.44902
jaspar	MA1134.1_FOS::JUNB	FOS_HUMAN	FOS	SMiLE-seq	12	Basic domains{1}	Basic leucine zipper factors (bZIP){1.1}	Fos-related factors{1.1.2}	Fos factors{1.1.2.1}	bZIP	bZIP_1	1.0909	0.429526
jaspar	MA1141.1_FOS::JUND	FOS_HUMAN	FOS	SMiLE-seq	13	Basic domains{1}	Basic leucine zipper factors (bZIP){1.1}	Fos-related factors{1.1.2}	Fos factors{1.1.2.1}	bZIP	bZIP_1	1.02344	0.447088
jaspar	MA1127.1_FOSB::JUN	FOSB_HUMAN	FOSB	SMiLE-seq	11	Basic domains{1}	Basic leucine zipper factors (bZIP){1.1}	Fos-related factors{1.1.2}	Fos factors{1.1.2.1}	bZIP	bZIP_1	1.16703	0.439212
jaspar	MA1135.1_FOSB::JUNB	FOSB_HUMAN	FOSB	SMiLE-seq	10	Basic domains{1}	Basic leucine zipper factors (bZIP){1.1}	Fos-related factors{1.1.2}	Fos factors{1.1.2.1}	bZIP	bZIP_1	1.27075	0.411519
jaspar	MA1136.1_FOSB::JUNB_var.2	FOSB_HUMAN	FOSB	SMiLE-seq	10	Basic domains{1}	Basic leucine zipper factors (bZIP){1.1}	Fos-related factors{1.1.2}	Fos factors{1.1.2.1}	bZIP	bZIP_1	1.11557	0.44162
jaspar	MA0477.1_FOSL1	FOSL1_HUMAN	FOSL1	ChIP-seq	11	Basic domains{1}	Basic leucine zipper factors (bZIP){1.1}	Fos-related factors{1.1.2}	Fos factors{1.1.2.1}	bZIP	bZIP_1	1.29824	0.4771
jaspar	MA1128.1_FOSL1::JUN	FOSL1_HUMAN	FOSL1	SMiLE-seq	13	Basic domains{1}	Basic leucine zipper factors (bZIP){1.1}	Fos-related factors{1.1.2}	Fos factors{1.1.2.1}	bZIP	bZIP_1	0.942	0.432028
jaspar	MA1129.1_FOSL1::JUN_var.2	FOSL1_HUMAN	FOSL1	SMiLE-seq	10	Basic domains{1}	Basic leucine zipper factors (bZIP){1.1}	Fos-related factors{1.1.2}	Fos factors{1.1.2.1}	bZIP	bZIP_1	1.02599	0.426149
jaspar	MA1137.1_FOSL1::JUNB	FOSL1_HUMAN	FOSL1	SMiLE-seq	13	Basic domains{1}	Basic leucine zipper factors (bZIP){1.1}	Fos-related factors{1.1.2}	Fos factors{1.1.2.1}	bZIP	bZIP_1	0.705123	0.421463
jaspar	MA1142.1_FOSL1::JUND	FOSL1_HUMAN	FOSL1	SMiLE-seq	10	Basic domains{1}	Basic leucine zipper factors (bZIP){1.1}	Fos-related factors{1.1.2}	Fos factors{1.1.2.1}	bZIP	bZIP_1	0.746269	0.398056
jaspar	MA1143.1_FOSL1::JUND_var.2	FOSL1_HUMAN	FOSL1	SMiLE-seq	10	Basic domains{1}	Basic leucine zipper factors (bZIP){1.1}	Fos-related factors{1.1.2}	Fos factors{1.1.2.1}	bZIP	bZIP_1	0.740366	0.442894
jaspar	MA0478.1_FOSL2	FOSL2_HUMAN	FOSL2	ChIP-seq	11	Basic domains{1}	Basic leucine zipper factors (bZIP){1.1}	Fos-related factors{1.1.2}	Fos factors{1.1.2.1}	bZIP	bZIP_1	1.27388	0.476803
jaspar	MA1130.1_FOSL2::JUN	FOSL2_HUMAN	FOSL2	SMiLE-seq	12	Basic domains{1}	Basic leucine zipper factors (bZIP){1.1}	Fos-related factors{1.1.2}	Fos factors{1.1.2.1}	bZIP	bZIP_1	1.01129	0.430378
jaspar	MA1131.1_FOSL2::JUN_var.2	FOSL2_HUMAN	FOSL2	SMiLE-seq	11	Basic domains{1}	Basic leucine zipper factors (bZIP){1.1}	Fos-related factors{1.1.2}	Fos factors{1.1.2.1}	bZIP	bZIP_1	1.19659	0.437638
jaspar	MA1138.1_FOSL2::JUNB	FOSL2_HUMAN	FOSL2	SMiLE-seq	10	Basic domains{1}	Basic leucine zipper factors (bZIP){1.1}	Fos-related factors{1.1.2}	Fos factors{1.1.2.1}	bZIP	bZIP_1	1.294	0.400588
jaspar	MA1139.1_FOSL2::JUNB_var.2	FOSL2_HUMAN	FOSL2	SMiLE-seq	12	Basic domains{1}	Basic leucine zipper factors (bZIP){1.1}	Fos-related factors{1.1.2}	Fos factors{1.1.2.1}	bZIP	bZIP_1	1.1256	0.433459
jaspar	MA1144.1_FOSL2::JUND	FOSL2_HUMAN	FOSL2	SMiLE-seq	10	Basic domains{1}	Basic leucine zipper factors (bZIP){1.1}	Fos-related factors{1.1.2}	Fos factors{1.1.2.1}	bZIP	bZIP_1	1.29564	0.412576
jaspar	MA1145.1_FOSL2::JUND_var.2	FOSL2_HUMAN	FOSL2	SMiLE-seq	15	Basic domains{1}	Basic leucine zipper factors (bZIP){1.1}	Fos-related factors{1.1.2}	Fos factors{1.1.2.1}	bZIP	bZIP_1	0.880295	0.470633
jaspar	MA0148.3_FOXA1	FOXA1_HUMAN	FOXA1	ChIP-seq	15	Helix-turn-helix domains{3}	Fork head / winged helix factors{3.3}	Forkhead box (FOX) factors{3.3.1}	FOXA{3.3.1.1}	Forkhead	Forkhead	0.917636	0.334387
jaspar	MA0047.2_Foxa2	FOXA2_HUMAN	FOXA2	ChIP-seq	12	Helix-turn-helix domains{3}	Fork head / winged helix factors{3.3}	Forkhead box (FOX) factors{3.3.1}	FOXA{3.3.1.1}	Forkhead	Forkhead	1.10563	0.315129
jaspar	MA0845.1_FOXB1	FOXB1_HUMAN	FOXB1	HT-SELEX	11	Helix-turn-helix domains{3}	Fork head / winged helix factors{3.3}	Forkhead box (FOX) factors{3.3.1}	FOXB{3.3.1.2}	Forkhead	Forkhead	1.11283	0.193124
jaspar	MA0032.2_FOXC1	FOXC1_HUMAN	FOXC1	HT-SELEX	11	Helix-turn-helix domains{3}	Fork head / winged helix factors{3.3}	Forkhead box (FOX) factors{3.3.1}	FOXC{3.3.1.3}	Forkhead	Forkhead	1.07956	0.204347
jaspar	MA0846.1_FOXC2	FOXC2_HUMAN	FOXC2	HT-SELEX	12	Helix-turn-helix domains{3}	Fork head / winged helix factors{3.3}	Forkhead box (FOX) factors{3.3.1}	FOXC{3.3.1.3}	Forkhead	Forkhead	0.967223	0.232036
jaspar	MA0031.1_FOXD1	FOXD1_HUMAN	FOXD1	SELEX	8	Helix-turn-helix domains{3}	Fork head / winged helix factors{3.3}	Forkhead box (FOX) factors{3.3.1}	FOXD{3.3.1.4}			1.4908	0.275
jaspar	MA0847.1_FOXD2	FOXD2_HUMAN	FOXD2	HT-SELEX	7	Helix-turn-helix domains{3}	Fork head / winged helix factors{3.3}	Forkhead box (FOX) factors{3.3.1}	FOXD{3.3.1.4}	Forkhead	Forkhead	1.23171	0.260408
jaspar	MA0041.1_Foxd3	FOXD3_HUMAN	FOXD3	SELEX	12	Helix-turn-helix domains{3}	Fork head / winged helix factors{3.3}	Forkhead box (FOX) factors{3.3.1}	FOXD{3.3.1.4}	Forkhead	Forkhead	1.07874	0.223404
jaspar	MA0030.1_FOXF2	FOXF2_HUMAN	FOXF2	SELEX	14	Helix-turn-helix domains{3}	Fork head / winged helix factors{3.3}	Forkhead box (FOX) factors{3.3.1}	FOXF{3.3.1.6}			1.05884	0.341167
jaspar	MA0613.1_FOXG1	FOXG1_HUMAN	FOXG1	PBM	8	Helix-turn-helix domains{3}	Fork head / winged helix factors{3.3}	Forkhead box (FOX) factors{3.3.1}	FOXG{3.3.1.7}	Forkhead	Forkhead	1.66762	0.225203
jaspar	MA0479.1_FOXH1	FOXH1_HUMAN	FOXH1	ChIP-seq	11	Helix-turn-helix domains{3}	Fork head / winged helix factors{3.3}	Forkhead box (FOX) factors{3.3.1}	FOXH{3.3.1.8}	Forkhead	Forkhead	1.25105	0.401092
jaspar	MA0042.2_FOXI1	FOXI1_HUMAN	FOXI1	HT-SELEX	7	Helix-turn-helix domains{3}	Fork head / winged helix factors{3.3}	Forkhead box (FOX) factors{3.3.1}	FOXI{3.3.1.9}	Forkhead	Forkhead	1.65964	0.268179
jaspar	MA0614.1_Foxj2	FOXJ2_HUMAN	FOXJ2	PBM	8	Helix-turn-helix domains{3}	Fork head / winged helix factors{3.3}	Forkhead box (FOX) factors{3.3.1}	FOXJ{3.3.1.10}	Forkhead	Forkhead	1.47272	0.246602
jaspar	MA0851.1_Foxj3	FOXJ3_HUMAN	FOXJ3	universal protein binding microarray (PBM)	17	Helix-turn-helix domains{3}	Fork head / winged helix factors{3.3}	Forkhead box (FOX) factors{3.3.1}	FOXJ{3.3.1.10}	Forkhead	Forkhead	0.782988	0.330328
jaspar	MA0852.2_FOXK1	FOXK1_HUMAN	FOXK1	ChIP-seq	14	Helix-turn-helix domains{3}	Fork head / winged helix factors{3.3}	Forkhead box (FOX) factors{3.3.1}	FOXK{3.3.1.11}	Forkhead	Forkhead	0.819611	0.387108
jaspar	MA1103.1_FOXK2	FOXK2_HUMAN	FOXK2	ChIP-seq	11	Helix-turn-helix domains{3}	Fork head / winged helix factors{3.3}	Forkhead box (FOX) factors{3.3.1}	FOXK{3.3.1.11}			0.956891	0.319282
jaspar	MA0033.2_FOXL1	FOXL1_HUMAN	FOXL1	HT-SELEX	7	Helix-turn-helix domains{3}	Fork head / winged helix factors{3.3}	Forkhead box (FOX) factors{3.3.1}	FOXL{3.3.1.12}	Forkhead	Forkhead	1.51799	0.225071
jaspar	MA0480.1_Foxo1	FOXO1_HUMAN	FOXO1	ChIP-seq	11	Helix-turn-helix domains{3}	Fork head / winged helix factors{3.3}	Forkhead box (FOX) factors{3.3.1}	FOXO{3.3.1.15}	Forkhead	Forkhead	1.20367	0.364586
jaspar	MA0157.2_FOXO3	FOXO3_HUMAN	FOXO3	HT-SELEX	8	Helix-turn-helix domains{3}	Fork head / winged helix factors{3.3}	Forkhead box (FOX) factors{3.3.1}	FOXO{3.3.1.15}	Forkhead	Forkhead	1.67835	0.2643
jaspar	MA0848.1_FOXO4	FOXO4_HUMAN	FOXO4	HT-SELEX	7	Helix-turn-helix domains{3}	Fork head / winged helix factors{3.3}	Forkhead box (FOX) factors{3.3.1}	FOXO{3.3.1.15}	Forkhead	Forkhead	1.5229	0.268678
jaspar	MA0849.1_FOXO6	FOXO6_HUMAN	FOXO6	HT-SELEX	7	Helix-turn-helix domains{3}	Fork head / winged helix factors{3.3}	Forkhead box (FOX) factors{3.3.1}	FOXO{3.3.1.15}			1.71311	0.27885
jaspar	MA0481.2_FOXP1	FOXP1_HUMAN	FOXP1	ChIP-seq	12	Helix-turn-helix domains{3}	Fork head / winged helix factors{3.3}	Forkhead box (FOX) factors{3.3.1}	FOXP{3.3.1.16}	Forkhead	Forkhead	0.984339	0.356345
jaspar	MA0593.1_FOXP2	FOXP2_HUMAN	FOXP2	ChIP-seq	11	Helix-turn-helix domains{3}	Fork head / winged helix factors{3.3}	Forkhead box (FOX) factors{3.3.1}	FOXP{3.3.1.16}	Forkhead	Forkhead	1.25473	0.305008
jaspar	MA0850.1_FOXP3	FOXP3_HUMAN	FOXP3	HT-SELEX	7	Helix-turn-helix domains{3}	Fork head / winged helix factors{3.3}	Forkhead box (FOX) factors{3.3.1}	FOXP{3.3.1.16}	Forkhead	Forkhead	1.22772	0.29222
jaspar	MA0040.1_Foxq1	FOXQ1_HUMAN	FOXQ1	SELEX	11	Helix-turn-helix domains{3}	Fork head / winged helix factors{3.3}	Forkhead box (FOX) factors{3.3.1}	FOXQ{3.3.1.17}	Forkhead	Forkhead	1.27911	0.20202
jaspar	MA0062.2_Gabpa	GABPA_HUMAN	GABPA	ChIP-seq	11	Helix-turn-helix domains{3}	Tryptophan cluster factors{3.5}	Ets-related factors{3.5.2}	Ets-like factors{3.5.2.1}	Ets	Ets	1.21227	0.647454
jaspar	MA0035.3_Gata1	GATA1_HUMAN	GATA1	ChIP-seq	11	Zinc-coordinating DNA-binding domains{2}	Other C4 zinc finger-type factors{2.2}	GATA-type zinc fingers{2.2.1}	Two zinc-finger GATA factors{2.2.1.1}	GATA	GATA	1.23612	0.352042
jaspar	MA0140.2_GATA1::TAL1	GATA1_HUMAN	GATA1	ChIP-seq	18	Zinc-coordinating DNA-binding domains{2}	Other C4 zinc finger-type factors{2.2}	GATA-type zinc fingers{2.2.1}	Two zinc-finger GATA factors{2.2.1.1}	GATA	GATA	0.7942	0.444265
jaspar	MA0036.3_GATA2	GATA2_HUMAN	GATA2	ChIP-seq	11	Zinc-coordinating DNA-binding domains{2}	Other C4 zinc finger-type factors{2.2}	GATA-type zinc fingers{2.2.1}	Two zinc-finger GATA factors{2.2.1.1}	GATA	GATA	0.982399	0.345081
jaspar	MA0037.3_GATA3	GATA3_HUMAN	GATA3	SMiLE-seq	8	Zinc-coordinating DNA-binding domains{2}	Other C4 zinc finger-type factors{2.2}	GATA-type zinc fingers{2.2.1}	Two zinc-finger GATA factors{2.2.1.1}	GATA	GATA	1.22393	0.32575
jaspar	MA0482.1_Gata4	GATA4_HUMAN	GATA4	ChIP-seq	11	Zinc-coordinating DNA-binding domains{2}	Other C4 zinc finger-type factors{2.2}	GATA-type zinc fingers{2.2.1}	Two zinc-finger GATA factors{2.2.1.1}	GATA	GATA	1.21087	0.387671
jaspar	MA0766.1_GATA5	GATA5_HUMAN	GATA5	HT-SELEX	8	Zinc-coordinating DNA-binding domains{2}	Other C4 zinc finger-type factors{2.2}	GATA-type zinc fingers{2.2.1}	Two zinc-finger GATA factors{2.2.1.1}	GATA	GATA	1.04343	0.336013
jaspar	MA1104.1_GATA6	GATA6_HUMAN	GATA6	ChIP-seq	13	Zinc-coordinating DNA-binding domains{2}	Other C4 zinc finger-type factors{2.2}	GATA-type zinc fingers{2.2.1}	Two zinc-finger GATA factors{2.2.1.1}	GATA	GATA	0.914941	0.345077
jaspar	MA0889.1_GBX1	GBX1_HUMAN	GBX1	HT-SELEX	10	Helix-turn-helix domains{3}	Homeo domain factors{3.1}	HOX-related factors{3.1.1}	GBX (Gastrulation brain homeobox){3.1.1.11}	Homeodomain	Homeobox	1.0843	0.321874
jaspar	MA0890.1_GBX2	GBX2_HUMAN	GBX2	HT-SELEX	10	Helix-turn-helix domains{3}	Homeo domain factors{3.1}	HOX-related factors{3.1.1}	GBX (Gastrulation brain homeobox){3.1.1.11}	Homeodomain	Homeobox	1.00205	0.300068
jaspar	MA0646.1_GCM1	GCM1_HUMAN	GCM1	HT-SELEX	11	beta-Hairpin exposed by an alpha/beta-scaffold{7}	GCM domain factors{7.2}	GCM factors{7.2.1}	GCMa (GCM1){7.2.1.0.1}	GCM	GCM	1.184	0.618584
jaspar	MA0767.1_GCM2	GCM2_HUMAN	GCM2	HT-SELEX	10	beta-Hairpin exposed by an alpha/beta-scaffold{7}	GCM domain factors{7.2}	GCM factors{7.2.1}	GCMb (GCM2){7.2.1.0.2}	GCM	GCM	1.10045	0.609312
jaspar	MA0038.1_Gfi1	GFI1_HUMAN	GFI1	SELEX	10	Zinc-coordinating DNA-binding domains{2}	C2H2 zinc finger factors{2.3}	More than 3 adjacent zinc finger factors{2.3.3}	GFI1 factors{2.3.3.21}	C2H2 ZF	zf-C2H2	0.947017	0.390566
jaspar	MA0483.1_Gfi1b	GFI1B_HUMAN	GFI1B	ChIP-seq	11	Zinc-coordinating DNA-binding domains{2}	C2H2 zinc finger factors{2.3}	More than 3 adjacent zinc finger factors{2.3.3}	GFI1 factors{2.3.3.21}	C2H2 ZF	zf-C2H2	1.22852	0.414899
jaspar	MA0734.1_GLI2	GLI2_HUMAN	GLI2	HT-SELEX	12	Zinc-coordinating DNA-binding domains{2}	C2H2 zinc finger factors{2.3}	More than 3 adjacent zinc finger factors{2.3.3}	GLI-like factors{2.3.3.1}	C2H2 ZF	zf-C2H2	1.16702	0.635749
jaspar	MA0735.1_GLIS1	GLIS1_HUMAN	GLIS1	HT-SELEX	16	Zinc-coordinating DNA-binding domains{2}	C2H2 zinc finger factors{2.3}	More than 3 adjacent zinc finger factors{2.3.3}	GLI-like factors{2.3.3.1}	C2H2 ZF	zf-C2H2	1.58504	0.695068
jaspar	MA0736.1_GLIS2	GLIS2_HUMAN	GLIS2	HT-SELEX	14	Zinc-coordinating DNA-binding domains{2}	C2H2 zinc finger factors{2.3}	More than 3 adjacent zinc finger factors{2.3.3}	GLI-like factors{2.3.3.1}	C2H2 ZF	zf-C2H2	1.20505	0.751627
jaspar	MA0737.1_GLIS3	GLIS3_HUMAN	GLIS3	HT-SELEX	14	Zinc-coordinating DNA-binding domains{2}	C2H2 zinc finger factors{2.3}	More than 3 adjacent zinc finger factors{2.3.3}	GLI-like factors{2.3.3.1}	C2H2 ZF	zf-C2H2	1.50232	0.680664
jaspar	MA0615.1_Gmeb1	GMEB1_HUMAN	GMEB1	universal protein binding microarray (PBM)	17	alpha-Helices exposed by beta-structures{5}	SAND domain factors{5.3}	GMEB{5.3.3}	GMEB{5.3.3.1}	SAND	SAND	0.491926	0.520862
jaspar	MA0862.1_GMEB2	GMEB2_HUMAN	GMEB2	HT-SELEX	8	alpha-Helices exposed by beta-structures{5}	SAND domain factors{5.3}	GMEB{5.3.3}	GMEB{5.3.3.1}	SAND	SAND	1.23575	0.412522
jaspar	MA0647.1_GRHL1	GRHL1_HUMAN	GRHL1	HT-SELEX	12	Immunoglobulin fold{6}	Grainyhead domain factors{6.7}	Grainyhead-related factors{6.7.1}	GRH-like proteins{6.7.1.1}	Grainyhead	CP2	1.19051	0.397451
jaspar	MA1105.1_GRHL2	GRHL2_HUMAN	GRHL2	ChIP-seq	15	Immunoglobulin fold{6}	Grainyhead domain factors{6.7}	Grainyhead-related factors{6.7.1}	GRH-like proteins{6.7.1.1}	Grainyhead	CP2	0.803317	0.422975
jaspar	MA0648.1_GSC	GSC_HUMAN	GSC	HT-SELEX	10	Helix-turn-helix domains{3}	Homeo domain factors{3.1}	Paired-related HD factors{3.1.3}	GSC{3.1.3.9}	Homeodomain	Homeobox	0.964307	0.410617
jaspar	MA0891.1_GSC2	GSC2_HUMAN	GSC2	HT-SELEX	10	Helix-turn-helix domains{3}	Homeo domain factors{3.1}	Paired-related HD factors{3.1.3}	GSC{3.1.3.9}	Homeodomain	Homeobox	0.793525	0.400942
jaspar	MA0892.1_GSX1	GSX1_HUMAN	GSX1	HT-SELEX	10	Helix-turn-helix domains{3}	Homeo domain factors{3.1}	HOX-related factors{3.1.1}	GSX{3.1.1.12}	Homeodomain	Homeobox	0.63421	0.308389
jaspar	MA0893.1_GSX2	GSX2_HUMAN	GSX2	HT-SELEX	10	Helix-turn-helix domains{3}	Homeo domain factors{3.1}	HOX-related factors{3.1.1}	GSX{3.1.1.12}	Homeodomain	Homeobox	0.626839	0.293948
jaspar	MA0092.1_Hand1::Tcf3	HAND1_HUMAN	HAND1	SELEX	10	Basic domains{1}	Basic helix-loop-helix factors (bHLH){1.2}	Tal-related factors{1.2.3}	Twist-like factors{1.2.3.2}			1.01436	0.506897
jaspar	MA1099.1_Hes1	HES1_HUMAN	HES1	PBM	10	Basic domains{1}	Basic helix-loop-helix factors (bHLH){1.2}	Hairy-related factors{1.2.4}	Hairy-like factors{1.2.4.1}	bHLH	HLH	0.542856	0.643741
jaspar	MA0616.1_Hes2	HES2_HUMAN	HES2	PBM	13	Basic domains{1}	Basic helix-loop-helix factors (bHLH){1.2}	Hairy-related factors{1.2.4}	Hairy-like factors{1.2.4.1}	bHLH	HLH	0.639142	0.531786
jaspar	MA0821.1_HES5	HES5_HUMAN	HES5	HT-SELEX	12	Basic domains{1}	Basic helix-loop-helix factors (bHLH){1.2}	Hairy-related factors{1.2.4}	Hairy-like factors{1.2.4.1}	bHLH	HLH	1.54434	0.701741
jaspar	MA0822.1_HES7	HES7_HUMAN	HES7	HT-SELEX	12	Basic domains{1}	Basic helix-loop-helix factors (bHLH){1.2}	Hairy-related factors{1.2.4}	Hairy-like factors{1.2.4.1}	bHLH	HLH	1.64866	0.726537
jaspar	MA0894.1_HESX1	HESX1_HUMAN	HESX1	HT-SELEX	10	Helix-turn-helix domains{3}	Homeo domain factors{3.1}	Paired-related HD factors{3.1.3}	HESX{3.1.3.10}	Homeodomain	Homeobox	1.07443	0.274276
jaspar	MA0823.1_HEY1	HEY1_HUMAN	HEY1	HT-SELEX	10	Basic domains{1}	Basic helix-loop-helix factors (bHLH){1.2}	Hairy-related factors{1.2.4}	Hairy-like factors{1.2.4.1}	bHLH	HLH	1.22694	0.687309
jaspar	MA0649.1_HEY2	HEY2_HUMAN	HEY2	HT-SELEX	10	Basic domains{1}	Basic helix-loop-helix factors (bHLH){1.2}	Hairy-related factors{1.2.4}	Hairy-like factors{1.2.4.1}	bHLH	HLH	1.19679	0.672763
jaspar	MA0739.1_Hic1	HIC1_HUMAN	HIC1	HT-SELEX	9	Zinc-coordinating DNA-binding domains{2}	C2H2 zinc finger factors{2.3}	Factors with multiple dispersed zinc fingers{2.3.4}	Hypermethylated in Cancer proteins{2.3.4.17}	C2H2 ZF	zf-C2H2	1.0577	0.596233
jaspar	MA0738.1_HIC2	HIC2_HUMAN	HIC2	HT-SELEX	9	Zinc-coordinating DNA-binding domains{2}	C2H2 zinc finger factors{2.3}	Factors with multiple dispersed zinc fingers{2.3.4}	Hypermethylated in Cancer proteins{2.3.4.17}	C2H2 ZF	zf-C2H2	0.939689	0.629116
jaspar	MA0259.1_ARNT::HIF1A	HIF1A_HUMAN	HIF1A	COMPILED	8	Basic domains{1}	Basic helix-loop-helix factors (bHLH){1.2}	PAS domain factors{1.2.5}	Ahr-like factors{1.2.5.1}	bHLH	HLH	1.21748	0.657452
jaspar	MA1106.1_HIF1A	HIF1A_HUMAN	HIF1A	ChIP-seq	10	Basic domains{1}	Basic helix-loop-helix factors (bHLH){1.2}	PAS domain factors{1.2.5}	Ahr-like factors{1.2.5.1}	bHLH	HLH	1.0338	0.617857
jaspar	MA0131.2_HINFP	HINFP_HUMAN	HINFP	HT-SELEX	12	Zinc-coordinating DNA-binding domains{2}	C2H2 zinc finger factors{2.3}	Factors with multiple dispersed zinc fingers{2.3.4}	HINFP-like factors{2.3.4.21}	C2H2 ZF	zf-C2H2	1.08531	0.724747
jaspar	MA0043.2_HLF	HLF_HUMAN	HLF	HT-SELEX	12	Basic domains{1}	Basic leucine zipper factors (bZIP){1.1}	C/EBP-related{1.1.8}	PAR factors{1.1.8.2}	bZIP	bZIP_1	0.986137	0.341207
jaspar	MA0109.1_HLTF	HLTF_HUMAN	HLTF	SELEX	10							0.746927	0.397047
jaspar	MA0895.1_HMBOX1	HMBX1_HUMAN	HMBOX1	HT-SELEX	10	Helix-turn-helix domains{3}	Homeo domain factors{3.1}	POU domain factors{3.1.10}	HNF1-like factors{3.1.10.7}	Homeodomain	Homeobox	0.958305	0.357276
jaspar	MA0896.1_Hmx1	HMX1_HUMAN	HMX1	universal protein binding microarray (PBM)	17	Helix-turn-helix domains{3}	Homeo domain factors{3.1}	NK-related factors{3.1.2}	NK-5/HMX{3.1.2.18}	Homeodomain	Homeobox	0.799959	0.382905
jaspar	MA0897.1_Hmx2	HMX2_HUMAN	HMX2	universal protein binding microarray (PBM)	17	Helix-turn-helix domains{3}	Homeo domain factors{3.1}	NK-related factors{3.1.2}	NK-5/HMX{3.1.2.18}	Homeodomain	Homeobox	0.846494	0.334882
jaspar	MA0898.1_Hmx3	PELP1_HUMAN	HMX3	universal protein binding microarray (PBM)	17							0.820581	0.330076
jaspar	MA0046.2_HNF1A	HNF1A_HUMAN	HNF1A	HT-SELEX	15	Helix-turn-helix domains{3}	Homeo domain factors{3.1}	POU domain factors{3.1.10}	HNF1-like factors{3.1.10.7}	Homeodomain	Homeobox	1.05866	0.227053
[truncated: 4,813 more rows]
