# Supplementary material for: Insights gained from a comprehensive all-against-all transcription factor binding motif benchmarking study
Source: Genome Biol. 2020 May 11;21:114. doi: 10.1186/s13059-020-01996-3 (PMC7212583; doi:10.1186/s13059-020-01996-3)
Supplement: Supplementary file 7 — Additional file 7. List of PBM experiments used. [file 13059_2020_1996_MOESM7_ESM.txt]

BAR15A.ARX_REF_R1_combinatorial.txt
BAR15A.ARX_REF_R2_combinatorial.txt
BAR15A.BCL6_REF_R1_combinatorial.txt
BAR15A.CRX_REF_R1_combinatorial.txt
BAR15A.EGR2_REF_R1_combinatorial.txt
BAR15A.ESX1_REF_R1_combinatorial.txt
BAR15A.FOXC1_REF_R1_combinatorial.txt
BAR15A.GFI1_REF_R1_combinatorial.txt
BAR15A.GFI1B_REF_R1_combinatorial.txt
BAR15A.GFI1B_REF_R2_combinatorial.txt
BAR15A.HESX1_REF_R1_combinatorial.txt
BAR15A.HESX1_REF_R2_combinatorial.txt
BAR15A.HOXB7_REF_R1_combinatorial.txt
BAR15A.HOXB7_REF_R2_combinatorial.txt
BAR15A.HOXC4_REF_R1_combinatorial.txt
BAR15A.HOXC4_REF_R2_combinatorial.txt
BAR15A.HOXD13_REF_R1_combinatorial.txt
BAR15A.HOXD13_REF_R2_combinatorial.txt
BAR15A.HOXD13_REF_R2_original_combinatorial.txt
BAR15A.ISX_REF_R1_combinatorial.txt
BAR15A.ISX_REF_R2_combinatorial.txt
BAR15A.KLF1_REF_R1_combinatorial.txt
BAR15A.KLF1_REF_R2_combinatorial.txt
BAR15A.KLF11_REF_R1_combinatorial.txt
BAR15A.MSX2_REF_R1_combinatorial.txt
BAR15A.MSX2_REF_R2_combinatorial.txt
BAR15A.NKX2.5_REF_R1_combinatorial.txt
BAR15A.NKX2.8_REF_R1_combinatorial.txt
BAR15A.NR1H4_REF_R1_combinatorial.txt
BAR15A.NR2E3_REF_R1_combinatorial.txt
BAR15A.OVOL2_REF_R1_combinatorial.txt
BAR15A.PAX3_REF_R1_combinatorial.txt
BAR15A.PAX4_REF_R1_combinatorial.txt
BAR15A.PAX4_REF_R2_combinatorial.txt
BAR15A.PAX4_REF_R3_combinatorial.txt
BAR15A.PAX6_REF_R1_combinatorial.txt
BAR15A.PAX6_REF_R2_combinatorial.txt
BAR15A.PAX7_REF_R1_combinatorial.txt
BAR15A.PBX4_REF_R1_combinatorial.txt
BAR15A.PBX4_REF_R2_combinatorial.txt
BAR15A.PHOX2B_REF_R1_combinatorial.txt
BAR15A.PITX2_REF_R1_combinatorial.txt
BAR15A.PITX2_REF_R2_combinatorial.txt
BAR15A.POU3F4_REF_R1_combinatorial.txt
BAR15A.POU4F3_REF_R1_combinatorial.txt
BAR15A.POU6F2_REF_R1_combinatorial.txt
BAR15A.PROP1_REF_R1_combinatorial.txt
BAR15A.SIX6_REF_R1_combinatorial.txt
BAR15A.SIX6_REF_R2_combinatorial.txt
BAR15A.SNAI2_REF_R1_combinatorial.txt
BAR15A.VAX2_REF_R1_combinatorial.txt
BAR15A.VAX2_REF_R2_combinatorial.txt
BAR15A.VENTX_REF_R1_combinatorial.txt
BAR15A.VSX1_REF_R1_combinatorial.txt
BAR15A.VSX2_REF_R1_combinatorial.txt
BAR15A.WT1_REF_R1_combinatorial.txt
BAR15A.ZNF200_REF_R1_combinatorial.txt
BAR15A.ZNF655_REF_R1_combinatorial.txt
BAR15A.ZNF655_REF_R2_combinatorial.txt
Cell08.Alx3_3418.2_deBruijn.txt
Cell08.Alx4_1744.1_deBruijn.txt
Cell08.Arx_1738.2_deBruijn.txt
Cell08.Bapx1_2343.1_deBruijn.txt
Cell08.Barhl1_2590.2_deBruijn.txt
Cell08.Barhl2_3868.1_deBruijn.txt
Cell08.Barx1_2877.1_deBruijn.txt
Cell08.Barx2_3447.2_deBruijn.txt
Cell08.Bsx_3483.2_deBruijn.txt
Cell08.Cart1_0997.1_deBruijn.txt
Cell08.Cart1_1275.1_deBruijn.txt
Cell08.Cdx1_2245.1_deBruijn.txt
Cell08.Cdx2_4272.1_deBruijn.txt
Cell08.Cphx_3484.1_deBruijn.txt
Cell08.Crx_3485.1_deBruijn.txt
Cell08.Cutl1_3494.1_deBruijn.txt
Cell08.Cutl1_3494.2_deBruijn.txt
Cell08.Dbx1_3486.1_deBruijn.txt
Cell08.Dbx2_3487.1_deBruijn.txt
Cell08.Dlx1_1741.2_deBruijn.txt
Cell08.Dlx2_2273.2_deBruijn.txt
Cell08.Dlx3_1030.1_deBruijn.txt
Cell08.Dlx4_3488.2_deBruijn.txt
Cell08.Dlx5_3419.2_deBruijn.txt
Cell08.Dmbx1_2277.1_deBruijn.txt
Cell08.Dobox4_3956.2_deBruijn.txt
Cell08.Dobox5_3493.1_deBruijn.txt
Cell08.Duxl_1286.2_deBruijn.txt
Cell08.Emx2_3420.1_deBruijn.txt
Cell08.En1_3123.2_deBruijn.txt
Cell08.En2_0952.1_deBruijn.txt
Cell08.Esx1_3124.2_deBruijn.txt
Cell08.Evx1_3952.2_deBruijn.txt
Cell08.Evx2_2645.3_deBruijn.txt
Cell08.Gbx1_2883.2_deBruijn.txt
Cell08.Gbx2_3110.1_deBruijn.txt
Cell08.Gsc_2327.3_deBruijn.txt
Cell08.Gsh2_3990.2_deBruijn.txt
Cell08.Hdx_3845.3_deBruijn.txt
Cell08.Hlx1_2350.1_deBruijn.txt
Cell08.Hlxb9_3422.1_deBruijn.txt
Cell08.Hmbox1_2674.1_deBruijn.txt
Cell08.Hmx1_3423.1_deBruijn.txt
Cell08.Hmx2_3424.3_deBruijn.txt
Cell08.Hmx3_3490.2_deBruijn.txt
Cell08.Homez_1063.2_deBruijn.txt
Cell08.Hoxa1_3425.1_deBruijn.txt
Cell08.Hoxa10_2318.1_deBruijn.txt
Cell08.Hoxa11_2218.1_deBruijn.txt
Cell08.Hoxa13_3126.1_deBruijn.txt
Cell08.Hoxa2_3079.1_deBruijn.txt
Cell08.Hoxa3_2783.2_deBruijn.txt
Cell08.Hoxa4_3426.1_deBruijn.txt
Cell08.Hoxa5_3415.1_deBruijn.txt
Cell08.Hoxa6_1040.1_deBruijn.txt
Cell08.Hoxa7_2668.2_deBruijn.txt
Cell08.Hoxa7_3750.1_deBruijn.txt
Cell08.Hoxa9_2622.2_deBruijn.txt
Cell08.Hoxb13_3479.1_deBruijn.txt
Cell08.Hoxb3_1720.2_deBruijn.txt
Cell08.Hoxb4_2627.1_deBruijn.txt
Cell08.Hoxb5_3122.2_deBruijn.txt
Cell08.Hoxb6_3428.2_deBruijn.txt
Cell08.Hoxb7_3953.1_deBruijn.txt
Cell08.Hoxb8_3780.2_deBruijn.txt
Cell08.Hoxb9_3413.1_deBruijn.txt
Cell08.Hoxc10_2779.2_deBruijn.txt
Cell08.Hoxc11_3718.2_deBruijn.txt
Cell08.Hoxc12_3480.1_deBruijn.txt
Cell08.Hoxc13_3127.1_deBruijn.txt
Cell08.Hoxc4_3491.1_deBruijn.txt
Cell08.Hoxc5_2630.2_deBruijn.txt
Cell08.Hoxc6_3954.2_deBruijn.txt
Cell08.Hoxc8_3429.2_deBruijn.txt
Cell08.Hoxc9_2367.2_deBruijn.txt
Cell08.Hoxd1_3448.1_deBruijn.txt
Cell08.Hoxd10_2368.2_deBruijn.txt
Cell08.Hoxd11_3873.1_deBruijn.txt
Cell08.Hoxd12_3481.1_deBruijn.txt
Cell08.Hoxd13_2356.1_deBruijn.txt
Cell08.Hoxd3_1742.2_deBruijn.txt
Cell08.Hoxd8_2644.1_deBruijn.txt
Cell08.Ipf1_3815.1_deBruijn.txt
Cell08.Irx2_0900.3_deBruijn.txt
Cell08.Irx3_0920.1_deBruijn.txt
Cell08.Irx3_2226.1_deBruijn.txt
Cell08.Irx4_2242.3_deBruijn.txt
Cell08.Irx5_2385.1_deBruijn.txt
Cell08.Irx6_2623.2_deBruijn.txt
Cell08.Isl2_3430.1_deBruijn.txt
Cell08.Isx_3445.1_deBruijn.txt
Cell08.Lbx2_3869.2_deBruijn.txt
Cell08.Lhx1_2240.2_deBruijn.txt
Cell08.Lhx2_0953.2_deBruijn.txt
Cell08.Lhx3_3431.1_deBruijn.txt
Cell08.Lhx4_1719.2_deBruijn.txt
Cell08.Lhx5_2279.1_deBruijn.txt
Cell08.Lhx6_2272.1_deBruijn.txt
Cell08.Lhx6_3432.1_deBruijn.txt
Cell08.Lhx8_2247.2_deBruijn.txt
Cell08.Lhx9_3492.1_deBruijn.txt
Cell08.Lmx1a_2238.2_deBruijn.txt
Cell08.Lmx1b_3433.2_deBruijn.txt
Cell08.Meis1_2335.1_deBruijn.txt
Cell08.Meox1_2310.2_deBruijn.txt
Cell08.Mrg1_2246.2_deBruijn.txt
Cell08.Mrg2_2302.1_deBruijn.txt
Cell08.Msx1_3031.2_deBruijn.txt
Cell08.Msx2_3449.1_deBruijn.txt
Cell08.Msx3_3206.1_deBruijn.txt
Cell08.Nkx1.1_3856.3_deBruijn.txt
Cell08.Nkx1.2_3214.1_deBruijn.txt
Cell08.Nkx2.2_2823.1_deBruijn.txt
Cell08.Nkx2.3_3435.1_deBruijn.txt
Cell08.Nkx2.4_3074.1_deBruijn.txt
Cell08.Nkx2.5_3436.1_deBruijn.txt
Cell08.Nkx2.6_3437.1_deBruijn.txt
Cell08.Nkx2.9_3082.1_deBruijn.txt
Cell08.Nkx3.1_2923.2_deBruijn.txt
Cell08.Nkx6.1_2825.1_deBruijn.txt
Cell08.Nkx6.1_2825.2_deBruijn.txt
Cell08.Nkx6.3_3446.1_deBruijn.txt
Cell08.Obox1_3970.2_deBruijn.txt
Cell08.Obox2_3438.2_deBruijn.txt
Cell08.Obox3_3439.1_deBruijn.txt
Cell08.Obox5_2284.1_deBruijn.txt
Cell08.Obox5_3963.2_deBruijn.txt
Cell08.Obox6_3440.2_deBruijn.txt
Cell08.Og2x_3719.1_deBruijn.txt
Cell08.Otp_3496.1_deBruijn.txt
Cell08.Otx1_2325.1_deBruijn.txt
Cell08.Otx2_3441.1_deBruijn.txt
Cell08.Pax4_3989.2_deBruijn.txt
Cell08.Pax6_3838.3_deBruijn.txt
Cell08.Pax7_3783.1_deBruijn.txt
Cell08.Pbx1_3203.1_deBruijn.txt
Cell08.Phox2a_3947.1_deBruijn.txt
Cell08.Phox2b_3948.1_deBruijn.txt
Cell08.Pitx1_2312.1_deBruijn.txt
Cell08.Pitx2_2274.3_deBruijn.txt
Cell08.Pitx3_3497.2_deBruijn.txt
Cell08.Pknox1_2364.2_deBruijn.txt
Cell08.Pknox2_3077.2_deBruijn.txt
Cell08.Pou1f1_3818.1_deBruijn.txt
Cell08.Pou2f1_3081.2_deBruijn.txt
Cell08.Pou2f2_3748.1_deBruijn.txt
Cell08.Pou2f3_3986.2_deBruijn.txt
Cell08.Pou3f1_3819.1_deBruijn.txt
Cell08.Pou3f2_2824.1_deBruijn.txt
Cell08.Pou3f3_3235.2_deBruijn.txt
Cell08.Pou3f4_3773.1_deBruijn.txt
Cell08.Pou4f3_2791.1_deBruijn.txt
Cell08.Pou6f1_1731.2_deBruijn.txt
Cell08.Pou6f1_3733.1_deBruijn.txt
Cell08.Prop1_3949.1_deBruijn.txt
Cell08.Prrx1_3442.1_deBruijn.txt
Cell08.Prrx2_3072.1_deBruijn.txt
Cell08.Rax_3443.1_deBruijn.txt
Cell08.Rhox11_1765.2_deBruijn.txt
Cell08.Rhox11_2205.1_deBruijn.txt
Cell08.Rhox6_4251.1_deBruijn.txt
Cell08.Shox2_2641.2_deBruijn.txt
Cell08.Six1_0935.2_deBruijn.txt
Cell08.Six2_2307.2_deBruijn.txt
Cell08.Six3_1732.2_deBruijn.txt
Cell08.Six4_2860.1_deBruijn.txt
Cell08.Six6_2267.4_deBruijn.txt
Cell08.Six6_2267.5_deBruijn.txt
Cell08.Tcf1_2666.2_deBruijn.txt
Cell08.Tcf2_0913.2_deBruijn.txt
Cell08.Tgif1_2342.2_deBruijn.txt
Cell08.Tgif2_3451.1_deBruijn.txt
Cell08.Titf1_1722.2_deBruijn.txt
Cell08.Tlx2_3498.2_deBruijn.txt
Cell08.Uncx4.1_2281.2_deBruijn.txt
Cell08.Vax1_3499.1_deBruijn.txt
Cell08.Vax2_3500.1_deBruijn.txt
Cell08.Vsx1_1728.1_deBruijn.txt
EMBO10.Ehf_deBruijn.txt
EMBO10.Elf2_deBruijn.txt
EMBO10.Elf3_deBruijn.txt
EMBO10.Elf4_deBruijn.txt
EMBO10.Elf5_deBruijn.txt
EMBO10.Elk1_deBruijn.txt
EMBO10.Elk3_deBruijn.txt
EMBO10.Elk4_deBruijn.txt
EMBO10.Erg_deBruijn.txt
EMBO10.Ets1_deBruijn.txt
EMBO10.Etv1_deBruijn.txt
EMBO10.Etv3_deBruijn.txt
EMBO10.Etv4_deBruijn.txt
EMBO10.Etv5_deBruijn.txt
EMBO10.Etv6_deBruijn.txt
EMBO10.Fli1_deBruijn.txt
EMBO10.Gabpa_deBruijn.txt
EMBO10.Gm4881_deBruijn.txt
EMBO10.Gm5454_deBruijn.txt
EMBO10.Sfpi1_deBruijn.txt
EMBO10.Spdef_deBruijn.txt
EMBO10.Spic_deBruijn.txt
GD12.Gli1_v015681_combinatorial.txt
GD12.Gli1_v016060_combinatorial.txt
GD12.Gli2_v015681_combinatorial.txt
GD12.Gli2_v016060_combinatorial.txt
GD12.Gli3_v015681_combinatorial.txt
GD12.Gli3_v016060_combinatorial.txt
KUR17A.GST.MTF2_combinatorial.txt
KUR17A.GST.MTF2_original_combinatorial.txt
KUR17A.GST.PHF1_combinatorial.txt
KUR17A.GST.PHF1_original_combinatorial.txt
KUR17A.GST.PHF19_combinatorial.txt
KUR17A.GST.PHF19_original_combinatorial.txt
KUR17A.MTF2_rep1_combinatorial.txt
KUR17A.MTF2_rep1_original_combinatorial.txt
KUR17A.MTF2_rep2_combinatorial.txt
KUR17A.MTF2_rep2_original_combinatorial.txt
KUR17A.PHF1_rep1_combinatorial.txt
KUR17A.PHF1_rep1_original_combinatorial.txt
KUR17A.PHF1_rep2_combinatorial.txt
KUR17A.PHF1_rep2_original_combinatorial.txt
LIU18A.BCL11A_23_rep1_combinatorial.txt
LIU18A.BCL11A_23_rep2_combinatorial.txt
LIU18A.BCL11A_456_rep1_combinatorial.txt
LIU18A.BCL11A_456_rep2_combinatorial.txt
LIU18A.BCL11A_d23d456_combinatorial.txt
LIU18A.BCL11A_XL_combinatorial.txt
LIU18A.BCL11B_23_rep1_combinatorial.txt
LIU18A.BCL11B_23_rep2_combinatorial.txt
LIU18A.BCL11B_456_rep1_combinatorial.txt
LIU18A.BCL11B_456_rep2_combinatorial.txt
LIU18A.BCL11B_XL_combinatorial.txt
MAR17A.Ahctf1_combinatorial.txt
MAR17A.Ar_combinatorial.txt
MAR17A.Atf3_combinatorial.txt
MAR17A.Cebpa_combinatorial.txt
MAR17A.Cebpb_combinatorial.txt
MAR17A.Cramp1l_combinatorial.txt
MAR17A.Dbp_combinatorial.txt
MAR17A.DNAjc21_combinatorial.txt
MAR17A.Dnmt3a_combinatorial.txt
MAR17A.E2f4_combinatorial.txt
MAR17A.E4f1_combinatorial.txt
MAR17A.Elf1_combinatorial.txt
MAR17A.Esrrb_combinatorial.txt
MAR17A.Foxa3_combinatorial.txt
MAR17A.Foxb1_combinatorial.txt
MAR17A.Foxc1_combinatorial.txt
MAR17A.Foxc2_combinatorial.txt
MAR17A.Foxg1_combinatorial.txt
MAR17A.Foxj2_combinatorial.txt
MAR17A.Foxm1_combinatorial.txt
MAR17A.Foxo3_combinatorial.txt
MAR17A.Gata4_combinatorial.txt
MAR17A.Hmgb3_combinatorial.txt
MAR17A.Irf2_combinatorial.txt
MAR17A.Klf1_combinatorial.txt
MAR17A.Klf12_combinatorial.txt
MAR17A.Mafg_combinatorial.txt
MAR17A.Mlx_combinatorial.txt
MAR17A.Msx3_combinatorial.txt
MAR17A.Mybl2_combinatorial.txt
MAR17A.Nr2e1_combinatorial.txt
MAR17A.Nr2f1_combinatorial.txt
MAR17A.Nr2f6_combinatorial.txt
MAR17A.Nr5a1_1_combinatorial.txt
MAR17A.Nr5a1_2_combinatorial.txt
MAR17A.Pgr_combinatorial.txt
MAR17A.Pou3f2_combinatorial.txt
MAR17A.Pou4f1_combinatorial.txt
MAR17A.Pparg_1_combinatorial.txt
MAR17A.Pparg_2_combinatorial.txt
MAR17A.Rarb_combinatorial.txt
MAR17A.Rarg_combinatorial.txt
MAR17A.Rfx1_combinatorial.txt
MAR17A.Rxrb_combinatorial.txt
MAR17A.Rxrg_combinatorial.txt
MAR17A.Setbp1_combinatorial.txt
MAR17A.Sox3_1_combinatorial.txt
MAR17A.Sox3_2_combinatorial.txt
MAR17A.Srebf1_combinatorial.txt
MAR17A.Tbr1_combinatorial.txt
MAR17A.Tbx2_combinatorial.txt
MAR17A.Tbx20_combinatorial.txt
MAR17A.Tbx4_combinatorial.txt
MAR17A.Tbx5_combinatorial.txt
MAR17A.Tcfec_combinatorial.txt
MAR17A.Tef_combinatorial.txt
MAR17A.TEF.1_combinatorial.txt
MAR17A.Tfap2a_combinatorial.txt
MAR17A.Xbp1_combinatorial.txt
MAR17A.Zfp959_combinatorial.txt
MAR17A.Zscan10_combinatorial.txt
NBT06.Oct.1_deBruijn_v1.txt
NBT06.Oct.1_deBruijn_v2.txt
NBT06.Zif268_deBruijn_v1.txt
NBT06.Zif268_deBruijn_v2.txt
PNAS13.Foxm1_combinatorial.txt
PNAS13.Foxn1_combinatorial.txt
PNAS13.FOXN2_combinatorial.txt
PNAS13.Foxn4_combinatorial.txt
PNAS13.FOXR1_combinatorial.txt
PO10.GST.CSL.NOTCH1_combinatorial.txt
ROG18A.FoxJ3_rep1_combinatorial.txt
ROG18A.FoxJ3_rep2_combinatorial.txt
ROG18A.FoxN2_rep1_combinatorial.txt
ROG18A.FoxN2_rep2_combinatorial.txt
ROG18A.FoxN2_rep3_combinatorial.txt
ROG18A.FoxN3_rep1_combinatorial.txt
ROG18A.FoxN3_rep2_combinatorial.txt
ROG18A.FoxN3_rep3_combinatorial.txt
SCI09.Arid3a_3875.1_v1_deBruijn.txt
SCI09.Arid3a_3875.1_v2_deBruijn.txt
SCI09.Arid3a_3875.2_v1_deBruijn.txt
SCI09.Arid3a_3875.2_v2_deBruijn.txt
SCI09.Arid5a_3770.2_v1_deBruijn.txt
SCI09.Arid5a_3770.2_v2_deBruijn.txt
SCI09.Ascl2_2654.2_v1_deBruijn.txt
SCI09.Ascl2_2654.2_v2_deBruijn.txt
SCI09.Atf1_3026.3_v1_deBruijn.txt
SCI09.Atf1_3026.3_v2_deBruijn.txt
SCI09.Bbx_3753.1_v1_deBruijn.txt
SCI09.Bbx_3753.1_v2_deBruijn.txt
SCI09.Bcl6b_0961.2_v1_deBruijn.txt
SCI09.Bcl6b_0961.2_v2_deBruijn.txt
SCI09.Bhlhb2_1274.3_v1_deBruijn.txt
SCI09.Bhlhb2_1274.3_v2_deBruijn.txt
SCI09.Bhlhb2_4971.1_v1_deBruijn.txt
SCI09.Bhlhb2_4971.1_v2_deBruijn.txt
SCI09.E2F2_1022.2_v1_deBruijn.txt
SCI09.E2F2_1022.2_v2_deBruijn.txt
SCI09.E2F2_1022.4_v1_deBruijn.txt
SCI09.E2F2_1022.4_v2_deBruijn.txt
SCI09.E2F3_3752.1_v1_deBruijn.txt
SCI09.E2F3_3752.1_v2_deBruijn.txt
SCI09.E2F3_3752.2_v1_deBruijn.txt
SCI09.E2F3_3752.2_v2_deBruijn.txt
SCI09.Egr1_2580.1_v1_deBruijn.txt
SCI09.Egr1_2580.1_v2_deBruijn.txt
SCI09.Egr1_2580.2_v1_deBruijn.txt
SCI09.Egr1_2580.2_v2_deBruijn.txt
SCI09.Ehf_3056.2_v1_deBruijn.txt
SCI09.Ehf_3056.2_v2_deBruijn.txt
SCI09.Elf3_3876.1_v1_deBruijn.txt
SCI09.Elf3_3876.1_v2_deBruijn.txt
SCI09.Eomes_0921.4_v1_deBruijn.txt
SCI09.Eomes_0921.4_v2_deBruijn.txt
SCI09.Esrra_2190.2_v1_deBruijn.txt
SCI09.Esrra_2190.2_v2_deBruijn.txt
SCI09.Foxa2_2830.2_v1_deBruijn.txt
SCI09.Foxa2_2830.2_v2_deBruijn.txt
SCI09.Foxj1_3125.2_v1_deBruijn.txt
SCI09.Foxj1_3125.2_v2_deBruijn.txt
SCI09.Foxj3_0982.2_v1_deBruijn.txt
SCI09.Foxj3_0982.2_v2_deBruijn.txt
SCI09.Foxk1_2323.4_v1_deBruijn.txt
SCI09.Foxk1_2323.4_v2_deBruijn.txt
SCI09.Foxl1_2809.2_v1_deBruijn.txt
SCI09.Foxl1_2809.2_v2_deBruijn.txt
SCI09.Gabpa_2829.2_v1_deBruijn.txt
SCI09.Gabpa_2829.2_v2_deBruijn.txt
SCI09.Gata3_1024.3_v1_deBruijn.txt
SCI09.Gata3_1024.3_v2_deBruijn.txt
SCI09.Gata3_4964.2_v1_deBruijn.txt
SCI09.Gata3_4964.2_v2_deBruijn.txt
SCI09.Gata5_3768.1_v1_deBruijn.txt
SCI09.Gata5_3768.1_v2_deBruijn.txt
SCI09.Gata6_3769.1_v1_deBruijn.txt
SCI09.Gata6_3769.1_v2_deBruijn.txt
SCI09.Gcm1_3732.1_v1_deBruijn.txt
SCI09.Gcm1_3732.1_v2_deBruijn.txt
SCI09.Glis2_1757.2_v1_deBruijn.txt
SCI09.Glis2_1757.2_v2_deBruijn.txt
SCI09.Gm397_1753.4_v1_deBruijn.txt
SCI09.Gm397_1753.4_v2_deBruijn.txt
SCI09.Gmeb1_1745.2_v1_deBruijn.txt
SCI09.Gmeb1_1745.2_v2_deBruijn.txt
SCI09.Hbp1_2241.2_v2_deBruijn.txt
SCI09.Hbp1_2241.3_v1_deBruijn.txt
SCI09.Hic1_2816.2_v1_deBruijn.txt
SCI09.Hic1_2816.2_v2_deBruijn.txt
SCI09.Hnf4a_2640.2_v1_deBruijn.txt
SCI09.Hnf4a_2640.2_v2_deBruijn.txt
SCI09.Hoxa3_2783.2_v1_deBruijn.txt
SCI09.Hoxa3_2783.2_v2_deBruijn.txt
SCI09.IRC900814_3520.1_v1_deBruijn.txt
SCI09.IRC900814_3520.1_v2_deBruijn.txt
SCI09.Irf3_3985.1_v1_deBruijn.txt
SCI09.Irf3_3985.1_v2_deBruijn.txt
SCI09.Irf4_3476.1_v1_deBruijn.txt
SCI09.Irf4_3476.1_v2_deBruijn.txt
SCI09.Irf5_3874.1_v1_deBruijn.txt
SCI09.Irf5_3874.1_v2_deBruijn.txt
SCI09.Irf6_3803.1_v1_deBruijn.txt
SCI09.Irf6_3803.1_v2_deBruijn.txt
SCI09.Isgf3g_2853.2_v1_deBruijn.txt
SCI09.Isgf3g_2853.2_v2_deBruijn.txt
SCI09.Jundm2_0911.3_v1_deBruijn.txt
SCI09.Jundm2_0911.3_v2_deBruijn.txt
SCI09.Klf7_0974.2_v1_deBruijn.txt
SCI09.Klf7_0974.2_v2_deBruijn.txt
SCI09.Lef1_3504.1_v1_deBruijn.txt
SCI09.Lef1_3504.1_v2_deBruijn.txt
SCI09.Mafb_2914.2_v1_deBruijn.txt
SCI09.Mafb_2914.2_v2_deBruijn.txt
SCI09.Mafk_3106.2_v1_deBruijn.txt
SCI09.Mafk_3106.2_v2_deBruijn.txt
SCI09.Max_3863.1_v1_deBruijn.txt
SCI09.Max_3863.1_v2_deBruijn.txt
SCI09.Max_3864.1_v1_deBruijn.txt
SCI09.Max_3864.1_v2_deBruijn.txt
SCI09.Mtf1_2377.2_v1_deBruijn.txt
SCI09.Mtf1_2377.3_v2_deBruijn.txt
SCI09.Myb_1047.3_v1_deBruijn.txt
SCI09.Myb_1047.3_v2_deBruijn.txt
SCI09.Mybl1_1717.2_v1_deBruijn.txt
SCI09.Mybl1_1717.2_v2_deBruijn.txt
SCI09.Myf6_3824.2_v1_deBruijn.txt
SCI09.Myf6_3824.2_v2_deBruijn.txt
SCI09.Nkx3.1_2923.2_v1_deBruijn.txt
SCI09.Nkx3.1_2923.2_v2_deBruijn.txt
SCI09.Nr2f2_2192.2_v1_deBruijn.txt
SCI09.Nr2f2_2192.2_v2_deBruijn.txt
SCI09.Osr1_3033.2_v1_deBruijn.txt
SCI09.Osr1_3033.2_v2_deBruijn.txt
SCI09.Osr2_1727.2_v1_deBruijn.txt
SCI09.Osr2_1727.2_v2_deBruijn.txt
SCI09.Plagl1_0972.2_v1_deBruijn.txt
SCI09.Plagl1_0972.2_v2_deBruijn.txt
SCI09.Rara_1051.2_v1_deBruijn.txt
SCI09.Rara_1051.3_v2_deBruijn.txt
SCI09.Rfx3_3961.1_v1_deBruijn.txt
SCI09.Rfx3_3961.1_v2_deBruijn.txt
SCI09.Rfx3_4970.2_v1_deBruijn.txt
SCI09.Rfx3_4970.2_v2_deBruijn.txt
SCI09.Rfx4_3761.1_v1_deBruijn.txt
SCI09.Rfx4_3761.1_v2_deBruijn.txt
SCI09.Rfxdc2_3516.1_v1_deBruijn.txt
SCI09.Rfxdc2_3516.1_v2_deBruijn.txt
SCI09.Rxra_1035.2_v1_deBruijn.txt
SCI09.Rxra_1035.2_v2_deBruijn.txt
SCI09.Sfpi1_1034.2_v1_deBruijn.txt
SCI09.Sfpi1_1034.2_v2_deBruijn.txt
SCI09.Sfpi1_1034.3_v1_deBruijn.txt
SCI09.Sfpi1_1034.3_v2_deBruijn.txt
SCI09.Six6_2267.4_v1_deBruijn.txt
SCI09.Six6_2267.4_v2_deBruijn.txt
SCI09.Smad3_3805.1_v1_deBruijn.txt
SCI09.Smad3_3805.3_v2_deBruijn.txt
SCI09.Sox1_2631.2_v1_deBruijn.txt
SCI09.Sox1_2631.2_v2_deBruijn.txt
SCI09.Sox11_2266.2_v1_deBruijn.txt
SCI09.Sox11_2266.2_v2_deBruijn.txt
SCI09.Sox12_3957.1_v1_deBruijn.txt
SCI09.Sox12_3957.1_v2_deBruijn.txt
SCI09.Sox13_1718.2_v1_deBruijn.txt
SCI09.Sox13_1718.2_v2_deBruijn.txt
SCI09.Sox14_2677.2_v1_deBruijn.txt
SCI09.Sox14_2677.2_v2_deBruijn.txt
SCI09.Sox15_3457.1_v1_deBruijn.txt
SCI09.Sox15_3457.1_v2_deBruijn.txt
SCI09.Sox17_2837.2_v1_deBruijn.txt
SCI09.Sox17_2837.2_v2_deBruijn.txt
SCI09.Sox18_3506.1_v1_deBruijn.txt
SCI09.Sox18_3506.1_v2_deBruijn.txt
SCI09.Sox21_3417.1_v1_deBruijn.txt
SCI09.Sox21_3417.1_v2_deBruijn.txt
SCI09.Sox30_2781.2_v1_deBruijn.txt
SCI09.Sox30_2781.2_v2_deBruijn.txt
SCI09.Sox4_2941.2_v1_deBruijn.txt
SCI09.Sox4_2941.2_v2_deBruijn.txt
SCI09.Sox5_3459.1_v1_deBruijn.txt
SCI09.Sox5_3459.1_v2_deBruijn.txt
SCI09.Sox7_3460.1_v1_deBruijn.txt
SCI09.Sox7_3460.2_v2_deBruijn.txt
SCI09.Sox7_4972.2_v1_deBruijn.txt
SCI09.Sox7_4972.2_v2_deBruijn.txt
SCI09.Sox8_1733.2_v1_deBruijn.txt
SCI09.Sox8_1733.2_v2_deBruijn.txt
SCI09.Sp100_2947.2_v1_deBruijn.txt
SCI09.Sp100_2947.2_v2_deBruijn.txt
SCI09.Sp4_1011.2_v1_deBruijn.txt
SCI09.Sp4_1011.2_v2_deBruijn.txt
SCI09.Spdef_0905.2_v1_deBruijn.txt
SCI09.Spdef_0905.2_v2_deBruijn.txt
SCI09.Srf_3509.1_v1_deBruijn.txt
SCI09.Srf_3509.1_v2_deBruijn.txt
SCI09.Sry_2833.2_v1_deBruijn.txt
SCI09.Sry_2833.2_v2_deBruijn.txt
SCI09.Tcf1_2666.2_v1_deBruijn.txt
SCI09.Tcf1_2666.2_v2_deBruijn.txt
SCI09.Tcf1_2666.3_v1_deBruijn.txt
SCI09.Tcf1_2666.3_v2_deBruijn.txt
SCI09.Tcf3_3787.1_v1_deBruijn.txt
SCI09.Tcf3_3787.1_v2_deBruijn.txt
SCI09.Tcf7_0950.2_v1_deBruijn.txt
SCI09.Tcf7_0950.2_v2_deBruijn.txt
SCI09.Tcf7l2_3461.1_v1_deBruijn.txt
SCI09.Tcf7l2_3461.1_v2_deBruijn.txt
SCI09.Tcfap2a_2337.3_v1_deBruijn.txt
SCI09.Tcfap2a_2337.3_v2_deBruijn.txt
SCI09.Tcfap2b_3988.1_v1_deBruijn.txt
SCI09.Tcfap2b_3988.1_v2_deBruijn.txt
SCI09.Tcfap2c_2912.2_v1_deBruijn.txt
SCI09.Tcfap2c_2912.2_v2_deBruijn.txt
SCI09.Tcfap2e_3713.1_v1_deBruijn.txt
SCI09.Tcfap2e_3713.1_v2_deBruijn.txt
SCI09.Tcfe2a_3865.1_v1_deBruijn.txt
SCI09.Tcfe2a_3865.1_v2_deBruijn.txt
SCI09.Zbtb12_2932.2_v1_deBruijn.txt
SCI09.Zbtb12_2932.2_v2_deBruijn.txt
SCI09.Zbtb3_1048.2_v1_deBruijn.txt
SCI09.Zbtb3_1048.2_v2_deBruijn.txt
SCI09.Zbtb7b_1054.2_v1_deBruijn.txt
SCI09.Zbtb7b_1054.2_v2_deBruijn.txt
SCI09.Zfp105_2634.2_v1_deBruijn.txt
SCI09.Zfp105_2634.2_v2_deBruijn.txt
SCI09.Zfp128_2806.2_v1_deBruijn.txt
SCI09.Zfp128_2806.2_v2_deBruijn.txt
SCI09.Zfp161_2858.2_v1_deBruijn.txt
SCI09.Zfp161_2858.2_v2_deBruijn.txt
SCI09.Zfp187_2626.2_v1_deBruijn.txt
SCI09.Zfp187_2626.2_v2_deBruijn.txt
SCI09.Zfp281_0973.2_v1_deBruijn.txt
SCI09.Zfp281_0973.2_v2_deBruijn.txt
SCI09.Zfp410_3034.2_v1_deBruijn.txt
SCI09.Zfp410_3034.2_v2_deBruijn.txt
SCI09.Zfp691_0895.2_v1_deBruijn.txt
SCI09.Zfp691_0895.2_v2_deBruijn.txt
SCI09.Zfp740_0925.2_v2_deBruijn.txt
SCI09.Zfp740_0925.3_v1_deBruijn.txt
SCI09.Zic1_0991.2_v1_deBruijn.txt
SCI09.Zic1_0991.2_v2_deBruijn.txt
SCI09.Zic2_2895.2_v1_deBruijn.txt
SCI09.Zic2_2895.2_v2_deBruijn.txt
SCI09.Zic3_3119.2_v1_deBruijn.txt
SCI09.Zic3_3119.2_v2_deBruijn.txt
SCI09.Zscan4_2667.2_v1_deBruijn.txt
SCI09.Zscan4_2667.2_v2_deBruijn.txt
